# Supplementary material for: Integrated Metabolomic and Transcriptomic Analyses Reveals Sugar Transport and Starch Accumulation in Two Specific Germplasms of Manihot esculenta Crantz
Source: Int J Mol Sci. 2023 Apr 13;24(8):7236. doi: 10.3390/ijms24087236 (PMC10138763; doi:10.3390/ijms24087236)
Supplement: Supplementary file 1 [file ijms-24-07236-s001.zip › Table S1.xlsx]

## Sheet: Sheet1
Supplementary Table S1. A total of SCMs in PC compared with SC.
ID	m/z	Retention time (min)	Ion mode	Metabolites	Super Class	Class	Formula	Score	Fragmentation Score	Mass Error (ppm)	VIP	P-value	adj.P-value	log2(FC)	FC
9.57_584.4210m/z	584.421	9.56813	pos	Levallorphan	Alkaloids and derivatives	Linear 1,3-diarylpropanoids	C16H14O8S	36.4	1.49	4.45005	1.50571	3.87591e-05	0.000198894	-8.21715	0.00336041
10.01_325.1833m/z	325.183	10.0076	neg	2-Dodecylbenzenesulfonic acid	Benzenoids	Dihydrofurans	C6H8O6	48.1	43.3	-1.15254	1.64517	3.08357e-05	0.000167142	-6.34482	0.0123032
9.17_311.1677m/z	311.168	9.16612	neg	N-Undecylbenzenesulfonic acid	Benzenoids	Carboxylic acids and derivatives	C10H17N3O6S	47.2	37.5	-0.613624	4.72489	0.00140396	0.00337202	-5.99776	0.0156492
7.64_634.4515m/z	634.451	7.64172	pos	Oxybuprocaine	Benzenoids	Organooxygen compounds	C17H20O9	48.1	53.5	-0.103539	1.37087	5.46516e-05	0.000257703	-4.24372	0.0527854
7.34_205.0856m/z	205.086	7.33923	pos	Monobutylphthalate	Benzenoids	Fatty Acyls	C22H39NO4	39.7	0.548	-0.416729	1.01213	0.000246351	0.00083375	-3.91262	0.0664024
7.34_149.0228m/z	149.023	7.33923	pos	Phthalic acid	Benzenoids	Fatty Acyls	C13H23NO6	39	0	-0.799422	1.27156	0.0015851	0.00370036	-3.65494	0.0793879
10.66_398.2322m/z	398.232	10.6604	pos	Benzyl tiglate	Benzenoids	Benzene and substituted derivatives	C22H21ClN6O2	30.9	0	-4.72142	1.00866	1.51977e-05	9.81621e-05	-3.53797	0.0860926
0.62_871.2715m/z	871.272	0.622033	neg	E-3174	Benzenoids	Phenanthrenes and derivatives	C16H12O	39.1	1.25	-3.51585	1.69238	0.000732703	0.00200502	-3.1803	0.110315
10.57_170.0960m/z	170.096	10.5724	pos	4-Aminobiphenyl	Benzenoids	Organic thiophosphoric acids and derivatives	C10H15O3PS2	37.8	0	2.85545	1.15872	0.000125563	0.000486693	-3.15198	0.112502
8.97_545.1585m/z	545.158	8.96528	neg	Modafinil	Benzenoids	Hydroxy acids and derivatives	C4H8O4	38.7	0	-1.72887	1.15622	5.00176e-07	8.35388e-06	-2.84212	0.139456
5.25_445.2326m/z	445.233	5.25335	pos	Methoxamine	Benzenoids	Polyketides	C29H32O10	35.6	0	4.68405	1.24411	0.000434156	0.00131162	-2.74338	0.149334
1.59_463.1653m/z	463.165	1.58785	pos	1-Hydroxypyrene	Benzenoids	Hydroxy acids and derivatives	C3H6O3	39.2	0	-0.396142	1.66391	3.44934e-06	3.26047e-05	-2.63929	0.160507
5.36_378.9999m/z	379	5.35597	neg	2-Methyl-1,4-naphthalenediol bis(dihydrogen phosphate)	Benzenoids	Benzopyrans	C18H20O9	36.2	0	-3.58699	1.46439	0.000912836	0.00238382	-2.59449	0.165569
1.32_61.9883m/z	61.9883	1.3185	neg	Peroxynitrite	Homogeneous non-metal compounds	Organooxygen compounds	C8H12O9	47.1	41.2	-2.95674	1.18908	2.07119e-06	2.2835e-05	-2.58657	0.166481
0.86_78.9588m/z	78.9588	0.863017	neg	Phosphoric acid	Homogeneous non-metal compounds	Organooxygen compounds	C22H28O12	42.6	33.8	-1.74302	1.55816	2.88843e-06	2.89166e-05	-2.3694	0.193526
0.52_98.9747m/z	98.9747	0.521233	pos	Sulfate	Homogeneous non-metal compounds	Glycerolipids	C42H80O5	37.1	10.7	-2.06701	2.53786	0.000144855	0.000545351	-2.10876	0.231847
9.70_522.5966m/z	522.597	9.70147	pos	3-Cyclohexyldodecane	Hydrocarbons	Carboxylic acids and derivatives	C11H15N3O7	37.8	0	3.77798	2.00737	0.000251329	0.000845031	-2.04944	0.241578
0.80_372.1559n	395.166	0.796067	pos	9-Hydroxy-3',4'-dimethoxy-3,4-methylenedioxy-9,9'-epoxylignan	Lignans, neolignans and related compounds	Flavonoids	C41H43NO20	35.1	0	1.32168	1.54409	0.000384289	0.00118775	-2.03356	0.244252
9.81_682.6330m/z	682.633	9.80645	pos	DG(15:0/24:1(15Z)/0:0)	Lipids and lipid-like molecules	Carboximidic acids and derivatives	C9H21N3O	39.2	0	0.138941	1.09991	6.3939e-08	2.44755e-06	-1.99746	0.250441
9.81_580.5435n	603.533	9.80645	pos	DG(O-16:0/18:1(9Z))	Lipids and lipid-like molecules	Lactams	C12H17N3O4S	37.8	0	1.18643	1.09359	0.00039611	0.00122137	-1.99369	0.251096
8.92_584.4721m/z	584.472	8.923	pos	DG(15:0/0:0/15:0) (d5)	Lipids and lipid-like molecules	Diarylheptanoids	C27H34O11	42.1	15.1	1.25506	1.35388	8.18076e-06	6.21677e-05	-1.8281	0.281635
8.32_372.2874n	355.284	8.31803	pos	DG(8:0/10:0/0:0)	Lipids and lipid-like molecules	Carbohydrates and carbohydrate conjugates	C11H18O11	47.8	49.7	-3.51853	1.21673	5.16901e-07	8.53451e-06	-1.7805	0.291082
8.32_716.5390n	734.573	8.31803	pos	DG(22:4(7Z,10Z,13Z,16Z)/22:6(4Z,7Z,10Z,13Z,16Z,19Z)/0:0)	Lipids and lipid-like molecules	Unclassified	C16H27NO11	49	51.8	0.394952	3.25501	9.97799e-06	7.19232e-05	-1.66903	0.314466
8.45_716.5393n	734.573	8.45002	pos	DG(22:5(7Z,10Z,13Z,16Z,19Z)/22:5(7Z,10Z,13Z,16Z,19Z)/0:0)	Lipids and lipid-like molecules	Keto acids and derivatives	C5H6O5	44.9	28.3	-2.02068	1.17624	0.000623962	0.00175753	-1.60276	0.329247
8.98_694.5544n	712.588	8.9815	pos	DG(20:1(11Z)/22:6(4Z,7Z,10Z,13Z,16Z,19Z)/0:0)	Lipids and lipid-like molecules	Unclassified	C21H13NO4	46.1	41.9	-2.61393	1.10416	1.10732e-07	3.31282e-06	-1.59563	0.330878
9.01_668.5389n	686.573	9.01115	pos	DG(18:0/22:6(4Z,7Z,10Z,13Z,16Z,19Z)/0:0)	Lipids and lipid-like molecules	Organooxygen compounds	C6H12O6	50.1	55.8	-3.33172	2.72783	2.79675e-08	1.40133e-06	-1.57308	0.336091
7.77_396.2868n	414.321	7.77222	pos	PGF2alpha isopropyl ester	Lipids and lipid-like molecules	Organooxygen compounds	C6H12O6	48.4	46.8	-2.43366	4.15845	1.09716e-10	3.21989e-08	-1.53358	0.345419
10.27_396.2871n	414.321	10.2671	pos	10-F2-dihomo-IsoP	Lipids and lipid-like molecules	Fatty Acyls	C10H17NO6	39	0.541	-2.26213	9.50702	0.00266831	0.00562985	-1.498	0.354044
0.58_415.1670n	829.292	0.579533	neg	16-carboxy-17,18,19,20-tetranor-leukotriene E3	Lipids and lipid-like molecules	Oxanes	C6H10O5	46.1	37.7	-4.65179	3.31712	0.00246201	0.0052722	-1.48429	0.357423
5.88_356.2795m/z	356.279	5.88215	pos	14,15-DiHETrE	Lipids and lipid-like molecules	Carboxylic acids and derivatives	C4H7NO4	50.7	64.4	-4.94986	1.1945	2.33574e-05	0.000133908	-1.45719	0.364202
0.58_831.3075m/z	831.307	0.582233	pos	10,11-epoxy-chlorovulone I	Lipids and lipid-like molecules	Fatty Acyls	C6H10O5	39.1	0	0.601877	1.06414	1.06859e-05	7.51792e-05	-1.444	0.367547
1.57_307.1861m/z	307.186	1.57352	pos	O-Adipoylcarnitine	Lipids and lipid-like molecules	Organic phosphonic acids and derivatives	C3H12NO9P3	36.9	0	-0.33385	1.17776	3.04541e-07	6.21486e-06	-1.43987	0.3686
1.14_247.1050n	292.103	1.13567	neg	O-malonyl-L-carnitine	Lipids and lipid-like molecules	Organooxygen compounds	C11H19NO6	42.4	17.2	-3.43935	3.97172	0.00270974	0.00570359	-1.4371	0.36931
9.07_401.2890m/z	401.289	9.07178	neg	Sorbitan palmitate	Lipids and lipid-like molecules	Glycerolipids	C37H72O4	39.5	11.2	0.784343	5.41483	9.52952e-06	6.9586e-05	-1.33701	0.395841
8.91_635.5229m/z	635.523	8.90712	neg	Polyoxyethylene dioleate	Lipids and lipid-like molecules	Diarylheptanoids	C22H26O6	40.7	5.19	-1.15656	6.51192	0.0158032	0.0249285	-1.32064	0.400357
1.58_162.0529n	323.109	1.57615	neg	2-Hydroxy-2-ethylsuccinic acid	Lipids and lipid-like molecules	Benzimidazoles	C10H7N3S	38.4	1.1	2.12557	2.88761	2.01631e-07	4.70702e-06	-1.30529	0.404639
4.80_210.1616n	228.196	4.80387	pos	10-tridecynoic acid	Lipids and lipid-like molecules	Unclassified	C9H10ClNO2	51.1	83.8	-2.76449	4.96676	1.01886e-07	3.109e-06	-1.29621	0.407195
1.52_205.0856m/z	205.086	1.5152	pos	Odyssic acid	Lipids and lipid-like molecules	Glycerophospholipids	C19H41O6P	39.2	3.19	-2.68217	1.77301	0.000419143	0.00127784	-1.25388	0.419318
8.03_358.3674m/z	358.367	8.02787	pos	Behenic acid	Lipids and lipid-like molecules	Carboxylic acids and derivatives	C5H9NO4	54	82.9	-2.72563	1.97122	2.89191e-06	2.89166e-05	-1.25184	0.419913
10.14_403.2320m/z	403.232	10.1356	pos	Linusic acid	Lipids and lipid-like molecules	Alkanes	C18H36	37.4	0	-1.31363	1.07978	9.28893e-06	6.83963e-05	-1.22613	0.427463
0.60_144.0417n	289.092	0.5964	pos	trans-2-Hexenedioic acid	Lipids and lipid-like molecules	Organooxygen compounds	C14H16O9	41.1	21.9	2.45228	1.19508	0.000340411	0.00107733	-1.22155	0.428823
2.12_432.2609m/z	432.261	2.12183	pos	methyl 5-hydroperoxy-6,8,9,11-bisepidioxy-12,14-eicosadienoate	Lipids and lipid-like molecules	Furanoid lignans	C21H24O6	41.8	18.3	-3.74552	1.41502	1.89624e-06	2.13406e-05	-1.20846	0.432731
10.31_370.2948m/z	370.295	10.3096	pos	Ceriporic acid C	Lipids and lipid-like molecules	Benzene and substituted derivatives	C11H17NO3	36.2	0	4.08072	4.55822	0.00601121	0.0109518	-1.20252	0.434516
4.32_330.2407n	348.274	4.32088	pos	9,10,13-TriHOME	Lipids and lipid-like molecules	Coumarins and derivatives	C21H26O10S	37	4.5	1.5104	2.3903	0.000111748	0.000444037	-1.2	0.435276
4.30_329.2324m/z	329.232	4.30368	neg	9,12,13-TriHOME	Lipids and lipid-like molecules	Furofurans	C26H33NO6	39.8	1.21	-1.30861	4.28739	0.00328773	0.00666961	-1.17359	0.443317
9.42_256.2398n	255.233	9.4231	neg	Palmitic acid	Lipids and lipid-like molecules	Prenol lipids	C24H30O6	40.7	5.56	-1.76753	5.19789	0.0114158	0.0188773	-1.16778	0.445106
6.36_358.2950m/z	358.295	6.36378	pos	15S-HpEDE	Lipids and lipid-like molecules	Fatty Acyls	C19H30O8	45.3	30.9	-1.00236	1.07591	4.44303e-07	7.94486e-06	-1.15218	0.449946
8.89_280.2396n	279.232	8.89262	neg	17-Octadecynoic Acid	Lipids and lipid-like molecules	Organooxygen compounds	C16H27NO11	46.6	42.6	-3.508	1.38982	0.000610206	0.00172588	-1.14479	0.452256
0.53_415.1900m/z	415.19	0.534367	neg	8,12-dihydroxy-11-chloro-5Z,9Z,14Z,17Z-eicosatetraenoic acid	Lipids and lipid-like molecules	Glycerophospholipids	C53H89O13P	32.9	0.625	4.24009	4.90138	0.000205912	0.000720632	-1.14318	0.45276
10.12_309.2791m/z	309.279	10.1185	neg	cis-gondoic acid	Lipids and lipid-like molecules	Carboxylic acids and derivatives	C21H22N4O6S	38.4	3.5	1.31566	6.57026	1.31929e-07	3.64608e-06	-1.13782	0.454446
2.12_386.1937n	387.201	2.12183	pos	Corchoionol C 9-glucoside	Lipids and lipid-like molecules	Benzene and substituted derivatives	C12H11N	42.3	20.4	-2.36337	1.96271	3.99283e-08	1.8094e-06	-1.13487	0.455375
1.26_295.1022m/z	295.102	1.25537	pos	1-O-(3R,4-dihydroxy-2-methylene-butanoyl)-beta-D-glucopyranose	Lipids and lipid-like molecules	Carboxylic acids and derivatives	C5H9NO4	50.5	57.4	-2.48363	2.03934	0.000278044	0.000915376	-1.11173	0.462739
8.29_399.2734m/z	399.273	8.28732	neg	Palmitoyl glucuronide	Lipids and lipid-like molecules	Sulfoxides	C2H6OS	46.1	45.3	-6.59584	1.26119	4.93579e-06	4.2249e-05	-1.10104	0.466181
0.54_370.1989n	371.206	0.538233	pos	5-Megastigmen-7-yne-3,9-diol 9-glucoside	Lipids and lipid-like molecules	Organooxygen compounds	C6H13O9P	49.2	51.1	-1.33702	2.15293	0.000105068	0.000426009	-1.09477	0.468209
9.75_403.3047m/z	403.305	9.74842	neg	3-Hydroxynonyl acetate	Lipids and lipid-like molecules	Organooxygen compounds	C12H22O11	47.9	47.4	-1.76205	8.84469	2.23777e-07	5.07035e-06	-1.07434	0.474888
10.08_327.0778m/z	327.078	10.0769	pos	(Z)-2-Decene-4,6,8-triyn-1-ol	Lipids and lipid-like molecules	Glycerolipids	C13H26O5	39.6	1.76	-1.36432	1.29723	1.34477e-06	1.71236e-05	-1.07321	0.475261
7.38_312.3259m/z	312.326	7.38173	pos	6Z,9Z-Eicosadien-11-ol	Lipids and lipid-like molecules	Benzene and substituted derivatives	C18H30O3S	40.6	14.5	-3.10933	6.36888	0.000465936	0.0013879	-0.990006	0.503476
10.13_283.2639m/z	283.264	10.1343	neg	(Z)-3-Nonen-1-ol	Lipids and lipid-like molecules	Unclassified	C16H22O4	44.1	25.8	-0.68511	5.21274	1.0063e-05	7.21141e-05	-0.984595	0.505368
4.62_399.3216m/z	399.322	4.61755	pos	5,6-DiHETrE-EA	Lipids and lipid-like molecules	Organooxygen compounds	C7H17NO5	39.8	13.2	4.56665	1.1648	0.000124131	0.000482356	-0.976918	0.508064
10.62_590.4250m/z	590.425	10.6164	pos	IC202A	Lipids and lipid-like molecules	5'-deoxyribonucleosides	C14H20N6O5S	39.2	9.24	5.03208	1.02426	0.00159996	0.0037294	-0.968453	0.511054
9.55_283.2872n	284.294	9.55313	pos	Stearamide	Lipids and lipid-like molecules	Azolines	C6H11NO	42.4	15.7	-2.06815	1.06783	2.00637e-07	4.70162e-06	-0.965739	0.512016
8.70_255.2561n	256.263	8.70467	pos	Palmitic amide	Lipids and lipid-like molecules	Coumarins and derivatives	C24H30O6	46.1	32.3	-1.27873	4.82442	0.0167792	0.0262391	-0.965405	0.512135
10.24_675.6751m/z	675.675	10.2383	pos	Erucamide	Lipids and lipid-like molecules	Prenol lipids	C25H42O6	35.2	1.42	-0.262975	1.15878	0.000241221	0.000817738	-0.964723	0.512377
8.84_563.5497m/z	563.55	8.83667	pos	Elaidamide	Lipids and lipid-like molecules	Benzopyrans	C12H12O3	48.5	46.1	-1.38433	1.87859	5.32012e-07	8.68155e-06	-0.957503	0.514947
7.20_340.2844m/z	340.284	7.19558	pos	N-oleoyl glycine	Lipids and lipid-like molecules	Organonitrogen compounds	C20H41NO2	46.6	36.5	-0.70057	2.54144	3.90049e-05	0.000199756	-0.957426	0.514975
6.23_358.2949m/z	358.295	6.22863	pos	N-palmitoyl threonine	Lipids and lipid-like molecules	Indoles and derivatives	C24H30N4	38.8	0	3.04053	1.18555	0.00160364	0.00373658	-0.95493	0.515867
10.24_458.3468m/z	458.347	10.2383	pos	O-(17-carboxyheptadecanoyl)carnitine	Lipids and lipid-like molecules	Benzene and substituted derivatives	C17H28N2O3	41.3	17.4	-3.76047	1.83159	0.00528651	0.00986698	-0.95441	0.516052
7.79_398.3259m/z	398.326	7.78672	pos	trans-Hexadec-2-enoyl carnitine	Lipids and lipid-like molecules	Carboximidic acids and derivatives	C2H5NO	39.1	0	-2.27851	5.03442	8.28284e-08	2.7743e-06	-0.95186	0.516965
2.54_890.1240m/z	890.124	2.54197	pos	Succinyl-CoA	Lipids and lipid-like molecules	Carboxylic acids and derivatives	C18H35N3O4	42.7	16.6	-0.528278	1.97848	8.25529e-06	6.26568e-05	-0.950277	0.517533
1.13_540.2021n	579.171	1.13287	pos	Pilosanol A	Lipids and lipid-like molecules	Unclassified	C18H39NO	50.2	52.5	-0.436423	1.09667	0.00131374	0.00319266	-0.946295	0.518963
1.59_462.1662n	461.149	1.59032	neg	Euchrenone b3	Lipids and lipid-like molecules	Organooxygen compounds	C17H28O15	40.8	11.1	-0.048682	6.29587	3.13224e-07	6.28794e-06	-0.94582	0.519134
5.53_411.0015m/z	411.002	5.5313	neg	Quercetagetin 3-methyl ether 7-O-sulfate	Lipids and lipid-like molecules	Fatty Acyls	C13H22O2	43.6	21.5	-1.68134	1.51854	0.000197898	0.000701347	-0.945165	0.51937
0.58_487.1758m/z	487.176	0.579533	neg	Piperaduncin B	Lipids and lipid-like molecules	Coumarins and derivatives	C26H34O6	45.5	29.7	-1.58335	4.36678	0.011154	0.0185039	-0.931047	0.524478
0.53_310.0852n	355.07	0.534367	neg	Hoslundal	Lipids and lipid-like molecules	Fatty Acyls	C25H47NO6	41.8	14.3	-1.72121	5.76857	1.48319e-06	1.81007e-05	-0.911455	0.531649
9.87_810.5599m/z	810.56	9.86578	pos	1-hexadecyl-glycero-3-phosphate	Lipids and lipid-like molecules	Sterol Lipids	C27H48O7	43.5	22.7	-1.66845	5.42428	1.79719e-06	2.06287e-05	-0.910052	0.532166
8.92_446.2425n	447.25	8.923	pos	PA(19:3(10Z,13Z,16Z)/0:0)	Lipids and lipid-like molecules	Benzene and substituted derivatives	C12H14O2	39	0.926	-0.912126	2.27535	0.000464196	0.00138339	-0.909167	0.532493
8.98_753.6147m/z	753.615	8.9815	pos	PA(O-20:0/22:2(13Z,16Z))	Lipids and lipid-like molecules	Organooxygen compounds	C9H17O12P	49.9	54.5	-3.72074	1.64958	0.00243625	0.00522793	-0.905275	0.533931
9.01_727.5993m/z	727.599	9.01115	pos	PA(O-18:0/22:1(11Z))	Lipids and lipid-like molecules	Unclassified	C28H33O15+	32.2	0.0135	-8.97844	1.28605	2.89219e-07	6.00154e-06	-0.901904	0.53518
0.53_522.3330n	567.331	0.534367	neg	PA(8:0/15:0)	Lipids and lipid-like molecules	Fatty Acyls	C23H40O5	40.1	9.39	-1.93264	2.72972	0.00380821	0.00751761	-0.898424	0.536473
12.80_764.5364m/z	764.536	12.8008	pos	1-tetradecanyl-2-(8-[3]-ladderane-octanyl)-sn-glycerophosphocholine	Lipids and lipid-like molecules	Fatty Acyls	C12H12O3	42.7	20.8	-1.41335	1.04448	6.25346e-06	5.0644e-05	-0.89754	0.536801
7.21_521.3474n	522.355	7.20992	pos	PC(18:1(9Z)/0:0)[U] / PC(18:1(9Z)/0:0)[rac]	Lipids and lipid-like molecules	Hydroxy acids and derivatives	C25H47NO5	39.1	2.13	-1.55271	1.27772	0.00587817	0.0107595	-0.896957	0.537018
6.21_518.3237m/z	518.324	6.21413	pos	LysoPC(18:3(9Z,12Z,15Z))	Lipids and lipid-like molecules	Carboxylic acids and derivatives	C10H23N3O2	40.7	13.7	4.57423	2.4561	3.09841e-07	6.24036e-06	-0.896954	0.537019
7.38_522.3547m/z	522.355	7.38173	pos	LysoPC(18:1(11Z))	Lipids and lipid-like molecules	Fatty Acyls	C23H40O5	40.3	7.59	-1.29477	6.34658	3.80994e-06	3.51028e-05	-0.89299	0.538497
6.73_519.3318n	520.339	6.72543	pos	LysoPC(18:2(9Z,12Z))	Lipids and lipid-like molecules	Unclassified	C18H15O4P	51.9	63.5	-0.491992	3.01347	0.00651936	0.0117105	-0.892868	0.538543
7.70_509.3475n	510.355	7.69972	pos	1-heptadecanoyl-sn-glycero-3-phosphocholine	Lipids and lipid-like molecules	Bi- and oligothiophenes	C13H10S2	37.5	3.91	3.13253	1.56423	1.28196e-05	8.6631e-05	-0.888994	0.539991
8.25_524.3699m/z	524.37	8.2452	pos	LysoPC(18:0)	Lipids and lipid-like molecules	Fatty Acyls	C27H52N6O7	41.3	12.9	2.56697	4.67138	4.76653e-06	4.13166e-05	-0.88803	0.540352
9.09_779.6309m/z	779.631	9.08948	pos	PC(14:0/20:0)	Lipids and lipid-like molecules	Carboxylic acids and derivatives	C22H31N3O9S	37.5	13.4	-4.77757	1.76069	3.01279e-07	6.20998e-06	-0.88782	0.54043
7.69_554.3439m/z	554.344	7.68602	neg	PE(20:0/0:0)	Lipids and lipid-like molecules	Carboxylic acids and derivatives	C4H7NO4	50.6	59.8	-3.47055	2.02937	1.71141e-05	0.000105898	-0.87834	0.543993
8.45_775.5997m/z	775.6	8.45002	pos	PE(22:2(13Z,16Z)/15:0)	Lipids and lipid-like molecules	Unclassified	C6H12N4	53.8	76.5	-4.03358	1.1115	2.19744e-07	5.01587e-06	-0.877107	0.544458
9.46_981.5888m/z	981.589	9.46247	pos	PIM1(16:0/18:1(9Z))	Lipids and lipid-like molecules	Fatty Acyls	C10H8O	40	8.32	-1.22471	7.17064	1.72781e-06	2.01589e-05	-0.874057	0.54561
9.46_965.6154m/z	965.615	9.46247	pos	PI(22:6(4Z,7Z,10Z,13Z,16Z,19Z)/22:1(11Z))	Lipids and lipid-like molecules	Glycerophospholipids	C51H95O13P	35.1	4.09	-0.339645	3.40408	0.0244267	0.0362576	-0.872993	0.546013
9.63_964.6845m/z	964.685	9.6273	pos	PI(20:0/22:2(13Z,16Z))	Lipids and lipid-like molecules	Fatty Acyls	C22H44O2	43.1	17.6	-1.54496	4.11827	0.000119812	0.000467247	-0.865353	0.548912
7.18_566.3436m/z	566.344	7.18387	neg	PS(21:0/0:0)	Lipids and lipid-like molecules	Glycerolipids	C33H59D5O5	37.9	0	4.00407	2.5345	4.76183e-07	8.14295e-06	-0.864761	0.549138
7.87_758.5729m/z	758.573	7.87372	pos	PS(O-18:0/18:1(9Z))	Lipids and lipid-like molecules	Fatty Acyls	C20H38O	40.7	7.68	-0.598489	1.09737	8.13554e-06	6.19004e-05	-0.861263	0.55047
11.35_794.5766m/z	794.577	11.3499	pos	MGDG(18:2(9Z,12Z)/18:3(9Z,12Z,15Z))	Lipids and lipid-like molecules	Fatty Acyls	C9H16O	42.6	16.2	-2.40964	1.87402	0.000551091	0.00158783	-0.860106	0.550912
6.45_678.3818n	696.416	6.45078	pos	Gingerglycolipid B	Lipids and lipid-like molecules	Benzene and substituted derivatives	C12H14O4	49	51.9	-1.37581	2.31274	7.5349e-05	0.000326291	-0.859923	0.550982
5.95_676.3662n	694.4	5.9538	pos	Gingerglycolipid A	Lipids and lipid-like molecules	Purine nucleotides	C10H14N4O10P2	39.8	17.7	-4.18272	1.02576	0.000221292	0.000764048	-0.859495	0.551145
7.06_680.3955n	725.394	7.06022	neg	Gingerglycolipid C	Lipids and lipid-like molecules	Organonitrogen compounds	C18H39NO2	50.9	55.7	-0.629933	2.38528	0.000247629	0.000836697	-0.857529	0.551897
10.40_456.3318m/z	456.332	10.3966	pos	3beta-(3-methyl-butanoyloxy)-villanovane-13alpha,17-diol	Lipids and lipid-like molecules	Organooxygen compounds	C18H32O16	42.7	36.9	-0.997292	3.74539	1.30386e-05	8.80143e-05	-0.857186	0.552028
13.65_219.1755m/z	219.176	13.6482	neg	(2-trans,6-trans)-farnesal	Lipids and lipid-like molecules	Organonitrogen compounds	C7H17N2O2+	45.5	34	1.39452	2.54415	7.77829e-06	5.95498e-05	-0.854728	0.55297
9.84_440.3283n	423.325	9.83612	pos	Pfaffic acid	Lipids and lipid-like molecules	Unclassified	C12H17NO	46	33.4	-1.86754	1.60267	1.73489e-07	4.32811e-06	-0.85465	0.553
11.36_614.4895n	615.496	11.3647	pos	DG(18:3(6Z,9Z,12Z)/18:2(9Z,12Z)/0:0)	Lipids and lipid-like molecules	Benzene and substituted derivatives	C17H28O3S	41.1	17.4	-3.1301	2.42653	0.00472162	0.00900629	-0.854287	0.553139
10.72_612.4741n	613.481	10.7191	pos	DG(18:3(9Z,12Z,15Z)/18:3(9Z,12Z,15Z)/0:0)	Lipids and lipid-like molecules	Cinnamic acids and derivatives	C15H22N4O3	38.8	0	2.47668	4.72059	4.67319e-06	4.06922e-05	-0.851409	0.554243
7.20_294.2194n	295.227	7.19558	pos	13-HOTE	Lipids and lipid-like molecules	Organooxygen compounds	C18H37NO2	38.6	3.96	-0.625595	1.86207	0.00112259	0.00281928	-0.847482	0.555754
6.90_278.2247n	279.232	6.89893	pos	Alpha-Linolenic acid	Lipids and lipid-like molecules	Organooxygen compounds	C33H60O10	41.5	18.2	-2.02847	4.21251	1.14875e-05	7.94585e-05	-0.845779	0.55641
6.41_294.2195n	277.216	6.40728	pos	13-OxoODE	Lipids and lipid-like molecules	Unclassified	C6H10O5	50.9	64.7	-3.702	7.79733	2.85716e-07	5.96905e-06	-0.837522	0.559604
6.61_294.2196n	295.227	6.60977	pos	(9Z,12Z,14E)-16-Hydroxy-9,12,14-octadecatrienoic acid	Lipids and lipid-like molecules	Glycerolipids	C19H40O4	38.4	10.4	-0.884684	1.44993	3.06203e-06	2.99544e-05	-0.83543	0.560416
6.90_296.2344n	295.227	6.89938	neg	9(S)-HODE	Lipids and lipid-like molecules	Non-metal oxoanionic compounds	H2O4S	38.7	0	0.273149	1.10681	2.67558e-07	5.70574e-06	-0.833744	0.561071
7.87_352.2609n	353.268	7.87372	pos	MG(18:3(6Z,9Z,12Z)/0:0/0:0)	Lipids and lipid-like molecules	Sphingolipids	C34H65NO5S	37.2	3.99	2.34643	2.12674	5.83894e-06	4.82378e-05	-0.83013	0.562478
5.55_295.2264m/z	295.226	5.553	pos	9(S)-HpODE	Lipids and lipid-like molecules	Fatty Acyls	C18H36O8	41.7	14.6	4.68079	8.04774	4.99894e-06	4.2632e-05	-0.82367	0.565003
6.36_312.2291n	311.222	6.35658	neg	13(S)-HpODE	Lipids and lipid-like molecules	Unclassified	C22H45NO2	46.9	36.5	-1.28789	6.35212	4.87897e-06	4.20406e-05	-0.822484	0.565467
8.45_280.2401n	263.237	8.45002	pos	10E,12Z-Octadecadienoic acid	Lipids and lipid-like molecules	Glycerophospholipids	C49H91O18P	32.4	0.114	-2.16925	3.13579	0.00258819	0.00549656	-0.808342	0.571038
8.44_399.2736m/z	399.274	8.43932	neg	MG(18:2(9Z,12Z)/0:0/0:0)	Lipids and lipid-like molecules	Benzene and substituted derivatives	C8H6O4	41.9	17.9	-3.42986	2.46566	3.90242e-05	0.000199756	-0.807142	0.571513
7.85_397.2579m/z	397.258	7.84918	neg	MG(0:0/18:3(6Z,9Z,12Z)/0:0)	Lipids and lipid-like molecules	Carboxylic acids and derivatives	C20H34O8	46.9	37.7	-1.34066	4.60561	0.00563377	0.0103799	-0.799585	0.574514
13.82_301.1408m/z	301.141	13.8232	pos	Glyceryl 5-hydroxydecanoate	Lipids and lipid-like molecules	Fatty Acyls	C6H8O4	43.7	27	-3.94911	2.72859	4.90313e-07	8.2789e-06	-0.79829	0.57503
8.54_332.2924n	350.326	8.54335	pos	1-O-(2R-hydroxy-hexadecyl)-sn-glycerol	Lipids and lipid-like molecules	Vinyl halides	C3H5ClO	34.8	3.9	-2.56445	1.1917	3.35077e-06	3.19178e-05	-0.791267	0.577836
9.06_346.3080n	364.342	9.05515	pos	1-O-(2-methoxy-hexadecyl)-sn-glycerol	Lipids and lipid-like molecules	Carboxylic acids and derivatives	C5H11NO2	42.3	22.3	-3.91289	5.29096	1.9267e-07	4.62033e-06	-0.780739	0.582069
9.00_330.2768n	313.273	8.99633	pos	MG(0:0/16:0/0:0)	Lipids and lipid-like molecules	Prenol lipids	C19H30O8	38.5	8.05	-3.99014	1.07383	0.000106487	0.00042971	-0.780483	0.582172
8.95_356.2922n	357.299	8.95217	pos	MG(0:0/18:1(9Z)/0:0)	Lipids and lipid-like molecules	Glycerolipids	C20H42O4	47.5	48.1	-0.899016	1.85781	4.10535e-07	7.4635e-06	-0.776211	0.583898
5.91_284.2220m/z	284.222	5.91082	pos	(9R,13R)-1a,1b-dinor-10,11-dihydro-12-oxo-15-phytoenoic acid	Lipids and lipid-like molecules	Glycerolipids	C29H54O6	40.5	13.2	-2.17358	1.07772	0.00159491	0.00371905	-0.774682	0.584517
6.23_312.2296n	295.226	6.22863	pos	8,13-dihydroxy-9,11-octadecadienoic acid	Lipids and lipid-like molecules	Sphingolipids	C32H63NO5S	37.1	5.32	2.81903	1.41499	4.43724e-06	3.91226e-05	-0.768892	0.586868
4.02_327.2168m/z	327.217	4.02303	neg	9-hydroperoxy-12,13-epoxy-10-octadecenoic acid	Lipids and lipid-like molecules	Unclassified	C5H13NO	44.7	31.6	-6.69932	2.11266	1.04012e-05	7.38512e-05	-0.764477	0.588667
4.05_328.2250n	346.259	4.0479	pos	16-F1-PhytoP	Lipids and lipid-like molecules	Fatty Acyls	C16H26O3	47	39	0.081884	1.42731	0.000521733	0.001516	-0.762499	0.589474
9.07_391.2604m/z	391.26	9.07178	neg	mLPA(O-16:0)	Lipids and lipid-like molecules	Benzoxazines	C19H15FN2O4	46.6	34.5	0.394485	1.85303	0.00906324	0.0154771	-0.760788	0.590174
7.87_600.4670m/z	600.467	7.87372	pos	N-(3E-hexadecenoyl)-deoxysphing-4-enine-1-sulfonate	Lipids and lipid-like molecules	Purine nucleosides	C10H13N5O4	56.9	86.1	-0.493685	4.18167	7.59149e-06	5.83253e-05	-0.759814	0.590573
7.90_556.4410m/z	556.441	7.90272	pos	N-(tetradecanoyl)-deoxysphing-4-enine-1-sulfonate	Lipids and lipid-like molecules	Unclassified	C18H26O4	41.7	18.5	-0.602998	2.79554	1.45305e-05	9.52673e-05	-0.75384	0.593023
4.83_158.1536m/z	158.154	4.83253	pos	5-Nonen-2-one	Lipids and lipid-like molecules	Organooxygen compounds	C18H32O16	50.9	65	-4.8552	2.41263	2.40752e-06	2.52769e-05	-0.733874	0.601287
9.01_714.6033m/z	714.603	9.01115	pos	SM(d18:1/18:0)	Lipids and lipid-like molecules	Prenol lipids	C16H26O8	43.5	21.8	-0.828644	1.6483	0.00785346	0.0136997	-0.732006	0.602066
7.06_699.3780m/z	699.378	7.06022	neg	All-trans-heptaprenyl diphosphate	Lipids and lipid-like molecules	Carbohydrates and carbohydrate conjugates	C12H22O11	48.4	43.7	-0.390795	11.4807	1.82127e-06	2.07372e-05	-0.722002	0.606255
7.74_449.2658m/z	449.266	7.74322	pos	(23R)-1alpha-hydroxy-25,27-didehydrovitamin D3 26,23-lactone	Lipids and lipid-like molecules	Alcohols and polyols	C9H17NO5	53.7	71	-0.747028	1.81907	1.25959e-05	8.56825e-05	-0.719794	0.607184
5.84_414.2035n	415.211	5.83965	pos	Armillaripin	Lipids and lipid-like molecules	Carboxylic acids and derivatives	C12H18O9	44.1	24.6	-0.445463	1.93423	1.32569e-05	8.91947e-05	-0.713492	0.609842
9.47_381.1722m/z	381.172	9.4686	neg	Melleolide	Lipids and lipid-like molecules	Epoxides	C12H17NO3	41.4	12.6	-1.53685	1.11248	6.99323e-07	1.05339e-05	-0.713004	0.610049
9.72_607.2901m/z	607.29	9.71695	pos	Deoxycholic acid 3-glucuronide	Lipids and lipid-like molecules	Organooxygen compounds	C12H22O11	45.6	43.3	-1.48328	5.79316	2.94571e-05	0.000161086	-0.712009	0.61047
9.51_623.2849m/z	623.285	9.50797	pos	Cholic acid glucuronide	Lipids and lipid-like molecules	Prenol lipids	C15H24O	35.1	0.88	0.415339	1.39283	0.0261112	0.0383608	-0.711669	0.610613
10.28_502.3730m/z	502.373	10.2813	pos	(25S)-5alpha-cholestan-3beta,6alpha,7beta,8beta,15alpha,16beta,26-heptol	Lipids and lipid-like molecules	Sterol Lipids	C27H48O7	39.7	8.29	-1.38469	2.11138	0.0113086	0.0187151	-0.708092	0.612129
7.74_484.3393n	502.373	7.74322	pos	(25S)-5alpha-cholestan-3beta,4beta,6alpha,8beta,15alpha,16beta,26-heptol	Lipids and lipid-like molecules	Unclassified	C20H43NO2	50.3	52.4	-0.585719	6.21565	0.000154368	0.000573807	-0.707351	0.612444
2.11_386.1925n	431.191	2.11397	neg	Citroside A	Lipids and lipid-like molecules	Flavonoids	C16H16O10S2	38.4	21	2.44001	2.21511	0.000110525	0.000440315	-0.701701	0.614847
7.96_329.1592m/z	329.159	7.96072	pos	Nepetaside	Lipids and lipid-like molecules	Fatty Acyls	C21H34O8	44.8	40	4.20022	1.258	4.76976e-07	8.14295e-06	-0.69721	0.616764
11.09_516.4248m/z	516.425	11.0889	pos	TG(10:0/8:0/8:0)	Lipids and lipid-like molecules	Peptidomimetics	C11H18N4O3	38.1	0	3.76102	1.02399	0.0376003	0.05269	-0.684365	0.62228
9.38_498.3685n	497.361	9.3771	neg	Tsugaric acid A	Lipids and lipid-like molecules	Unclassified	C24H38O4	47.8	48.7	-1.29259	2.25114	1.52669e-06	1.83412e-05	-0.671135	0.628013
6.67_385.1308m/z	385.131	6.66777	pos	S-Adenosylhomocysteine	Nucleosides, nucleotides, and analogues	Fatty Acyls	C21H36O4	40.3	9.55	-0.986102	2.87257	3.93874e-05	0.000200947	-0.647633	0.638327
9.44_412.0168n	411.002	9.43827	neg	dIDP	Nucleosides, nucleotides, and analogues	Fatty Acyls	C23H43NO4	38.9	0.00443	-1.49756	1.59673	0.0098187	0.0166016	-0.646666	0.638755
6.40_561.0156m/z	561.016	6.40292	neg	Uridine diphosphate glucuronic acid	Nucleosides, nucleotides, and analogues	Organooxygen compounds	C6H13O9P	48.3	44.4	-1.38041	2.21465	0.0064363	0.0115917	-0.62804	0.647055
0.90_267.0966n	268.104	0.898717	pos	Vidarabine	Nucleosides, nucleotides, and analogues	Non-metal oxoanionic compounds	HNO3	39.8	0	-0.390153	1.05001	8.4033e-06	6.33899e-05	-0.596835	0.661203
0.58_90.0317n	89.0241	0.579533	neg	L-Lactic acid	Organic acids and derivatives	Fatty Acyls	C11H18O9	47.4	38.5	-0.544007	1.00851	0.0125692	0.0205583	-0.589568	0.664542
0.80_307.0836n	308.091	0.796067	pos	Glutathionate(1-)	Organic acids and derivatives	Polyketides	C27H26O7	39.8	13.6	-3.66359	1.15286	0.00943932	0.0160659	-0.584975	0.666661
1.14_282.0743m/z	282.074	1.13567	neg	gamma-Glutamyl-beta-(isoxazolin-5-on-2-yl)alanine	Organic acids and derivatives	Flavonoids	C21H18O17S	37	10.5	-3.72229	2.99486	0.000750228	0.00204135	-0.540659	0.687457
0.64_134.0441m/z	134.044	0.6389	pos	L-Aspartic acid	Organic acids and derivatives	Lactams	C20H20N6O7S4	34.1	5.76	3.4674	2.92658	0.00137958	0.00332384	-0.516845	0.698899
0.61_148.0600m/z	148.06	0.610567	pos	L-Glutamate	Organic acids and derivatives	Flavonoids	C15H14O9S2	36.1	2.84	-1.42398	1.63418	0.00347171	0.0069717	-0.496594	0.708778
0.64_476.1604m/z	476.16	0.6389	pos	Raltitrexed	Organic acids and derivatives	Pyrimidine nucleotides	C15H22N2O18P2	39.9	13.9	-1.46222	1.04062	0.00568662	0.0104586	-0.488464	0.712784
0.62_146.0455m/z	146.046	0.622033	neg	L-Glutamic acid	Organic acids and derivatives	Carboxylic acids and derivatives	C4H8NO7P	41.1	10	-2.19769	1.50953	0.00450418	0.00867207	-0.48679	0.713611
2.02_340.2593m/z	340.259	2.02033	pos	Leu-Leu-Leu	Organic acids and derivatives	Flavonoids	C16H16O10S2	35.2	0.232	0.504836	1.49292	0.00433948	0.00841013	-0.486762	0.713625
9.01_452.3939m/z	452.394	9.01115	pos	Deoxyhypusine	Organic acids and derivatives	Organooxygen compounds	C19H26O10	39.2	3.15	2.21942	1.65996	0.0263978	0.0386939	-0.485315	0.714341
0.41_536.1649m/z	536.165	0.405033	pos	2-amino-4-({1-[(carboxymethyl)-C-hydroxycarbonimidoyl]-2-{[1-hydroxy-1-(4-methoxyphenyl)-3-oxopentan-2-yl]sulfanyl}ethyl}-C-hydroxycarbonimidoyl)butanoic acid	Organic acids and derivatives	Polyketides	C16H12O11S	37.5	9.93	-3.00426	1.39786	0.00338315	0.00682927	-0.463451	0.725249
0.64_132.0298m/z	132.03	0.6362	neg	D-Aspartic acid	Organic acids and derivatives	Coumarins and derivatives	C17H12O10S	36.2	3.72	-3.23835	1.54549	0.00323601	0.00658854	-0.44515	0.734508
13.82_118.0858m/z	118.086	13.8232	pos	5-Aminopentanoic acid	Organic acids and derivatives	Organonitrogen compounds	C4H11Cl2N2O2P	31.2	1.47	-2.68091	1.0286	0.00628433	0.0113846	-0.388995	0.763662
6.14_424.9995m/z	424.999	6.1431	neg	L-Aspartyl-4-phosphate	Organic acids and derivatives	Naphthalenes	C11H12O8P2	37.6	0	2.79343	1.42754	0.00566755	0.0104297	-0.387612	0.764394
1.23_164.0714m/z	164.071	1.23383	neg	L-Phenylalanine	Organic acids and derivatives	Unclassified	C22H28O3	38.9	15	7.19632	2.3605	0.0274976	0.0400444	-0.385546	0.765489
0.79_180.0663m/z	180.066	0.792183	neg	L-Tyrosine	Organic acids and derivatives	Hydroxy acids and derivatives	C4H6O5	46.1	33.8	-2.59851	3.52278	3.35679e-05	0.000178498	-0.365392	0.776258
0.60_146.0683n	147.076	0.5964	pos	L-Glutamine	Organic acids and derivatives	Quinolines and derivatives	C37H36N2O11	37.3	0.00125	-2.60499	5.64178	0.00165748	0.00383303	-0.307099	0.808266
0.67_229.1545m/z	229.154	0.667233	pos	Leucylproline	Organic acids and derivatives	Organooxygen compounds	C8H14O7	39.5	5.46	-1.03379	1.03419	0.0354205	0.0500106	0.259634	1.19718
0.56_146.0686n	145.061	0.5647	neg	D-Glutamine	Organic acids and derivatives	Sterol Lipids	C27H38O4	43	25.5	-0.985049	1.48359	0.0157328	0.0248485	0.494176	1.40852
0.91_229.1544m/z	229.154	0.912883	pos	Isoleucylproline	Organic acids and derivatives	Carboxylic acids and derivatives	C9H11NO2	56.9	87.1	-1.58762	1.35569	0.00911286	0.0155489	0.593165	1.50855
1.82_191.0611n	400.16	1.81685	pos	N-Acetyl-L-methionine	Organic acids and derivatives	Non-metal oxoanionic compounds	H3O4P	47.1	39.6	-2.75069	1.81393	0.00141228	0.00338408	0.60468	1.52064
0.53_173.1041m/z	173.104	0.534367	neg	L-Arginine	Organic acids and derivatives	Flavonoids	C28H34O15	35.2	0.228	7.31856	1.01866	0.00481637	0.00915585	0.713198	1.63943
0.55_154.0618m/z	154.062	0.5497	neg	L-Histidine	Organic acids and derivatives	Cinnamic acids and derivatives	C9H8O3	53	69.8	-3.35675	1.63603	0.000514868	0.00149959	0.717221	1.64401
0.80_348.1282n	349.135	0.796067	pos	N2-(2-Carboxymethyl-2-hydroxysuccinoyl)arginine	Organic acids and derivatives	Organooxygen compounds	C18H32O	47	35.8	0.183599	3.13992	0.0206961	0.0314085	0.724736	1.6526
0.53_131.0822m/z	131.082	0.534367	neg	Ornithine	Organic acids and derivatives	Glycerophospholipids	C22H39O7P	44.6	37.2	-1.91243	1.74136	0.0111061	0.0184444	0.735776	1.66529
0.56_329.0856m/z	329.086	0.5647	neg	Methionine sulfoxide	Organic acids and derivatives	Fatty Acyls	C18H37NO	40.1	3.46	-1.18309	1.70043	0.000620874	0.00174963	0.892493	1.85638
0.86_128.0351m/z	128.035	0.863017	neg	Pyroglutamic acid	Organic acids and derivatives	Unclassified	C39H58N4O5	43.6	28.1	6.67254	1.5391	0.000179329	0.000645564	0.898977	1.86474
4.60_598.2776m/z	598.278	4.60467	neg	Vignatic acid A	Organic acids and derivatives	Unclassified	C21H34O3	40.1	9.22	-0.839571	1.04338	0.0250526	0.0370706	0.90248	1.86928
2.54_896.1337m/z	896.134	2.54197	pos	N-Desmethyl-o-O-sulfate rosiglitazone	Organic acids and derivatives	Fatty Acyls	C9H18O	38.4	0.334	-1.32757	1.1896	0.0162182	0.0254851	0.936032	1.91326
0.58_120.0421n	119.035	0.579533	neg	(S)-3,4-Dihydroxybutyric acid	Organic acids and derivatives	Organooxygen compounds	C5H11AsO8	31.1	0	-4.60361	2.16482	0.00423382	0.00824163	0.951516	1.9339
7.77_442.3520m/z	442.352	7.77222	pos	Glutaconylcarnitine	Organic acids and derivatives	Fatty Acyls	C39H66O5	37.1	4.02	-2.47594	2.26903	0.00283142	0.00591526	0.952632	1.9354
0.79_134.0212n	133.014	0.792183	neg	L-Malic acid	Organic acids and derivatives	Fatty Acyls	C16H33NO	40.8	5.6	-0.459578	1.32644	0.00137848	0.00332247	0.953446	1.93649
9.06_392.3708m/z	392.371	9.05515	pos	N1-Acetylspermidine	Organic acids and derivatives	Polyketides	C29H30O8	41.9	36.8	-0.890064	12.7334	0.00136356	0.00329283	1.00914	2.01272
9.90_60.0443m/z	60.0443	9.89528	pos	N-Methylformamide	Organic acids and derivatives	Glycerophospholipids	C42H80NO6P	37.6	0.0744	1.26973	1.01764	4.84557e-05	0.000234959	1.14074	2.20494
9.42_507.2704m/z	507.27	9.4231	neg	Homoanserine	Organic acids and derivatives	Indoles and derivatives	C11H9NO2	47.7	42.5	-2.73737	4.75002	0.000122797	0.000477474	1.1514	2.2213
0.80_321.9616m/z	321.962	0.796067	pos	[Nitrilotris(methylene)]trisphosphonic acid	Organic acids and derivatives	Pyrrolopyrazines	C17H17ClN6O4	32.7	2.42	2.6978	1.08534	0.0226602	0.034004	1.15272	2.22333
1.71_145.0140m/z	145.014	1.70797	neg	3-Oxoglutaric acid	Organic acids and derivatives	Fatty Acyls	C22H43NO	41.1	21.2	-1.68225	1.27535	0.00724269	0.0127789	1.17438	2.25696
0.56_555.0344m/z	555.034	0.5647	neg	Fenthion	Organic acids and derivatives	Carboxylic acids and derivatives	C9H11NO3	55.8	84.3	-1.95308	1.33159	0.00010773	0.000432254	1.26004	2.39503
7.96_402.2248n	403.232	7.96072	pos	Acetyl tributyl citrate	Organic acids and derivatives	Unclassified	C21H34O3	39.6	7.89	-0.947587	1.6017	0.000370195	0.00115286	1.29202	2.4487
0.61_307.1022m/z	307.102	0.610567	pos	Starch acetate	Organic acids and derivatives	Glycerophospholipids	C26H52NO7P	42.8	18.1	-1.47611	2.05536	0.00184821	0.00416625	1.29558	2.45475
6.42_328.3208m/z	328.321	6.42178	pos	N,N-Dimethylsphingosine	Organic nitrogen compounds	Benzene and substituted derivatives	C15H15NO2S	38	1.54	1.93563	1.22275	0.00224453	0.00486907	1.32725	2.50925
6.17_302.3052m/z	302.305	6.17097	pos	Sphinganine	Organic nitrogen compounds	Quinolines and derivatives	C19H19NO6	38.6	3.82	3.90831	1.084	5.39462e-05	0.000255831	1.33171	2.51701
4.55_264.9911m/z	264.991	4.54533	neg	Phosphoramide mustard	Organic nitrogen compounds	Carboxylic acids and derivatives	C5H10N2O3	50.7	61.6	-5.74157	3.08322	0.00349974	0.00701627	1.37532	2.59425
10.12_361.2216m/z	361.222	10.1209	pos	Bethanechol	Organic nitrogen compounds	Glycerophospholipids	C27H54NO9P	40.5	12.5	-4.9041	1.2193	0.00166783	0.00384976	1.38187	2.60607
0.62_367.1034m/z	367.103	0.622033	neg	3-O-Caffeoyl-4-O-methylquinic acid	Organic oxygen compounds	Fatty Acyls	C19H29NO7S	44.2	35.7	1.2386	8.31586	7.08574e-05	0.000313519	1.38965	2.62016
1.81_354.0938n	399.092	1.8093	neg	Chlorogenic Acid	Organic oxygen compounds	Glycerolipids	C45H76O10	40.5	11.7	-1.43693	2.43262	0.000400146	0.00123059	1.42049	2.67677
0.69_297.0456m/z	297.046	0.692683	neg	6-(carboxymethoxy)-3,4,5-trihydroxyoxane-2-carboxylic acid	Organic oxygen compounds	Indoles and derivatives	C11H12N2O2	56.8	91.1	-3.53725	6.65417	3.45491e-05	0.000181833	1.46819	2.76674
0.62_529.1554m/z	529.155	0.622033	neg	7-Methyl-1,4,5-naphthalenetriol 4-[xylosyl-(1->6)-glucoside]	Organic oxygen compounds	Organic sulfuric acids and derivatives	C17H17N3O7S2	37.5	0	-1.95683	2.17154	5.84697e-05	0.000272372	1.49262	2.814
0.60_180.0628n	198.097	0.5964	pos	D-Galactose	Organic oxygen compounds	Prenol lipids	C29H44O3	41.7	17.3	-1.77554	3.36709	0.00702586	0.0124605	1.51762	2.86319
0.56_180.0629n	179.056	0.5647	neg	Allose	Organic oxygen compounds	Carboxylic acids and derivatives	C11H20N2O3	39.9	5.62	-0.939145	1.45238	7.62101e-07	1.11564e-05	1.51803	2.864
1.58_261.1203n	306.119	1.57615	neg	Epidermin	Organic oxygen compounds	Fatty Acyls	C25H40N7O19P3S	35.1	0	4.0675	3.21528	9.65534e-05	0.000399753	1.52334	2.87457
0.68_328.0802n	327.056	0.6787	neg	3,4,5-trihydroxy-6-{[2-(3-hydroxyphenyl)acetyl]oxy}oxane-2-carboxylic acid	Organic oxygen compounds	Glycerophospholipids	C26H48NO7P	44.3	26.5	-0.709159	1.04264	0.00353541	0.00707427	1.53459	2.89705
1.15_454.1552m/z	454.155	1.14983	neg	Chondroitin D-glucuronate	Organic oxygen compounds	Carboxylic acids and derivatives	C5H10N2O3	52.5	68.9	-3.59117	3.23237	0.00143316	0.00342115	1.58911	3.00865
0.83_260.0294n	261.037	0.82555	pos	D-Glucose 6-phosphate	Organic oxygen compounds	Fatty Acyls	C39H64O5	36.1	5.81	-2.01071	3.28271	3.80704e-07	7.00381e-06	1.65203	3.14275
0.57_342.1156n	381.079	0.567733	pos	Sucrose	Organic oxygen compounds	Fatty Acyls	C18H35NO	42.5	32.1	-2.27418	2.57126	0.00334908	0.00677178	1.67255	3.18777
1.26_413.2123m/z	413.212	1.25537	pos	Meglumine	Organic oxygen compounds	Glycerophospholipids	C26H52NO7P	43.3	21.3	-1.33673	1.7012	0.00101712	0.00260536	1.75624	3.37815
0.61_490.1766m/z	490.177	0.610567	pos	4-O-Methyl-a-D-glucosyl-(1->2)-b-D-xylosyl-(1->4)-D-xylose	Organic oxygen compounds	Unclassified	C18H28O3	48.3	45.8	-0.833143	1.56221	0.000419451	0.00127784	1.79889	3.47953
0.81_393.0427m/z	393.043	0.80635	neg	2-O-(6-Phospho-alpha-mannosyl)-D-glycerate	Organic oxygen compounds	Carboxylic acids and derivatives	C11H20N2O3	40.6	6.67	-1.29215	1.78479	8.52619e-07	1.21912e-05	1.82213	3.53602
0.61_504.1685n	522.202	0.610567	pos	Levan	Organic oxygen compounds	Fatty Acyls	C20H37NO3	44.9	27.9	-0.557482	1.28353	4.34342e-05	0.000215875	1.8391	3.57787
0.58_549.1648m/z	549.165	0.579533	neg	Maltotriose	Organic oxygen compounds	Fatty Acyls	C18H34O5	41.8	11.1	0.254725	1.32435	0.000262121	0.000874163	1.93283	3.81804
0.61_702.2652m/z	702.265	0.610567	pos	D-Maltose	Organic oxygen compounds	Fatty Acyls	C18H30O3	49	47.6	-0.184964	1.89653	0.000158737	0.000586156	2.02655	4.0743
0.82_260.0294n	259.022	0.820517	neg	D-Mannose 6-phosphate	Organic oxygen compounds	Steroids and steroid derivatives	C30H48O10	39.3	6.21	3.83788	2.104	5.24843e-07	8.60268e-06	2.08066	4.22999
1.59_459.1517m/z	459.152	1.59032	neg	Ptelatoside A	Organic oxygen compounds	Fatty Acyls	C18H30O2	42.3	12.5	0.262174	1.73409	5.84776e-07	9.26472e-06	2.1572	4.46048
0.60_462.1813m/z	462.181	0.5964	pos	Ethyl glucuronide	Organic oxygen compounds	Glycerolipids	C33H58O14	43.2	20.8	-1.21252	2.85585	7.0335e-07	1.05468e-05	2.19818	4.589
0.50_272.9585m/z	272.958	0.504533	neg	Ribose-1-arsenate	Organic oxygen compounds	Fatty Acyls	C18H30O3	42.3	12.8	0.0376135	1.91548	4.67621e-07	8.14091e-06	2.20105	4.59815
0.54_326.0475n	365.011	0.538233	pos	2-[(6-carboxy-3,4,5-trihydroxyoxan-2-yl)oxy]-3-hydroxybutanedioic acid	Organic oxygen compounds	Carboxylic acids and derivatives	C7H13NO3S	37.3	0.996	-2.84108	1.14353	5.01764e-05	0.00024197	2.21367	4.63853
6.13_676.3662n	694.4	6.12747	pos	(S)-Nerolidol 3-O-[a-L-Rhamnopyranosyl-(1->4)-a-L-rhamnopyranosyl-(1->2)-b-D-glucopyranoside]	Organic oxygen compounds	Unclassified	C5H7NO3	54.4	78.8	-4.87389	2.40664	0.00556459	0.0102716	2.27997	4.85667
2.01_516.2281m/z	516.228	2.00567	pos	Alpha-Trisaccharide	Organic oxygen compounds	Fatty Acyls	C18H34O5	46	34.1	-2.85434	1.90095	7.05434e-05	0.000312552	2.32097	4.99668
1.00_489.1203m/z	489.12	0.998217	pos	3,4,5-trihydroxy-2-[hydroxy(3,4,5-trihydroxyoxan-2-yl)methyl]-4-[3,4,5-trihydroxy-6-(hydroxymethyl)oxan-2-yl]cyclohexa-2,5-dien-1-one	Organic oxygen compounds	Carboxylic acids and derivatives	C6H14N4O2	55.8	81.1	-1.54374	2.77618	3.01139e-06	2.9609e-05	2.32623	5.01492
11.02_282.2790m/z	282.279	11.0247	pos	3-Dehydrosphinganine	Organic oxygen compounds	Organooxygen compounds	C10H14O12	42.2	32.9	-3.17529	1.20867	0.000559339	0.00160634	2.32712	5.01801
8.85_264.2454n	282.279	8.851	pos	(±)-(Z)-2-(5-Tetradecenyl)cyclobutanone	Organic oxygen compounds	Glycerolipids	C33H56O14	42.8	20.4	-1.25863	2.14612	2.80788e-06	2.82761e-05	2.36957	5.16787
10.24_634.4512m/z	634.451	10.2383	pos	Nonoxynol-9	Organic oxygen compounds	Glycerolipids	C33H60O14	42.3	16.9	-4.15527	3.1785	9.20039e-05	0.00038364	2.3725	5.17838
14.33_130.9658m/z	130.966	14.3334	pos	trans-3-Chloro-2-propene-1-ol	Organohalogen compounds	Carboxylic acids and derivatives	C6H9N3O2	50.1	56.8	-2.69528	1.49629	1.73916e-07	4.32811e-06	2.41405	5.3297
9.70_425.1076m/z	425.108	9.70408	neg	5,8-dihydroxy-2-(1-hydroxy-3-methoxy-4-oxocyclohexyl)-3,7-dimethoxy-4H-chromen-4-one	Organoheterocyclic compounds	Carboxylic acids and derivatives	C12H20N4O8	44.3	23.2	0.337465	1.20455	0.00452988	0.00870522	2.42079	5.35463
0.44_205.0856m/z	205.086	0.439467	pos	Anofinic acid	Organoheterocyclic compounds	Glycerophospholipids	C25H52NO7P	48.1	48.1	-4.78166	1.72248	2.43361e-05	0.000137726	2.43572	5.41036
0.59_729.2283m/z	729.228	0.5937	neg	Citbismine C	Organoheterocyclic compounds	Glycerophospholipids	C26H50NO7P	44.2	24.5	-1.32456	2.12715	0.00085421	0.00225847	2.48037	5.58039
1.59_402.1208m/z	402.121	1.59032	neg	Gravacridonetriol	Organoheterocyclic compounds	Coumarins and derivatives	C10H8O4	56	83.8	-2.88233	1.2905	2.01221e-05	0.000119587	2.50203	5.66484
6.67_372.1356m/z	372.136	6.66777	pos	Flumioxazin	Organoheterocyclic compounds	Fatty Acyls	C18H30O3	44.4	24.2	0.365219	1.6581	0.00074909	0.00204005	2.52157	5.74206
1.58_298.0871m/z	298.087	1.57615	neg	Imipenem	Organoheterocyclic compounds	Unclassified	C18H28O3	49.9	52.4	-0.644858	3.50441	0.00135399	0.00327369	2.53185	5.78314
6.62_584.0297n	565.012	6.61973	neg	Cefodizime	Organoheterocyclic compounds	Coumarins and derivatives	C14H14O7S	37.2	2.14	1.64613	1.74943	1.92958e-06	2.162e-05	2.57196	5.94618
0.67_427.0903m/z	427.09	0.667233	pos	nopiclone N-oxide	Organoheterocyclic compounds	Unclassified	C24H50NO7P	48.1	45.3	-1.16321	3.53347	0.000862823	0.00227539	2.57673	5.96584
0.76_175.0246m/z	175.025	0.76335	neg	L-Ascorbic acid	Organoheterocyclic compounds	Unclassified	C18H32O3	47.8	43.6	0.476569	1.12898	0.00121443	0.00299982	2.60773	6.09542
1.57_187.0628n	188.07	1.57352	pos	Indoleacrylic acid	Organoheterocyclic compounds	Carboxylic acids and derivatives	C5H12N2O2	39.5	2.22	-2.67567	1.13836	2.02249e-06	2.24629e-05	2.62028	6.14868
1.59_204.0892n	205.096	1.58785	pos	L-Tryptophan	Organoheterocyclic compounds	Fatty Acyls	C18H32O4	49.1	48.9	-1.35705	2.1941	0.000606924	0.00171897	2.6331	6.20358
1.77_227.1749m/z	227.175	1.77318	pos	2,5-Dihydro-2,4,5-trimethyloxazole	Organoheterocyclic compounds	Fatty Acyls	C18H32O3	46.1	34.3	-2.45909	4.0139	5.2049e-08	2.16638e-06	2.64379	6.24971
13.87_224.1278m/z	224.128	13.8684	pos	Cerulenin	Organoheterocyclic compounds	Unclassified	C26H50NO7P	42.5	15.5	-0.831545	1.92503	0.000106637	0.00042971	2.64799	6.26794
7.55_766.5302m/z	766.53	7.55473	pos	(-)-Folicanthine	Organoheterocyclic compounds	Carbonyl compounds	C11H16OS	37.5	0.233	2.69921	1.16808	2.09977e-07	4.87736e-06	2.65851	6.31381
1.60_202.0438m/z	202.044	1.60202	pos	Thiabendazole	Organoheterocyclic compounds	Fatty Acyls	C21H36O4	45.9	39.5	-1.26126	2.19198	0.000396416	0.00122137	2.69022	6.45412
0.53_500.1594n	499.152	0.534367	neg	Orcein	Organoheterocyclic compounds	Carboxylic acids and derivatives	C5H11NO3S	38	0.659	2.86818	1.37255	0.00860344	0.0148275	2.73811	6.67197
0.81_275.0213m/z	275.021	0.80635	neg	5-(1-Propynyl)-5'-vinyl-2,2'-bithiophene	Organoheterocyclic compounds	Glycerophospholipids	C25H52NO7P	43.8	22.3	-1.33059	2.95519	4.01693e-05	0.000203588	2.779	6.86375
5.84_473.2640m/z	473.264	5.83965	pos	Erythroskyrin	Organoheterocyclic compounds	Fatty Acyls	C18H32O4	48.9	48.8	-1.09294	1.13647	0.00042504	0.00129104	2.77918	6.86463
1.13_162.0521n	180.086	1.13287	pos	D-1,5-Anhydrofructose	Organoheterocyclic compounds	Fatty Acyls	C20H39NO4	40.6	5.44	-0.735805	1.26147	0.000212845	0.000741316	2.8238	7.08026
0.61_342.1161n	360.149	0.610567	pos	Inulobiose	Organooxygen compounds	Glycerolipids	C19H38O4	44.9	34.7	-0.758298	2.37427	2.9146e-05	0.000159668	2.92639	7.60206
0.53_241.0909m/z	241.091	0.534367	neg	1-(2-Thienyl)-1-heptanone	Organooxygen compounds	Unclassified	C18H30O3	44.2	25.9	-1.80148	3.02511	8.7321e-08	2.85911e-06	2.93178	7.63049
6.11_676.3643n	721.362	6.11177	neg	(S)-Nerolidol 3-O-[a-L-rhamnopyranosyl-(1->4)-a-L-rhamnopyranosyl-(1->6)-b-D-glucopyranoside]	Organooxygen compounds	Carboxylic acids and derivatives	C5H7NO3	40.5	6.2	-1.90137	2.57794	0.00344352	0.00692616	2.99296	7.96108
1.33_219.1105n	220.118	1.32637	pos	Pantothenic Acid	Organooxygen compounds	Organooxygen compounds	C33H56O14	39.7	4.69	-1.17382	1.98654	5.81252e-07	9.25647e-06	3.08065	8.45996
0.71_371.0820m/z	371.082	0.70685	neg	Aldobiouronic acid D3	Organooxygen compounds	Fatty Acyls	C16H32O2	39.8	3.36	-1.59221	5.0573	0.000300866	0.000976943	3.13994	8.8149
0.67_79.0207m/z	79.0207	0.667233	pos	dimethyl sulfoxide	Organosulfur compounds	Organooxygen compounds	C16H18O9	46.8	39.4	-3.48632	1.24564	2.66677e-05	0.00014887	3.14704	8.85839
0.75_366.0426n	347.025	0.749183	neg	{3-[3-(3,4-dihydroxy-2-methoxyphenyl)prop-2-enoyl]phenyl}oxidanesulfonic acid	Phenylpropanoids and polyketides	Unclassified	C18H28O3	49.2	50	-2.766	2.25587	0.000356109	0.00111852	3.17442	9.02806
3.17_535.2181m/z	535.218	3.17278	pos	Myricatomentoside II	Phenylpropanoids and polyketides	Fatty Acyls	C20H34O4	40	4.89	-0.186499	1.53318	0.00122423	0.00301677	3.17659	9.04168
5.25_386.1725n	387.18	5.25335	pos	Porson	Phenylpropanoids and polyketides	Organooxygen compounds	C20H37NO14	39.5	0.854	-1.08481	1.22897	2.26448e-09	2.49214e-07	3.18095	9.06902
6.24_447.0056m/z	447.006	6.23608	neg	3-hydroxy-5-sulfino-2-[3-(sulfooxy)phenyl]-3,4-dihydro-2H-1-benzopyran-7-olate	Phenylpropanoids and polyketides	Sphingolipids	C41H84N2O6P+	38.5	2.28	-0.184721	1.73087	7.10435e-10	1.16221e-07	3.21905	9.31173
0.58_868.2317m/z	868.232	0.579533	neg	6-{[2-(4-{[3-({3,4-dihydroxy-4-[(1H-indole-3-carbonyloxy)methyl]oxolan-2-yl}oxy)-4,5-dihydroxy-6-(hydroxymethyl)oxan-2-yl]oxy}phenyl)-4-oxo-3,4-dihydro-2H-1-benzopyran-7-yl]oxy}-3,4,5-trihydroxyoxane-2-carboxylic acid	Phenylpropanoids and polyketides	Fatty Acyls	C18H32O5	46.1	34.2	-2.72677	1.43201	0.00172008	0.00394377	3.29369	9.80619
6.90_574.0243n	555.006	6.89938	neg	Gossypetin 8-glucuronide 3-sulfate	Phenylpropanoids and polyketides	Glycerophospholipids	C26H54NO7P	41.1	16	-2.13592	1.08342	0.000883038	0.00232273	3.29989	9.84843
0.68_609.1870m/z	609.187	0.6787	neg	Neohesperidin	Phenylpropanoids and polyketides	Fatty Acyls	C18H32O5	44.6	25.4	0.0154484	1.02424	0.00150211	0.00355238	3.31402	9.94533
5.81_388.9960m/z	388.996	5.81493	neg	{11-methoxy-16,18-dioxo-6,8,19-trioxapentacyclo[10.7.0.0²,⁹.0³,⁷.0¹³,¹⁷]nonadeca-1(12),2(9),4,10,13(17)-pentaen-14-yl}oxidanesulfonic acid	Phenylpropanoids and polyketides	Glycerolipids	C21H40O4	55.7	83.1	-1.34921	2.04922	0.000467092	0.00139	3.58691	12.0162
9.44_355.1568m/z	355.157	9.43827	neg	Cyclonormammein	Phenylpropanoids and polyketides	Steroids and steroid derivatives	C30H48O11	42.3	19.8	3.48285	1.18275	3.72484e-06	3.45595e-05	3.60884	12.2002
10.14_329.1592m/z	329.159	10.1356	pos	N1-trans-Feruloylagmatine	Phenylpropanoids and polyketides	Fatty Acyls	C11H22O3	38.9	1.36	-4.45818	1.14959	6.79476e-05	0.000304111	3.66316	12.6684
0.80_164.0468n	182.081	0.796067	pos	2-Hydroxycinnamic acid	Phenylpropanoids and polyketides	Unclassified	C21H44NO7P	50.9	60.2	-1.21349	1.65819	0.00185337	0.00417483	3.71976	13.1753
2.65_191.0344m/z	191.034	2.6506	neg	Scopoletin	Phenylpropanoids and polyketides	Fatty Acyls	C20H36O4	41.2	7.64	-0.605465	1.35611	0.000815272	0.00217984	3.74841	13.4395
9.39_432.0195n	477.007	9.39243	neg	3-hydroxy-2-[3-methoxy-4-(sulfooxy)phenyl]-5-sulfino-3,4-dihydro-2H-1-benzopyran-7-olate	Phenylpropanoids and polyketides	Unclassified	C21H44NO7P	38.1	0.269	-5.05466	1.55701	0.00255976	0.00544933	3.77864	13.7241
6.21_413.0009m/z	413.001	6.20508	neg	3-hydroxy-2-[4-methoxy-3-(sulfooxy)phenyl]-5-sulfino-3,4-dihydro-2H-1-benzopyran-7-olate	Phenylpropanoids and polyketides	Carbohydrates and carbohydrate conjugates	C33H56O14	40.4	10.5	-4.02558	1.56373	3.18557e-07	6.37424e-06	3.86315	14.552
8.89_379.1567m/z	379.157	8.89262	neg	Kanzonol M	Phenylpropanoids and polyketides	Polyketides	C18H14O5	37.5	1.1	3.34152	1.08592	4.75508e-08	2.03511e-06	3.87527	14.6748
0.64_515.1236m/z	515.124	0.6362	neg	[(1-{10-butanoyl-5,7-dihydroxy-8,8-dimethyl-2-oxo-2H,6H,7H,8H-pyrano[3,2-g]chromen-4-yl}propan-2-yl)oxy]sulfonic acid	Phenylpropanoids and polyketides	Fatty Acyls	C21H29ClO5	30.8	0	4.57899	1.03847	0.00207543	0.00457307	3.9074	15.0053
5.25_432.2375m/z	432.238	5.25335	pos	Clausarinol	Phenylpropanoids and polyketides	Unclassified	C18H32O4	48.7	44.6	0.364206	2.61731	0.00178662	0.00406909	4.00554	16.0616
0.55_469.1312m/z	469.131	0.5497	neg	5-{5-[3-(3,5-dihydroxyphenyl)oxiran-2-yl]-2-(4-hydroxyphenyl)-2,3-dihydro-1-benzofuran-3-yl}benzene-1,3-diol	Phenylpropanoids and polyketides	Glycerolipids	C21H40O5	39.2	1.29	-0.461337	2.24994	0.000116506	0.000456759	4.09829	17.1281
5.84_460.2687m/z	460.269	5.83965	pos	3-O-Acetylepisamarcandin	Phenylpropanoids and polyketides	Unclassified	C18H30O2	43.5	20.3	-2.04863	7.43966	0.000229033	0.000786412	4.15442	17.8076
0.53_326.0466n	371.045	0.534367	neg	{[4-(7-methoxy-2-oxo-2H-chromen-6-yl)but-3-en-2-yl]oxy}sulfonic acid	Phenylpropanoids and polyketides	Unclassified	C21H40O4	53.3	71.9	-1.48477	2.44209	0.000199338	0.000705234	4.30385	19.7509
1.16_409.1586n	427.192	1.1612	pos	Linustatin	Unclassified	Carboxylic acids and derivatives	C30H39N3O7	40.7	8.45	1.08098	1.15849	0.000446908	0.00134094	4.40196	21.1408
0.84_344.0908m/z	344.091	0.840233	pos	1-Anilino-9,10-dioxo-2-anthroic acid	Unclassified	Organooxygen compounds	C18H26O14	42.8	24.7	-2.55361	1.44987	0.000543911	0.00157082	4.40358	21.1646
1.60_199.0395n	200.047	1.60202	pos	p-CHLOROPHENYLALANINE	Unclassified	Unclassified	C18H30O4	48.6	46.4	-0.356552	2.49709	0.00143743	0.00342704	4.4567	21.9584
7.34_278.1516n	279.159	7.33923	pos	Phthalic acid Mono-2-ethylhexyl Ester	Unclassified	Fatty Acyls	C18H32O2	54.5	76.2	-2.36531	12.2427	0.000302751	0.000981511	4.47683	22.267
7.18_286.3103m/z	286.31	7.18142	pos	Spisulosine	Unclassified	Fatty Acyls	C22H42O7	38.7	0	-4.34706	3.32764	0.000481689	0.00141905	4.53183	23.1323
0.36_610.1838m/z	610.184	0.359217	pos	Peonidin 3-rhamnoside 5-glucoside	Unclassified	Unclassified	C14H26N4O11P2	40	15.4	9.50681	1.36064	0.000642053	0.00180026	4.65121	25.1278
6.67_326.0706n	327.078	6.66777	pos	Triphenyl phosphate	Unclassified	Unclassified	C21H38O4	50.2	54	-0.885135	4.73547	5.62569e-05	0.000263822	4.66658	25.397
13.84_141.1129m/z	141.113	13.8396	pos	Methenamine	Unclassified	Fatty Acyls	C18H32O4	50.4	56.7	-3.01486	2.63541	0.00170699	0.00392105	4.76036	27.1026
4.63_192.1379m/z	192.138	4.63187	pos	4 Methyl N-ethylcathinone	Unclassified	Unclassified	C18H30O4	50.8	60.1	-2.76877	2.54241	0.00184116	0.00415776	4.90885	30.0408
0.60_162.0522n	325.113	0.5964	pos	3-hydroxy-adipic acid	Unclassified	Glycerophospholipids	C42H80NO8P	39.8	6.19	4.85636	2.21552	6.52902e-05	0.000295219	4.92217	30.3195
7.33_356.3518m/z	356.352	7.32507	pos	Eicosanoyl-EA	Unclassified	2-arylbenzofuran flavonoids	C28H22O7	34.7	1.2	4.1228	1.04226	1.93372e-05	0.000116051	4.98002	31.5599
0.55_103.0990n	104.106	0.553067	pos	Neurine	Unclassified	Fatty Acyls	C22H42O6	38.7	0	-4.69029	3.60428	0.000221193	0.000764048	5.22261	37.3391
7.34_324.2168m/z	324.217	7.33923	pos	5'-Carboxy-gamma-chromanol	Unclassified	Fatty Acyls	C19H30O7	39.3	6.35	-0.707425	1.83963	0.000319673	0.00102478	5.29573	39.2801
7.12_330.3365m/z	330.336	7.11508	pos	N,N-dimethyl-Safingol	Unclassified	Glycerolipids	C47H72O5	39.8	8.56	1.44581	1.25744	0.00170851	0.00392307	5.31033	39.6798
9.94_391.2838m/z	391.284	9.93945	pos	Bis(2-ethylhexyl) phthalate	Unclassified	Benzofurans	C28H24N2O7	36.8	4.46	2.03631	1.41106	3.51048e-05	0.000183815	5.46227	44.0867
10.30_339.1990m/z	339.199	10.3047	neg	NORETHINDRONE ACETATE	Unclassified	Prenol lipids	C32H50O4	37.5	2.85	-4.89576	1.21132	0.00279898	0.00585831	5.60728	48.7484
12.81_662.4451n	663.452	12.8061	pos	3-hexanoyl-NBD Cholesterol	Unclassified	Glycerolipids	C47H72O5	40.4	11.2	1.89078	2.523	0.000419319	0.00127784	5.73472	53.2503
11.33_335.2578m/z	335.258	11.3303	pos	21-hydroxyallopregnanolone	Unclassified	Fatty Acyls	C18H32O2	45.7	35.4	-0.610824	1.17828	0.000140187	0.000533151	5.73805	53.3735
10.73_335.2578m/z	335.258	10.7337	pos	(±)14(15)-EET methyl ester	Unclassified	Fatty Acyls	C21H38O4	38.8	0	-4.68312	3.75604	0.000204556	0.000718335	5.82642	56.7449
6.71_292.2036n	293.211	6.7111	pos	9-OxoOTrE	Unclassified	Prenol lipids	C35H60O7P2	43.8	30.1	-2.48879	1.34216	2.17466e-05	0.000127521	6.01116	64.4971
0.85_129.0420n	130.049	0.854883	pos	(R)-(+)-2-Pyrrolidone-5-carboxylic acid	Unclassified	Fatty Acyls	C21H36O4	38.6	0	-4.61568	1.57218	0.000237724	0.000809893	6.03583	65.6094
6.17_292.2037n	293.211	6.17097	pos	12-OPDA	Unclassified	Isoflavonoids	C23H26O6	40.9	10.8	3.93576	2.01348	0.00319317	0.00652072	6.04738	66.1368
7.17_496.3392m/z	496.339	7.16725	pos	PC(16:0/0:0)[U] / PC(16:0/0:0)[rac]	Unclassified	Glycerophospholipids	C45H87O7P	36.5	0	-1.18594	1.26881	0.000106561	0.00042971	6.06455	66.9286
5.97_296.2353n	297.242	5.96813	pos	9(R)-HODE	Unclassified	Glycerolipids	C45H74O5	40.5	25.3	1.13517	1.82434	9.43602e-05	0.000392668	6.09567	68.3878
6.55_519.3321n	520.339	6.55212	pos	PC(18:2(9Z,12Z)/0:0)	Unclassified	Glycerophospholipids	C20H43O6P	35.9	1.04	-3.70155	1.23835	0.00018554	0.000664174	6.19362	73.1922
6.39_294.2190n	293.211	6.38742	neg	9(S)-HOTrE	Unclassified	Fatty Acyls	C20H31ClO4	41.2	27.9	1.80902	1.20374	0.000101684	0.000415799	6.71579	105.112
6.16_292.2030n	291.196	6.15858	neg	13-epi-12-oxo Phytodienoic Acid	Unclassified	Glycerophospholipids	C43H85O7P	38.2	1.56	-0.900688	1.78214	6.9682e-05	0.000310274	6.79971	111.408
7.22_454.2923m/z	454.292	7.22425	pos	PE(16:0/0:0)	Unclassified	Unclassified	C34H66O4	45.4	48.4	-5.69974	1.55766	0.00252291	0.0053783	7.04601	132.148
7.20_452.2760m/z	452.276	7.19937	neg	Glycerophospho-N-Palmitoyl Ethanolamine	Unclassified	Glycerophospholipids	C42H84NO8P	38.4	0.62	4.7409	1.73898	0.000492772	0.00144342	7.37694	166.218
6.36_312.2302n	295.227	6.36378	pos	(±)9-HpODE	Unclassified	Morphinans	C19H25NO	36	4.3	-0.163901	1.79588	4.01415e-05	0.000203588	7.86216	232.672
8.37_278.2240n	277.217	8.36515	neg	Pinolenic Acid	Unclassified	Coumarins and derivatives	C21H26O6	41.1	15.1	4.52292	1.36608	0.00486827	0.00922789	8.3396	323.945
9.09_356.2921n	357.299	9.08948	pos	MG(18:1(9Z)/0:0/0:0)[rac]	Unclassified	Prenol lipids	C23H28O6	41.8	17.5	3.6038	1.82731	0.00387813	0.0076312	8.39316	336.196
5.90_310.2143n	293.211	5.89648	pos	13(S)-HpOTrE	Unclassified	Glycerolipids	C43H72O5	40.2	9.48	1.32468	2.37584	0.000161091	0.000592721	8.63523	397.614
0.99_487.1047m/z	487.105	0.99135	neg	Cytidine diphosphate choline (CDPcholine)	Unclassified	Fatty Acyls	C38H70O4	37.6	0	-4.56175	3.58896	0.00113264	0.0028399	9.50273	725.448
8.45_354.2767n	372.311	8.45002	pos	MG(18:2(9Z,12Z)/0:0/0:0)[rac]	Unclassified	Fatty Acyls	C20H38O2	37.5	6.46	-2.56793	1.2529	0.00240141	0.00516395	27.236	1.58073e+08
5.88_309.2063m/z	309.206	5.87693	neg	9(S)-HpOTrE	Unclassified	Glycerophospholipids	C42H82NO9P	41.9	17	4.43095	1.42709	0.000372842	0.00115993	27.4821	1.87468e+08
9.45_537.4858m/z	537.486	9.45343	neg	9-PAHSA	Unclassified	Glycerophospholipids	C26H51O8P	38.2	1.54	1.53796	1.37089	0.0008523	0.00225536	27.485	1.87844e+08
8.41_631.4916m/z	631.492	8.40948	neg	Erythrinasinate A	Unclassified	Unclassified	C38H66O4	37.1	0	-4.60874	1.60639	0.00221161	0.00481121	27.9157	2.53199e+08
