# Supplementary material for: Integrated Metabolomic and Transcriptomic Analyses Reveals Sugar Transport and Starch Accumulation in Two Specific Germplasms of Manihot esculenta Crantz
Source: Int J Mol Sci. 2023 Apr 13;24(8):7236. doi: 10.3390/ijms24087236 (PMC10138763; doi:10.3390/ijms24087236)
Supplement: Supplementary file 1 [file ijms-24-07236-s001.zip › Table S2.xlsx]

## Sheet: Sheet1
Supplementary Table S2. Statistics of sequencing output data.
Sample	RawReads	RawBases	CleanReads	CleanBases	ValidBases	Q30	GC
PC-1	41.87M	6.28G	41.03M	6.07G	0.9666	0.9176	0.4283
PC-2	48.99M	7.35G	48.17M	7.09G	0.965	0.9293	0.4261
PC-3	43.19M	6.48G	42.14M	6.17G	0.9518	0.9161	0.4334
SC-1	47.44M	7.12G	46.60M	6.91G	0.9714	0.9192	0.431
SC-2	42.19M	6.33G	41.18M	6.08G	0.9611	0.9142	0.4311
SC-3	43.56M	6.53G	42.51M	6.21G	0.9507	0.9157	0.4314
