# Supplementary material for: Integrated Metabolomic and Transcriptomic Analyses Reveals Sugar Transport and Starch Accumulation in Two Specific Germplasms of Manihot esculenta Crantz
Source: Int J Mol Sci. 2023 Apr 13;24(8):7236. doi: 10.3390/ijms24087236 (PMC10138763; doi:10.3390/ijms24087236)
Supplement: Supplementary file 1 [file ijms-24-07236-s001.zip › Table S3.xlsx]

## Sheet: P-vs-W-diff-q-val-0.05-FC-2.gen
Supplemental Table S3. Differentially expressed genes in PC compared with SC.
Gene_id	Fold Change	log2FoldChange	p-value	q-value	Regulation	Dene_symbol	Description
Manes.01G000031	0.357192	-1.48523	4.81031e-99	9.83535e-98	Down	F14N23.29	nuclear pore complex protein NUP98A isoform X1 [Manihot esculenta]
Manes.01G000248	2.63615	1.39843	6.77018e-56	7.73336e-55	Up		uncharacterized protein LOC110630334 isoform X1 [Manihot esculenta]
Manes.01G000341	0.0138785	-6.17101	0.000190209	0.000386971	Down	F7L13	heavy metal-associated isoprenylated plant protein 30-like isoform X2 [Hevea brasiliensis]
Manes.01G000403	3.08984	1.62753	6.83278e-27	4.18382e-26	Up
Manes.01G000500	9.74006	3.28393	1.42108e-08	4.03831e-08	Up	MNJ7.20	RING-H2 finger protein ATL79-like isoform X2 [Manihot esculenta]
Manes.01G000527	9.56534	3.25782	8.36201e-13	3.04154e-12	Up	F2A19.60	E3 ubiquitin-protein ligase RHA1B-like [Manihot esculenta]
Manes.01G000550	3.18231	1.67008	2.02784e-23	1.12155e-22	Up		uncharacterized protein LOC110665708 [Hevea brasiliensis]
Manes.01G001200	0.410721	-1.28377	3.0324e-05	6.6514e-05	Down	T16B5.3	hypothetical protein MANES_01G001200 [Manihot esculenta]
Manes.01G001900	0.0612551	-4.02903	0	0	Down	F7O12.5	trihelix transcription factor GTL1 isoform X1 [Manihot esculenta]
Manes.01G002051	2.02011	1.01443	1.47422e-18	6.89631e-18	Up	T10F18.200	SNF1-related protein kinase regulatory subunit beta-1-like [Hevea brasiliensis]
Manes.01G002300	142.346	7.15326	2.62573e-221	1.48651e-219	Up	T9C5.160	hypothetical protein MANES_01G002300 [Manihot esculenta]
Manes.01G002400	2.1455	1.10132	3.69631e-96	7.28245e-95	Up		calmodulin-7 isoform X2 [Herrania umbratica]
Manes.01G002901	0.394504	-1.34189	4.56458e-33	3.30765e-32	Down	F22D22.25	DNA topoisomerase 3-beta isoform X1 [Manihot esculenta]
Manes.01G004300	0.0166885	-5.905	0.000582932	0.00112487	Down		hypothetical protein DKX38_000025 [Salix brachista]
Manes.01G004860	0.237089	-2.0765	9.16516e-07	2.28888e-06	Down	F14J16.2	heavy metal-associated isoprenylated plant protein 41-like [Manihot esculenta]
Manes.01G005100	0.246449	-2.02064	1.03323e-30	7.03779e-30	Down	MRO11.15	hypothetical protein GH714_013428 [Hevea brasiliensis]
Manes.01G005584	0.298903	-1.74225	7.44181e-07	1.87034e-06	Down		uncharacterized protein LOC110624002 [Manihot esculenta]
Manes.01G006600	36.6697	5.19652	0.0229524	0.035826	Up	T8B10.240	zinc finger protein ZAT9-like [Manihot esculenta]
Manes.01G006975	13.2543	3.72839	1.39653e-09	4.25154e-09	Up
Manes.01G007000	3.10029	1.6324	4.40093e-07	1.12789e-06	Up	K24C1.4	PRA1 family protein G2-like [Manihot esculenta]
Manes.01G007100	0.213401	-2.22836	6.57359e-51	6.90538e-50	Down		uncharacterized protein LOC110624222 [Manihot esculenta]
Manes.01G007500	65.0157	6.02272	0.000378671	0.000747067	Up	F20N2.5	chloride channel protein CLC-f-like [Manihot esculenta]
Manes.01G007600	0.144649	-2.78937	2.07044e-91	3.86637e-90	Down	K24C1.9	probable WRKY transcription factor 2 [Manihot esculenta]
Manes.01G007700	0.0958806	-3.38262	1.88311e-16	8.07224e-16	Down	MRP15.1	receptor-like protein kinase BRI1-like 3 [Manihot esculenta]
Manes.01G009100	0.0904637	-3.46652	7.99252e-35	6.0616e-34	Down	F24G16.210	F-box/kelch-repeat protein SKIP20 [Manihot esculenta]
Manes.01G009300	2.25381	1.17236	0.00670071	0.0113688	Up	MPE11.14	putative pentatricopeptide repeat-containing protein At3g25970 [Manihot esculenta]
Manes.01G009451	0.247176	-2.01639	1.61175e-89	2.95292e-88	Down	F24G16.180	ankyrin repeat protein SKIP35 [Manihot esculenta]
Manes.01G009500	2.4485	1.2919	9.87639e-20	4.87182e-19	Up		hypothetical protein MANES_01G009500 [Manihot esculenta]
Manes.01G009800	20.264	4.34085	7.11114e-06	1.65479e-05	Up		uncharacterized protein LOC110627958 [Manihot esculenta]
Manes.01G010200	0.429283	-1.22	2.12261e-07	5.575e-07	Down	SPAC6F12.11c	general transcription factor 3C polypeptide 5-like isoform X1 [Manihot esculenta]
Manes.01G010800	0.202499	-2.30401	1.06709e-22	5.78768e-22	Down		uncharacterized protein LOC110618331 [Manihot esculenta]
Manes.01G011184	3.80884	1.92935	8.16029e-10	2.51855e-09	Up	F21P8.70	putative receptor-like protein kinase At4g00960 isoform X3 [Manihot esculenta]
Manes.01G011400	0.182412	-2.45473	0	0	Down		uncharacterized protein LOC110626509 isoform X1 [Manihot esculenta]
Manes.01G011500	84.6478	6.4034	0.000143553	0.000295645	Up		ribulose bisphosphate carboxylase small chain, chloroplastic-like [Manihot esculenta]
Manes.01G011600	2.81961	1.4955	1.68158e-15	6.8849e-15	Up	SPAC664.12c	succinate dehydrogenase assembly factor 1, mitochondrial [Hevea brasiliensis]
Manes.01G011800	3.01141	1.59044	5.17322e-46	4.9576e-45	Up	MYF24_12	hypothetical protein GH714_018065 [Hevea brasiliensis]
Manes.01G012300	3.65672	1.87055	1.42201e-82	2.39763e-81	Up		hypothetical protein MANES_01G012300 [Manihot esculenta]
Manes.01G012400	12.7529	3.67275	5.02637e-80	8.25361e-79	Up		uncharacterized protein LOC110610257 [Manihot esculenta]
Manes.01G012600	0.244025	-2.0349	7.41558e-22	3.92864e-21	Down	MYF24.16	aluminum-activated malate transporter 9-like [Manihot esculenta]
Manes.01G013225	349.432	8.44887	4.64019e-11	1.54042e-10	Up	T24D18.21	hypothetical protein MANES_01G013000 [Manihot esculenta]
Manes.01G014500	18.5244	4.21136	1.89686e-22	1.02036e-21	Up	F25P22.22	protein SAR DEFICIENT 1 [Manihot esculenta]
Manes.01G014700	0.0200245	-5.64209	0.00196689	0.00358441	Down	NACK1	kinesin-like protein NACK1 [Manihot esculenta]
Manes.01G014800	8.10868	3.01947	0	0	Up		non-specific lipid-transfer protein 2-like [Manihot esculenta]
Manes.01G015100	0.340438	-1.55454	6.63797e-11	2.18431e-10	Down	T6H20.260	hypothetical protein MANES_01G015100 [Manihot esculenta]
Manes.01G015200	5.23945	2.38942	9.48323e-07	2.36552e-06	Up		uncharacterized protein LOC110629912 [Manihot esculenta]
Manes.01G015800	0.425261	-1.23358	3.50975e-24	1.98312e-23	Down	F2H15.20	nuclear poly(A) polymerase 1-like [Manihot esculenta]
Manes.01G016100	0.243676	-2.03696	2.46132e-07	6.42978e-07	Down		hypothetical protein MANES_01G016100 [Manihot esculenta]
Manes.01G016800	0.0150735	-6.05184	0.000328447	0.000651852	Down		uncharacterized protein LOC110624588 [Manihot esculenta]
Manes.01G017700	2.00723	1.00521	7.00796e-09	2.03242e-08	Up	P0506A10.7	acyl-coenzyme A thioesterase 9, mitochondrial-like [Manihot esculenta]
Manes.01G018200	64.9455	6.02116	0.000353477	0.000699439	Up	UGT74AC1	UDP-glycosyltransferase 74E2-like [Manihot esculenta]
Manes.01G018800	0.312058	-1.68012	4.77809e-77	7.53229e-76	Down	F2K13_140	NADP-dependent alkenal double bond reductase P2-like [Manihot esculenta]
Manes.01G019000	11.3217	3.50102	9.82047e-20	4.84629e-19	Up	K23F3.10	hypothetical protein MANES_01G019000 [Manihot esculenta]
Manes.01G020000	0.287166	-1.80004	6.12368e-08	1.66611e-07	Down	MYF24.23	carbon catabolite repressor protein 4 homolog 3 [Manihot esculenta]
Manes.01G020500	0.451324	-1.14776	6.28727e-52	6.72299e-51	Down	F19H22.150	uncharacterized protein LOC110624734 [Manihot esculenta]
Manes.01G020600	0.0893579	-3.48426	0.00267083	0.00477891	Down	MYF24.25	DNA mismatch repair protein MSH2 [Manihot esculenta]
Manes.01G021300	14.5634	3.86428	2.88769e-28	1.83431e-27	Up		uncharacterized protein LOC110626680 [Manihot esculenta]
Manes.01G021400	0.446437	-1.16347	7.86989e-58	9.29998e-57	Down		hypothetical protein MANES_01G021400 [Manihot esculenta]
Manes.01G022100	2.13173	1.09203	4.25131e-19	2.04e-18	Up	MYJ24.8	protein Dr1 homolog isoform X2 [Manihot esculenta]
Manes.01G023400	2.75076	1.45983	0.00677147	0.0114797	Up	MOK9.12	protein MIS12 homolog [Manihot esculenta]
Manes.01G023600	4.71633	2.23766	0.00151546	0.00279722	Up	F24I3.110	protein STRICTOSIDINE SYNTHASE-LIKE 11-like [Manihot esculenta]
Manes.01G023700	2.75374	1.46139	1.21348e-13	4.59034e-13	Up	T22D6.120	H/ACA ribonucleoprotein complex subunit 2-like protein [Manihot esculenta]
Manes.01G023900	13.7574	3.78214	9.55982e-241	6.23075e-239	Up	MtrunA17_Chr4g0061951	hypothetical protein MANES_01G023900 [Manihot esculenta]
Manes.01G024000	2.94397	1.55777	2.25216e-11	7.59027e-11	Up	SPAC3H1.13	serine/threonine-protein kinase 16-like [Manihot esculenta]
Manes.01G024001	86.5606	6.43564	9.16736e-05	0.000192064	Up	T5J17.20	ABC transporter D family member 1-like [Manihot esculenta]
Manes.01G024932	48.714	5.60626	0.00213521	0.00386901	Up	T16B14.8	hypothetical protein GH714_029030 [Hevea brasiliensis]
Manes.01G025100	8.06737	3.0121	2.27645e-40	1.95817e-39	Up		cytochrome P450 CYP749A22-like isoform X1 [Manihot esculenta]
Manes.01G025200	0.0252609	-5.30695	0.00071022	0.00135877	Down		cytochrome P450 CYP749A22-like isoform X1 [Manihot esculenta]
Manes.01G026300	13.6947	3.77555	1.53127e-48	1.54777e-47	Up	T16O11.16	UDP-arabinopyranose mutase 3 [Manihot esculenta]
Manes.01G026500	5.20949	2.38114	9.88874e-35	7.47535e-34	Up	F28B23.1	cytochrome b5 [Manihot esculenta]
Manes.01G026700	0.171592	-2.54295	1.26956e-07	3.38413e-07	Down	F23O10.21	fructokinase-like 2, chloroplastic [Manihot esculenta]
Manes.01G026800	0.145247	-2.78342	1.69373e-119	4.26052e-118	Down	F21F23.14	probable 6-phosphogluconolactonase 1 [Manihot esculenta]
Manes.01G027000	0.447283	-1.16074	6.2724e-09	1.8241e-08	Down	T1K7.25	pre-mRNA-splicing factor ATP-dependent RNA helicase DEAH10 [Manihot esculenta]
Manes.01G027200	0.176535	-2.50197	1.63451e-68	2.29245e-67	Down	F21F23.17	ninja-family protein AFP2-like [Manihot esculenta]
Manes.01G027600	0.131304	-2.92901	2.15605e-13	8.08103e-13	Down	F23O10.12	pentatricopeptide repeat-containing protein At1g69290 [Manihot esculenta]
Manes.01G027800	0.411195	-1.2821	5.25209e-06	1.23677e-05	Down	T4M8.3	ureide permease 2-like isoform X1 [Manihot esculenta]
Manes.01G028200	0.00970938	-6.68641	8.83973e-06	2.03836e-05	Down		uncharacterized protein LOC110624949 isoform X1 [Manihot esculenta]
Manes.01G028700	2.44025	1.28703	2.16139e-16	9.24473e-16	Up	T4M8.9	probable methyltransferase PMT5 [Manihot esculenta]
Manes.01G028900	20.3804	4.34911	7.66187e-26	4.55251e-25	Up	T1K7.7	beta-glucosidase 40 [Manihot esculenta]
Manes.01G030100	2.74127	1.45485	2.61623e-224	1.50679e-222	Up	T4M8.13	nodulin-related protein 1-like [Manihot esculenta]
Manes.01G030600	0.400886	-1.31873	0.00742679	0.0125159	Down	T4M8.19	pentatricopeptide repeat-containing protein At2g03380, mitochondrial [Manihot esculenta]
Manes.01G030900	2.4518	1.29384	5.06692e-08	1.38523e-07	Up	F10D13.6	chorismate mutase 3, chloroplastic [Hevea brasiliensis]
Manes.01G031100	0.351983	-1.50642	1.69827e-118	4.23984e-117	Down	F7A7.130	uncharacterized protein At5g01610 [Manihot esculenta]
Manes.01G031900	0.165499	-2.5951	6.35575e-60	7.79987e-59	Down		uncharacterized protein LOC110600797 [Manihot esculenta]
Manes.01G032300	0.0711426	-3.81314	3.47284e-51	3.66634e-50	Down	F10D13.11	protein argonaute 7-like [Manihot esculenta]
Manes.01G032400	2.2512	1.17069	7.7177e-17	3.37231e-16	Up	T4P13.21	CSC1-like protein At1g69450 isoform X3 [Manihot esculenta]
Manes.01G032800	0.433692	-1.20526	1.29609e-26	7.87195e-26	Down	F16A14.20	ARF guanine-nucleotide exchange factor GNOM-like [Manihot esculenta]
Manes.01G033100	2.43004	1.28098	2.89816e-20	1.45994e-19	Up	T24P13.7	transmembrane emp24 domain-containing protein p24delta9-like [Manihot esculenta]
Manes.01G033200	2.90237	1.53723	2.52514e-20	1.27506e-19	Up	F16A14.24	uncharacterized protein At1g04910-like [Manihot esculenta]
Manes.01G033400	5.18785	2.37514	2.318e-61	2.93605e-60	Up		uncharacterized protein LOC110620286 [Manihot esculenta]
Manes.01G034000	0.272685	-1.87469	1.93629e-95	3.78285e-94	Down	F28I8.30	anaphase-promoting complex subunit 2 isoform X1 [Manihot esculenta]
Manes.01G034600	0.386767	-1.37046	0.0148041	0.0238333	Down	At2g03060	agamous-like MADS-box protein AGL30 isoform X1 [Manihot esculenta]
Manes.01G036600	0.480415	-1.05765	2.86527e-12	1.01429e-11	Down	F7A10.3	hypothetical protein GH714_031552 [Hevea brasiliensis]
Manes.01G036700	0.231386	-2.11163	0.000792365	0.00150861	Down	F18A5.40	pentatricopeptide repeat-containing protein At2g13600-like [Manihot esculenta]
Manes.01G036800	0.338251	-1.56383	2.49778e-21	1.30194e-20	Down	T29A15.230	protein yippee-like At4g27745 isoform X2 [Manihot esculenta]
Manes.01G037100	105.252	6.7177	2.22136e-09	6.65977e-09	Up	OSJNBa0075A22.19	U-box domain-containing protein 43-like [Manihot esculenta]
Manes.01G037300	2.82585	1.49868	1.62425e-23	9.01553e-23	Up	SPBC1703.06	uncharacterized protein LOC110619751 [Manihot esculenta]
Manes.01G037400	3.51927	1.81527	0	0	Up		molybdate-anion transporter-like [Manihot esculenta]
Manes.01G037900	2.41619	1.27273	2.49217e-07	6.50817e-07	Up	F13A10.15	AAA-ATPase At2g46620-like [Manihot esculenta]
Manes.01G038200	2.16129	1.11189	5.01713e-29	3.24635e-28	Up	MNC6.10	cytochrome b5-like [Manihot esculenta]
Manes.01G038900	3.18956	1.67336	6.24283e-173	2.43722e-171	Up	F21F14.60	homeobox-leucine zipper protein ATHB-12-like [Manihot esculenta]
Manes.01G040500	0.375477	-1.4132	0.00941482	0.0156418	Down	T27E11.40	protein phosphatase 2C 57 [Manihot esculenta]
Manes.01G041200	15.7359	3.97599	1.42197e-19	6.96994e-19	Up	At2g46690	hypothetical protein MANES_01G041200 [Manihot esculenta]
Manes.01G041400	2.83891	1.50534	0.0307548	0.0470327	Up	A_TM018A10_22	GRF1-interacting factor 3-like isoform X1 [Manihot esculenta]
Manes.01G041500	4.92676	2.30064	2.79739e-50	2.91229e-49	Up		hypothetical protein MANES_01G041500 [Manihot esculenta]
Manes.01G042200	0.289008	-1.79082	5.84397e-62	7.45491e-61	Down	HSP22	small heat shock protein, chloroplastic [Manihot esculenta]
Manes.01G042700	0.414879	-1.26924	1.45271e-11	4.95554e-11	Down		uncharacterized protein LOC110625827 isoform X1 [Manihot esculenta]
Manes.01G043000	0.292922	-1.77141	3.92273e-07	1.00956e-06	Down		uncharacterized protein LOC110617309 isoform X1 [Manihot esculenta]
Manes.01G043200	0.14275	-2.80844	2.56388e-85	4.47199e-84	Down	T31K7.5	two-component response regulator-like APRR9 isoform X1 [Manihot esculenta]
Manes.01G043300	2.80511	1.48806	0.00858577	0.0143423	Up	MGN6.8	NDR1/HIN1-like protein 1 [Manihot esculenta]
Manes.01G043900	2.61584	1.38728	6.2467e-229	3.73646e-227	Up	T9C5.70	nascent polypeptide-associated complex subunit alpha-like protein 2 [Manihot esculenta]
Manes.01G044200	18.4428	4.20498	3.28601e-10	1.03969e-09	Up		hypothetical protein MANES_01G044200 [Manihot esculenta]
Manes.01G044700	3.29652	1.72095	1.17585e-211	6.26078e-210	Up	K18P6.12	NAC domain-containing protein 91-like isoform X1 [Manihot esculenta]
Manes.01G045000	10.9606	3.45425	0.00035196	0.000696615	Up	T10F20.1	UNC93-like protein 1 [Manihot esculenta]
Manes.01G045195	2.33895	1.22586	2.41856e-39	2.03013e-38	Up	F1N19.9	26S proteasome non-ATPase regulatory subunit 8 homolog A-like isoform X1 [Manihot esculenta]
Manes.01G045210	2.72377	1.4456	1.0708e-05	2.44893e-05	Up	F1N19.8	30S ribosomal protein S6 alpha, chloroplastic-like [Manihot esculenta]
Manes.01G045300	0.187253	-2.41694	6.15137e-22	3.26557e-21	Down		uncharacterized protein LOC110621525 [Manihot esculenta]
Manes.01G045500	4.58511	2.19695	9.69271e-79	1.56401e-77	Up	K16L22.8	probable GABA transporter 2 [Manihot esculenta]
Manes.01G045515	2.0888	1.06267	1.20468e-08	3.4427e-08	Up		hypothetical protein MANES_01G045400 [Manihot esculenta]
Manes.01G045700	0.269825	-1.8899	4.18798e-28	2.64799e-27	Down	F23A5.19	probable WRKY transcription factor 40 [Manihot esculenta]
Manes.01G045900	0.102584	-3.28513	1.29458e-291	1.08745e-289	Down	K16L22.7	protein NETWORKED 4A-like [Manihot esculenta]
Manes.01G046100	3.26146	1.70552	3.32079e-05	7.25385e-05	Up		hypothetical protein MANES_01G046100 [Manihot esculenta]
Manes.01G047000	10.7519	3.42652	0.000120087	0.000248991	Up		KAT8 regulatory NSL complex subunit 3 [Manihot esculenta]
Manes.01G047200	25.3245	4.66246	2.33701e-67	3.22334e-66	Up	F9D16.280	probable WRKY transcription factor 53 [Manihot esculenta]
Manes.01G047215	0.000484672	-11.0107	2.29464e-20	1.16069e-19	Down		uncharacterized protein LOC110628085 [Manihot esculenta]
Manes.01G047400	4.08171	2.02918	1.2296e-96	2.44324e-95	Up	AS	hydroquinone glucosyltransferase-like [Manihot esculenta]
Manes.01G047820	0.0576917	-4.11549	0.000246759	0.000495305	Down		uncharacterized protein LOC110607897 [Manihot esculenta]
Manes.01G047900	0.498537	-1.00423	4.32161e-05	9.34007e-05	Down	F2P3.13	protein SPA1-RELATED 2 [Manihot esculenta]
Manes.01G048600	0.217247	-2.20259	9.32684e-40	7.9059e-39	Down		putative glucose-6-phosphate 1-epimerase [Manihot esculenta]
Manes.01G049495	0.0142576	-6.13213	0.000233665	0.00047016	Down	NAD9	NADH dehydrogenase iron-sulfur protein 3 [Hibiscus syriacus]
Manes.01G049500	0.396182	-1.33576	6.04423e-12	2.10882e-11	Down		uncharacterized protein LOC110626225 isoform X1 [Manihot esculenta]
Manes.01G049616	0.27916	-1.84083	2.25469e-59	2.72389e-58	Down	GSVIVT00026920001	probable polygalacturonase [Manihot esculenta]
Manes.01G049800	2.00399	1.00287	8.46439e-13	3.07782e-12	Up	F25I24.160	GDSL esterase/lipase At4g10955 [Manihot esculenta]
Manes.01G050400	7.12817	2.83353	0.00196477	0.00358082	Up		thaumatin-like protein 1 [Manihot esculenta]
Manes.01G050800	0.0208822	-5.58158	0.00246539	0.00443381	Down	MYF24.16	aluminum-activated malate transporter 9-like [Manihot esculenta]
Manes.01G051530	6.78642	2.76265	0	0	Up	At1g64065	late embryogenesis abundant protein At1g64065-like [Manihot esculenta]
Manes.01G052100	2.97054	1.57073	2.85521e-31	1.97137e-30	Up		molybdate-anion transporter-like isoform X1 [Manihot esculenta]
Manes.01G052112	3.37624	1.75542	1.23106e-19	6.04309e-19	Up	SPBC119.09c	hypothetical protein CUMW_043780 [Citrus unshiu]
Manes.01G052500	6.53454	2.70809	0	0	Up	GLYMA_05G218500	B2 protein-like [Manihot esculenta]
Manes.01G053000	0.329762	-1.6005	8.43817e-42	7.46821e-41	Down	T19F6.16	protein NLP6-like [Manihot esculenta]
Manes.01G053200	0.43791	-1.19129	1.1962e-136	3.47046e-135	Down	F25I24.50	protein KINESIN LIGHT CHAIN-RELATED 1-like isoform X1 [Manihot esculenta]
Manes.01G053300	3.76033	1.91086	7.67373e-136	2.21529e-134	Up	BIP4	luminal-binding protein-like [Manihot esculenta]
Manes.01G053400	2.13906	1.09698	3.43109e-09	1.01532e-08	Up		uncharacterized protein LOC110620889 [Manihot esculenta]
Manes.01G053600	0.190298	-2.39367	2.94881e-42	2.63187e-41	Down	T19F6.15	trehalase-like isoform X1 [Manihot esculenta]
Manes.01G054800	4.0398	2.01428	6.85822e-22	3.6375e-21	Up	F9L11.10	beta-1,6-galactosyltransferase GALT31A-like isoform X1 [Manihot esculenta]
Manes.01G054900	0.406757	-1.29776	2.54592e-137	7.43267e-136	Down		uncharacterized protein LOC110626876 [Manihot esculenta]
Manes.01G055000	3.30818	1.72604	4.77008e-71	6.94123e-70	Up		hypothetical protein MANES_01G055000 [Manihot esculenta]
Manes.01G055100	5.38639	2.42932	1.04433e-96	2.07865e-95	Up		hypothetical protein MANES_01G055100 [Manihot esculenta]
Manes.01G055200	7.24463	2.85691	1.9544e-264	1.44365e-262	Up		hypothetical protein MANES_01G055200 [Manihot esculenta]
Manes.01G055512	0.0163331	-5.93606	3.24851e-05	7.10399e-05	Down	F7C8.80	hypothetical protein MANES_06G040000 [Manihot esculenta]
Manes.01G055708	36.3836	5.18522	6.05532e-156	2.06289e-154	Up	UMAG_01624	protein transport protein SEC23-like [Manihot esculenta]
Manes.01G056204	7.14147	2.83622	2.00954e-103	4.35768e-102	Up	F1N19.23	methionine gamma-lyase-like [Manihot esculenta]
Manes.01G056750	15.6271	3.96598	9.66755e-58	1.13781e-56	Up	F18B3.110	cold-regulated 413 plasma membrane protein 2-like [Ziziphus jujuba]
Manes.01G056900	2.54245	1.34622	9.81344e-30	6.49614e-29	Up		uncharacterized protein LOC110627176 isoform X1 [Manihot esculenta]
Manes.01G057000	16.0692	4.00622	0.000174017	0.000355521	Up	F7K2.120	hypothetical protein MANES_01G057000 [Manihot esculenta]
Manes.01G057100	42.3238	5.4034	0.0126271	0.0205633	Up	F9D16.20	probable WRKY transcription factor 29 isoform X1 [Manihot esculenta]
Manes.01G057300	13.7109	3.77725	1.04662e-16	4.54425e-16	Up	T12P18.5	uncharacterized protein LOC110622167 [Manihot esculenta]
Manes.01G057800	6.22499	2.63807	1.95256e-65	2.6307e-64	Up	ACS1	1-aminocyclopropane-1-carboxylate synthase-like [Manihot esculenta]
Manes.01G058100	0.442698	-1.1756	6.62002e-05	0.000140697	Down	GSVIVT00026920001	probable polygalacturonase [Manihot esculenta]
Manes.01G058200	8.35984	3.06348	7.05159e-31	4.81163e-30	Up	F16G20	protein SPIRAL1-like 5 [Manihot esculenta]
Manes.01G058300	0.0214923	-5.54004	0.00316707	0.00561502	Down		uncharacterized protein LOC110622415 [Manihot esculenta]
Manes.01G058900	8.20113	3.03582	2.81759e-11	9.44663e-11	Up	F2A19.60	E3 ubiquitin-protein ligase RHA1B-like [Manihot esculenta]
Manes.01G059200	2.86356	1.51781	9.75172e-68	1.35464e-66	Up		uncharacterized protein LOC110627417 [Manihot esculenta]
Manes.01G059400	0.0645859	-3.95264	2.71137e-06	6.52008e-06	Down		uncharacterized protein LOC110627438 isoform X1 [Manihot esculenta]
Manes.01G059600	0.145112	-2.78476	8.2782e-61	1.03502e-59	Down	F22L4.16	aquaporin PIP1-3-like [Manihot esculenta]
Manes.01G060100	0.466557	-1.09987	2.4071e-09	7.19902e-09	Down	F25E4.20	AT-rich interactive domain-containing protein 2 isoform X1 [Manihot esculenta]
Manes.01G060200	0.264233	-1.92012	1.85347e-85	3.2426e-84	Down	At4g00335	probable E3 ubiquitin-protein ligase RHB1A [Manihot esculenta]
Manes.01G060300	0.467386	-1.09731	2.45403e-29	1.60304e-28	Down		uncharacterized protein LOC110627537 [Manihot esculenta]
Manes.01G060875	0.24294	-2.04133	0.017792	0.0282658	Down		uncharacterized protein LOC110621134 isoform X1 [Manihot esculenta]
Manes.01G061500	0.118214	-3.08052	9.85157e-06	2.26218e-05	Down	GSH1	hypothetical protein MANES_01G061500 [Manihot esculenta]
Manes.01G061800	2.14669	1.10211	1.78493e-13	6.71384e-13	Up		uncharacterized protein LOC110627688 [Manihot esculenta]
Manes.01G064000	2.01469	1.01056	1.00733e-09	3.09216e-09	Up	ATEG_09571	EKC/KEOPS complex subunit Tprkb [Manihot esculenta]
Manes.01G065200	2.84078	1.50629	4.94096e-66	6.69576e-65	Up	MTG10.4	heat stress transcription factor B-2b [Manihot esculenta]
Manes.01G065300	2.25678	1.17427	8.73738e-05	0.000183468	Up		BON1-associated protein 2-like [Manihot esculenta]
Manes.01G065400	0.388811	-1.36286	3.84812e-28	2.43575e-27	Down	MOJ9.14	hypothetical protein MANES_01G065400 [Manihot esculenta]
Manes.01G065600	2.83245	1.50205	9.90861e-100	2.05301e-98	Up	RPL24	60S ribosomal protein L24-like isoform X2 [Manihot esculenta]
Manes.01G065800	14.6774	3.87553	2.29028e-12	8.15333e-12	Up		protein IQ-DOMAIN 14-like isoform X1 [Manihot esculenta]
Manes.01G065900	141.062	7.14018	3.5923e-07	9.27801e-07	Up	F25P22.8	dual specificity protein kinase shkD isoform X1 [Manihot esculenta]
Manes.01G066400	0.0256959	-5.28232	0.00908658	0.0151332	Down	F16M19.21	scarecrow-like protein 28 [Manihot esculenta]
Manes.01G066800	2.28699	1.19345	6.05081e-13	2.21682e-12	Up	T12C24.17	lysophospholipid acyltransferase 1-like [Manihot esculenta]
Manes.01G066900	23.169	4.53412	0.0013612	0.00252475	Up	MSG15.15	BAG family molecular chaperone regulator 1-like [Manihot esculenta]
Manes.01G067000	2.85685	1.51443	7.43592e-20	3.6891e-19	Up	F7H19.220	protein DETOXIFICATION 49-like [Manihot esculenta]
Manes.01G067300	61.2953	5.93771	0.00047921	0.000934875	Up	F16M19.1	ethylene-responsive transcription factor ERF027-like [Manihot esculenta]
Manes.01G067400	103.651	6.69559	5.11718e-162	1.89295e-160	Up	MSG15.7	dehydration-responsive element-binding protein 1A-like [Manihot esculenta]
Manes.01G067500	91.6423	6.51794	1.24199e-100	2.60819e-99	Up	MSG15.7	dehydration-responsive element-binding protein 1A-like [Manihot esculenta]
Manes.01G067700	206.339	7.68887	3.24592e-93	6.19574e-92	Up		uncharacterized protein LOC110622324 [Manihot esculenta]
Manes.01G068800	38.03	5.24907	0.00902489	0.0150348	Up	F19K19.13	molybdenum cofactor sulfurase 3-like [Manihot esculenta]
Manes.01G069000	10.0222	3.32513	5.8928e-06	1.3808e-05	Up	T26M18.30	hydroxymethylglutaryl-CoA synthase-like [Manihot esculenta]
Manes.01G069400	171.582	7.42275	6.85255e-08	1.85942e-07	Up	SlH4	uncharacterized protein LOC111006180 [Momordica charantia]
Manes.01G069500	21.5787	4.43153	0	0	Up	T6D20.10	phospholipase D beta 1-like [Manihot esculenta]
Manes.01G069600	0.346779	-1.52791	1.30693e-10	4.23473e-10	Down	YGL082W	hypothetical protein MANES_01G069600 [Manihot esculenta]
Manes.01G070200	0.0161753	-5.95007	0.000551956	0.00106864	Down	ANS	leucoanthocyanidin dioxygenase [Manihot esculenta]
Manes.01G070300	0.346914	-1.52735	0.0111049	0.0182374	Down	F5O11.29	glyoxylate/hydroxypyruvate reductase HPR3-like [Manihot esculenta]
Manes.01G070900	3.27042	1.70947	8.83231e-77	1.38671e-75	Up	F5O11.25	probable sugar phosphate/phosphate translocator At1g12500 [Manihot esculenta]
Manes.01G071051	0.0149618	-6.06258	0.000279065	0.00055679	Down	F5O11.23	LOW QUALITY PROTEIN: guard cell S-type anion channel SLAC1 [Manihot esculenta]
Manes.01G071700	3.67133	1.8763	8.71918e-12	3.01498e-11	Up	F5O11.14	ACT domain-containing protein ACR8 [Manihot esculenta]
Manes.01G072200	0.418982	-1.25504	8.05759e-32	5.65733e-31	Down		uncharacterized protein LOC110628432 isoform X1 [Manihot esculenta]
Manes.01G073300	2.25316	1.17195	1.91261e-46	1.84811e-45	Up	RCOM_1680640	anamorsin homolog [Manihot esculenta]
Manes.01G073700	2.10185	1.07166	1.18756e-18	5.57885e-18	Up	F16J13.200	putative transferase At4g12130, mitochondrial isoform X1 [Manihot esculenta]
Manes.01G074100	0.0540166	-4.21045	1.03297e-24	5.93165e-24	Down	F23N19.18	primary amine oxidase-like [Manihot esculenta]
Manes.01G074850	0.000476879	-11.0341	2.34597e-20	1.18588e-19	Down		21 kDa protein-like [Manihot esculenta]
Manes.01G074925	0.000153695	-12.6676	8.79834e-27	5.37041e-26	Down		21 kDa protein-like [Manihot esculenta]
Manes.01G075700	0.37288	-1.42321	8.74075e-240	5.64944e-238	Down		vacuolar-processing enzyme-like [Manihot esculenta]
Manes.01G075900	8.8214	3.14101	5.54894e-110	1.28215e-108	Up	At2g45210	hypothetical protein MANES_01G075900 [Manihot esculenta]
Manes.01G076201	10.9454	3.45225	1.44715e-07	3.84299e-07	Up		hypothetical protein MANES_01G076200 [Manihot esculenta]
Manes.01G076400	0.364216	-1.45713	1.21371e-22	6.56606e-22	Down	T1P17.10	monocopper oxidase-like protein SKU5 [Manihot esculenta]
Manes.01G076600	2.037	1.02644	1.34035e-14	5.29406e-14	Up	L9638.6	uncharacterized protein LOC110628868 [Manihot esculenta]
Manes.01G077000	3.1227	1.64279	1.89314e-31	1.31413e-30	Up	T3P18.16	flavin-containing monooxygenase FMO GS-OX-like 4 [Manihot esculenta]
Manes.01G077200	0.0904162	-3.46728	3.88575e-16	1.64269e-15	Down		uncharacterized protein LOC110628899 [Manihot esculenta]
Manes.01G078100	15.4672	3.95114	3.90686e-21	2.02325e-20	Up	T1P17.70	lipid transfer protein EARLI 1-like [Manihot esculenta]
Manes.01G078200	6.72738	2.75004	0	0	Up	T1P17.70	lipid transfer protein EARLI 1-like [Manihot esculenta]
Manes.01G079100	33.6706	5.07342	7.54713e-73	1.12496e-71	Up		L-lactate dehydrogenase B-like [Manihot esculenta]
Manes.01G079500	3.51566	1.8138	1.37118e-51	1.45949e-50	Up		uncharacterized protein LOC110629028 [Manihot esculenta]
Manes.01G080400	2.01632	1.01172	0.000984107	0.00185531	Up		hypothetical protein MANES_01G080400 [Manihot esculenta]
Manes.01G081000	9.06919	3.18097	3.74893e-09	1.10656e-08	Up	T8B10.240	zinc finger protein ZAT4-like [Manihot esculenta]
Manes.01G081400	0.494276	-1.01661	2.54293e-56	2.9306e-55	Down		uncharacterized protein LOC110629101 isoform X2 [Manihot esculenta]
Manes.01G081500	0.0680719	-3.8768	0.00453854	0.00789494	Down		hypothetical protein MANES_01G081500 [Manihot esculenta]
Manes.01G081800	0.245491	-2.02626	1.52099e-09	4.61896e-09	Down	F16M2_150	VAN3-binding protein [Manihot esculenta]
Manes.01G082000	2.54548	1.34794	1.50184e-09	4.56378e-09	Up		uncharacterized protein LOC110666051 isoform X2 [Hevea brasiliensis]
Manes.01G083350	0.034314	-4.86506	0.0292433	0.0449131	Down	T13E15.25	hypothetical protein GH714_038034 [Hevea brasiliensis]
Manes.01G083600	6.35891	2.66878	0.00112429	0.00210391	Up	ADH	alcohol dehydrogenase [Manihot esculenta]
Manes.01G084500	0.144694	-2.78892	1.38453e-59	1.68226e-58	Down	dl4415w	homeobox-leucine zipper protein HAT4-like [Manihot esculenta]
Manes.01G084800	4.33673	2.11661	0.0208556	0.0328261	Up	F11C10	putative RING-H2 finger protein ATL21A [Manihot esculenta]
Manes.01G085200	4.43726	2.14967	9.11766e-18	4.14598e-17	Up	MQL5_9	ethylene-responsive transcription factor 5-like [Manihot esculenta]
Manes.01G085550	23.4055	4.54878	0.0293767	0.0450942	Up
Manes.01G085600	33.7343	5.07615	0.00121746	0.00227041	Up	H0512B01.11	G-type lectin S-receptor-like serine/threonine-protein kinase LECRK3 [Manihot esculenta]
Manes.01G086100	7.90145	2.98212	1.17468e-80	1.9371e-79	Up	dl4435w	phospholipase A1-Ibeta2, chloroplastic [Manihot esculenta]
Manes.01G086900	0.317583	-1.65479	1.30363e-08	3.71318e-08	Down	dl4810c	putative glycerol-3-phosphate transporter 4 [Manihot esculenta]
Manes.01G087300	8.70457	3.12177	3.68796e-05	8.0175e-05	Up	ECU08_1960	uncharacterized protein LOC110619968 isoform X1 [Manihot esculenta]
Manes.01G087500	0.301886	-1.72792	1.68722e-30	1.14322e-29	Down	dl4820c	GATA transcription factor 26 [Manihot esculenta]
Manes.01G087600	0.385219	-1.37625	1.15065e-06	2.85187e-06	Down		hypothetical protein MANES_01G087600 [Manihot esculenta]
Manes.01G087700	0.29645	-1.75414	1.52317e-89	2.79283e-88	Down	T9I22.18	uncharacterized protein LOC110629614 [Manihot esculenta]
Manes.01G087800	42.2246	5.40001	1.89644e-29	1.243e-28	Up	dl4545c	expansin-like B1 [Manihot esculenta]
Manes.01G088800	0.280862	-1.83206	1.5591e-28	9.96626e-28	Down	YDL112W	uncharacterized protein LOC110629722 isoform X2 [Manihot esculenta]
Manes.01G089700	0.356965	-1.48615	5.98796e-41	5.21436e-40	Down	MEE6.22	DNA repair endonuclease UVH1 isoform X1 [Manihot esculenta]
Manes.01G089900	24.8	4.63227	4.4712e-256	3.07799e-254	Up		uncharacterized protein LOC110626184 [Manihot esculenta]
Manes.01G090100	0.456763	-1.13048	3.02745e-07	7.86279e-07	Down	K13H13.20	DExH-box ATP-dependent RNA helicase DExH18, mitochondrial [Manihot esculenta]
Manes.01G090400	2.77793	1.47401	1.5339e-138	4.50642e-137	Up	RPL34	60S ribosomal protein L34 [Manihot esculenta]
Manes.01G090500	5.99073	2.58273	9.87949e-101	2.07844e-99	Up		uncharacterized protein LOC110616840 [Manihot esculenta]
Manes.01G091700	0.0436355	-4.51836	1.34584e-15	5.54639e-15	Down	SSII	granule-bound starch synthase 2, chloroplastic/amyloplastic-like [Manihot esculenta]
Manes.01G091800	5.61682	2.48975	2.84439e-05	6.2555e-05	Up	T24P13.19	E3 ubiquitin-protein ligase RZF1-like [Manihot esculenta]
Manes.01G092100	0.216752	-2.20588	6.36549e-34	4.71845e-33	Down	MIJ24.16	cyclic dof factor 2-like [Manihot esculenta]
Manes.01G092300	10.3707	3.37445	5.34245e-157	1.84982e-155	Up	MIJ24.140	probable calcium-binding protein CML45 [Manihot esculenta]
Manes.01G092900	0.344674	-1.5367	0.00695582	0.0117759	Down	F8M21_170	pentatricopeptide repeat-containing protein At5g15280 [Manihot esculenta]
Manes.01G093200	0.045871	-4.44628	9.00385e-48	8.94159e-47	Down	MBK20.13	NAC domain-containing protein 79-like [Manihot esculenta]
Manes.01G093400	2.01369	1.00984	4.88364e-32	3.44655e-31	Up	T4P13.19	cystathionine gamma-synthase 1, chloroplastic-like [Manihot esculenta]
Manes.01G093475	0.00799008	-6.96757	1.53185e-06	3.75785e-06	Down
Manes.01G093550	11.8309	3.56449	7.82549e-19	3.70465e-18	Up	F26O13.190	receptor-like protein kinase FERONIA [Manihot esculenta]
Manes.01G093700	9.32037	3.22039	2.35415e-77	3.72376e-76	Up	F26O13.190	receptor-like protein kinase FERONIA [Manihot esculenta]
Manes.01G093800	0.417123	-1.26146	0.000681182	0.00130495	Down	MXF12.60	phenolic glucoside malonyltransferase 1-like [Manihot esculenta]
Manes.01G093901	62.0611	5.95562	4.46925e-51	4.70971e-50	Up	F26O13.190	receptor-like protein kinase FERONIA [Manihot esculenta]
Manes.01G094500	2.36461	1.2416	6.19867e-20	3.08251e-19	Up	F13E17.2	putative methylesterase 11, chloroplastic [Manihot esculenta]
Manes.01G094600	11.2672	3.49406	0.000203074	0.000411739	Up	T1K7.26	protein SPIRAL1-like 3 [Manihot esculenta]
Manes.01G094950	9.34115	3.2236	2.04612e-45	1.94402e-44	Up		hypothetical protein MANES_01G094900 [Manihot esculenta]
Manes.01G095800	3.22297	1.68839	6.4258e-77	1.01229e-75	Up	MAF19.1	exocyst complex component EXO70E2-like [Manihot esculenta]
Manes.01G095900	0.0106595	-6.55172	1.8121e-05	4.06047e-05	Down	F1C9.10	serine carboxypeptidase-like 25 [Manihot esculenta]
Manes.01G097300	9.62777	3.2672	3.62053e-22	1.93172e-21	Up	K3K3.16	F-box protein At5g39250-like [Manihot esculenta]
Manes.01G097500	0.422692	-1.24232	8.55958e-10	2.63829e-09	Down	MQK4.12	biotin carboxyl carrier protein of acetyl-CoA carboxylase, chloroplastic-like [Manihot esculenta]
Manes.01G097900	3.13773	1.64972	8.05435e-305	7.153e-303	Up	UGD1	UDP-glucose 6-dehydrogenase 1-like [Manihot esculenta]
Manes.01G098600	0.302907	-1.72305	8.59541e-42	7.60159e-41	Down	T20K14.60	chaperone protein ClpB3, chloroplastic-like [Manihot esculenta]
Manes.01G098800	0.453951	-1.13939	3.165e-16	1.3441e-15	Down	MUL8.40	EID1-like F-box protein 2 [Manihot esculenta]
Manes.01G099200	0.408073	-1.2931	9.97062e-05	0.000208143	Down		uncharacterized protein LOC110630465 [Manihot esculenta]
Manes.01G099300	0.222226	-2.1699	0.000153615	0.000315363	Down	T20K14_20	hypothetical protein MANES_01G099300 [Manihot esculenta]
Manes.01G099900	6.26976	2.64841	3.5275e-101	7.44809e-100	Up	CM1	chorismate mutase 3, chloroplastic-like [Manihot esculenta]
Manes.01G100700	0.0455746	-4.45562	1.7838e-209	9.30617e-208	Down	F13C5.210	uncharacterized protein LOC110622063 [Manihot esculenta]
Manes.01G100800	0.0602706	-4.0524	5.73283e-12	2.00257e-11	Down		uncharacterized protein LOC110609761 [Manihot esculenta]
Manes.01G101300	0.436457	-1.19609	3.70446e-11	1.23613e-10	Down	MIJ24_40	uncharacterized protein At5g39570-like isoform X4 [Manihot esculenta]
Manes.01G101600	27.8074	4.79739	1.30777e-35	1.01363e-34	Up	MRI12.4	phosphate transporter PHO1 homolog 9-like isoform X1 [Manihot esculenta]
Manes.01G102000	2.23235	1.15856	4.61515e-11	1.53276e-10	Up		hypothetical protein MANES_01G102000 [Manihot esculenta]
Manes.01G103300	2.39078	1.25748	0.00881856	0.014709	Up	MGI19.7	ultraviolet-B receptor UVR8 [Manihot esculenta]
Manes.01G103400	2.64185	1.40155	0.000512055	0.00099528	Up		uncharacterized protein LOC110620104 isoform X1 [Manihot esculenta]
Manes.01G103800	0.444676	-1.16917	0.00250524	0.00450027	Down	F2J7.21	transcription factor HHO5-like isoform X1 [Manihot esculenta]
Manes.01G104100	69.4926	6.11879	5.94919e-14	2.2835e-13	Up	F14F8.120	uncharacterized protein At1g04910-like isoform X1 [Manihot esculenta]
Manes.01G104400	0.456053	-1.13273	1.66285e-20	8.46263e-20	Down	F14F8.110	calcium/calmodulin-regulated receptor-like kinase 2 isoform X1 [Manihot esculenta]
Manes.01G104600	0.418443	-1.2569	7.91558e-06	1.83373e-05	Down	F14F8.90	F-box/kelch-repeat protein At5g15710-like [Hevea brasiliensis]
Manes.01G104801	0.356989	-1.48605	3.68844e-69	5.21718e-68	Down	YIL129C	cell morphogenesis protein PAG1 isoform X1 [Manihot esculenta]
Manes.01G105000	0.448594	-1.15652	2.49095e-19	1.20875e-18	Down	T6J22.16	amino acid transporter AVT6A-like [Manihot esculenta]
Manes.01G105300	2.30718	1.20613	7.88016e-25	4.5385e-24	Up	RING1	E3 ubiquitin-protein ligase Praja-1-like [Manihot esculenta]
Manes.01G106000	0.496987	-1.00872	2.0045e-47	1.97128e-46	Down	K6M13.19	biogenesis of lysosome-related organelles complex 1 subunit 2-like [Manihot esculenta]
Manes.01G106150	13.3364	3.7373	0.000325914	0.0006471	Up	F11A12.106	zinc finger protein CONSTANS-LIKE 2-like [Manihot esculenta]
Manes.01G106200	18.7446	4.2284	2.16209e-56	2.49294e-55	Up	F11A12.106	zinc finger protein CONSTANS-LIKE 2-like [Manihot esculenta]
Manes.01G106300	0.0217866	-5.52041	0.00026102	0.000522624	Down	F1N13_140	protein NSP-INTERACTING KINASE 1-like [Manihot esculenta]
Manes.01G106600	3.57141	1.83649	0	0	Up	SAMDC-1	S-adenosylmethionine decarboxylase proenzyme-like [Manihot esculenta]
Manes.01G107200	5.43233	2.44157	3.25786e-79	5.29357e-78	Up		hypothetical protein MANES_01G107200 [Manihot esculenta]
Manes.01G107500	0.495947	-1.01174	5.0152e-12	1.75611e-11	Down	F17F16.8	histone acetyltransferase HAC12-like isoform X1 [Manihot esculenta]
Manes.01G107700	2.25004	1.16995	9.754e-05	0.000203786	Up	MBB18.18	probable transmembrane ascorbate ferrireductase 2 [Manihot esculenta]
Manes.01G108000	3.10891	1.63641	4.34014e-97	8.66092e-96	Up	OsI_12194	allene oxide cyclase, chloroplastic-like [Manihot esculenta]
Manes.01G108300	0.0130932	-6.25504	0.000111516	0.000231903	Down		uncharacterized protein LOC110619673 [Manihot esculenta]
Manes.01G108500	0.0865758	-3.52989	3.77409e-09	1.1137e-08	Down		uncharacterized protein LOC110631073 isoform X1 [Manihot esculenta]
Manes.01G108600	0.00799025	-6.96754	1.15676e-06	2.8661e-06	Down	F24J5.11	GDT1-like protein 4 isoform X3 [Manihot esculenta]
Manes.01G108800	3.66868	1.87526	2.29586e-24	1.30356e-23	Up		uncharacterized protein DDB_G0275933 [Manihot esculenta]
Manes.01G109300	0.410341	-1.28511	0.00998073	0.0165137	Down	SOVF_058240	30S ribosomal protein 3, chloroplastic-like [Manihot esculenta]
Manes.01G110000	8.46151	3.08091	9.34223e-236	5.90693e-234	Up	F16B3.18	LOB domain-containing protein 41-like [Manihot esculenta]
Manes.01G110500	115.531	6.85214	4.27345e-06	1.01226e-05	Up	F14G24.3	caffeoylshikimate esterase-like [Manihot esculenta]
Manes.01G111600	0.0118555	-6.3983	3.95388e-05	8.56839e-05	Down	F1O19.8	zinc finger protein 6-like [Manihot esculenta]
Manes.01G112300	2.92303	1.54746	0.00705197	0.0119265	Up	F4N21.1	LEAF RUST 10 DISEASE-RESISTANCE LOCUS RECEPTOR-LIKE PROTEIN KINASE-like 1.4 isoform X3 [Manihot esculenta]
Manes.01G112600	39.8635	5.317	0.0162449	0.0260003	Up		non-specific lipid-transfer protein 2-like [Manihot esculenta]
Manes.01G113000	0.225937	-2.146	0.00434357	0.0075705	Down	F10A8.9	receptor protein kinase-like protein ZAR1 [Manihot esculenta]
Manes.01G113100	6.40217	2.67856	0.0265854	0.0410707	Up		uncharacterized protein LOC110626655 [Manihot esculenta]
Manes.01G113200	0.00416971	-7.90584	1.56859e-09	4.75852e-09	Down	F4N21.6	zinc finger CCCH domain-containing protein 14-like isoform X1 [Manihot esculenta]
Manes.01G113300	2.48136	1.31113	0.0103716	0.0171141	Up	T8P19.100	nuclear transcription factor Y subunit C-4-like isoform X1 [Manihot esculenta]
Manes.01G114500	3.83359	1.9387	8.95478e-38	7.29296e-37	Up		uncharacterized protein LOC110613921 [Manihot esculenta]
Manes.01G114700	38.8076	5.27827	0.0181634	0.0288009	Up		uncharacterized protein LOC110628099 [Manihot esculenta]
Manes.01G114900	0.43974	-1.18528	8.05568e-23	4.39174e-22	Down	SPAC1805.09c	uncharacterized protein LOC110631391 isoform X1 [Manihot esculenta]
Manes.01G115000	0.144028	-2.79558	0.00026529	0.000530899	Down	K3M16_20	heavy metal-associated isoprenylated plant protein 21 [Manihot esculenta]
Manes.01G115500	4.99041	2.31916	1.45199e-120	3.68027e-119	Up	F28G11.8	uncharacterized protein At1g66480 [Manihot esculenta]
Manes.01G115600	56.8395	5.82882	1.44616e-06	3.55513e-06	Up		uncharacterized protein LOC110601877 [Manihot esculenta]
Manes.01G116400	0.34488	-1.53583	0.00794169	0.0133199	Down	T19L5.120	probable serine/threonine-protein kinase PBL7 [Manihot esculenta]
Manes.01G116600	2.09954	1.07007	3.93135e-06	9.33319e-06	Up	F28G11.11	probable fructokinase-6, chloroplastic [Manihot esculenta]
Manes.01G116700	5.23674	2.38867	0	0	Up	T10F20.22	probable calcium-binding protein CML23 [Manihot esculenta]
Manes.01G116900	3.3439	1.74153	2.02883e-78	3.26464e-77	Up	MEB5.18	protein C2-DOMAIN ABA-RELATED 4-like [Manihot esculenta]
Manes.01G117500	861.422	9.75058	8.28559e-16	3.44697e-15	Up	GG	geranylgeranyl pyrophosphate synthase 7, chloroplastic-like [Manihot esculenta]
Manes.01G117600	2.69851	1.43216	1.0246e-30	6.98105e-30	Up	F15F15.110	probable transcription factor At5g28040 isoform X3 [Manihot esculenta]
Manes.01G117900	2.97496	1.57287	2.95845e-24	1.67528e-23	Up	T27F4.8	uncharacterized protein LOC110599752 [Manihot esculenta]
Manes.01G118000	0.0180904	-5.78863	0.00098237	0.00185278	Down	F5E19.60	myosin-binding protein 3-like isoform X1 [Manihot esculenta]
Manes.01G118100	2.74303	1.45577	5.06848e-05	0.000108835	Up	ARB_05372	aldose 1-epimerase-like [Manihot esculenta]
Manes.01G118300	0.450437	-1.1506	1.12408e-38	9.31448e-38	Down	MTG13.7	DNA repair protein RAD4 isoform X1 [Manihot esculenta]
Manes.01G118700	14.11	3.81865	6.47503e-52	6.92058e-51	Up	T6J19.5	protein ODORANT1-like [Manihot esculenta]
Manes.01G118800	0.101428	-3.30148	8.45021e-22	4.46862e-21	Down	K12B20.15	ADP-ribosylation factor-like protein 8c [Manihot esculenta]
Manes.01G119000	8.84998	3.14567	7.22142e-99	1.47393e-97	Up	K12B20.120	LOW QUALITY PROTEIN: 15.7 kDa heat shock protein, peroxisomal [Manihot esculenta]
Manes.01G119001	0.0584817	-4.09587	1.00839e-35	7.85249e-35	Down		hypothetical protein MANES_01G119100 [Manihot esculenta]
Manes.01G119400	2.83766	1.5047	3.83804e-06	9.11818e-06	Up	T8O11.16	nudix hydrolase 18, mitochondrial-like [Manihot esculenta]
Manes.01G119600	0.160044	-2.64346	1.56116e-72	2.31813e-71	Down		uncharacterized protein LOC110599898 isoform X2 [Manihot esculenta]
Manes.01G119900	0.138073	-2.8565	4.33298e-07	1.11133e-06	Down	F21M12.7	putative pentatricopeptide repeat-containing protein At1g09680 [Manihot esculenta]
Manes.01G120000	2.48841	1.31522	1.36302e-91	2.55558e-90	Up	T7H20.240	aspartic proteinase PCS1 [Manihot esculenta]
Manes.01G120100	0.321146	-1.6387	6.50974e-39	5.41733e-38	Down		centromere protein V [Manihot esculenta]
Manes.01G120200	523.204	9.03123	2.58727e-13	9.6568e-13	Up	N	TMV resistance protein N-like [Manihot esculenta]
Manes.01G120300	143.793	7.16785	1.3229e-83	2.25173e-82	Up	F13I12.160	probable LRR receptor-like serine/threonine-protein kinase At3g47570 [Manihot esculenta]
Manes.01G120400	0.444106	-1.17102	5.87385e-09	1.70991e-08	Down	dl4000c	bidirectional sugar transporter SWEET17-like [Manihot esculenta]
Manes.01G121150	39.3828	5.29949	0.0189716	0.0300211	Up	T4E5	uncharacterized protein LOC110647523 [Hevea brasiliensis]
Manes.01G121300	16.3479	4.03104	0	0	Up	MPA22.3	U-box domain-containing protein 21-like [Manihot esculenta]
Manes.01G121400	0.235979	-2.08327	6.82142e-79	1.10376e-77	Down	F15E12.4	receptor protein kinase TMK1 [Manihot esculenta]
Manes.01G121500	0.174379	-2.5197	4.91376e-66	6.66278e-65	Down	F15E12.19	zinc finger protein 4-like [Manihot esculenta]
Manes.01G121800	0.000749559	-10.3817	4.96655e-18	2.27708e-17	Down		uncharacterized protein LOC110620257 [Manihot esculenta]
Manes.01G122000	0.29293	-1.77137	3.0042e-06	7.19746e-06	Down	YGR211W	zinc finger protein ZPR1-like [Manihot esculenta]
Manes.01G122300	0.426252	-1.23022	9.202e-12	3.17674e-11	Down	F24I3.130	cystathionine beta-lyase, chloroplastic-like isoform X1 [Manihot esculenta]
Manes.01G122800	3.12446	1.64361	1.43608e-239	9.25614e-238	Up		isocitrate dehydrogenase family protein [Populus alba]
Manes.01G123500	0.0144752	-6.11028	0.000236031	0.00047459	Down	F22K20.5	uncharacterized protein LOC110622092 isoform X1 [Manihot esculenta]
Manes.01G123600	0.00315834	-8.30662	1.27494e-10	4.13454e-10	Down	MKP11.11	NAC domain-containing protein 86-like [Manihot esculenta]
Manes.01G123700	0.194612	-2.36133	0.000201804	0.000409273	Down	F12K11.7	anaphase-promoting complex subunit 5 isoform X2 [Manihot esculenta]
Manes.01G124300	6.88784	2.78405	0.00719686	0.0121548	Up	UGT2	7-deoxyloganetin glucosyltransferase-like [Manihot esculenta]
Manes.01G124801	12.7602	3.67358	7.4472e-32	5.23351e-31	Up	dl3825w	helicase sen1-like isoform X3 [Manihot esculenta]
Manes.01G124900	11.4915	3.52249	3.65381e-22	1.94903e-21	Up	dl3825w	helicase sen1-like isoform X1 [Manihot esculenta]
Manes.01G125200	0.489667	-1.03013	1.22049e-66	1.66559e-65	Down	F24B9.28	probable LRR receptor-like serine/threonine-protein kinase At1g07650 isoform X1 [Manihot esculenta]
Manes.01G125800	0.00250564	-8.6406	6.93751e-12	2.41289e-11	Down	F16B3.32	WAT1-related protein At3g02690, chloroplastic [Manihot esculenta]
Manes.01G125900	255.377	7.99648	1.0645e-10	3.46949e-10	Up	F1E22.7	NDR1/HIN1-like protein 6 [Manihot esculenta]
Manes.01G126500	0.391418	-1.35322	4.69123e-30	3.14298e-29	Down	F16B3.31	nijmegen breakage syndrome 1 protein isoform X2 [Manihot esculenta]
Manes.01G126900	0.369235	-1.43739	3.15048e-20	1.58532e-19	Down	SPBC577.07	U4/U6.U5 tri-snRNP-associated protein 2-like [Manihot esculenta]
Manes.01G127100	0.282375	-1.82432	9.13238e-13	3.31398e-12	Down	F14G9.13	CST complex subunit TEN1 [Manihot esculenta]
Manes.01G127200	0.0166268	-5.91035	0.000956882	0.00180603	Down	F28L1.18	F-box/kelch-repeat protein At3g06240-like isoform X1 [Manihot esculenta]
Manes.01G127300	70.9513	6.14876	1.13223e-29	7.48003e-29	Up	F14O13.7	F-box/kelch-repeat protein At3g06240-like isoform X2 [Manihot esculenta]
Manes.01G127700	0.0159442	-5.97082	5.01444e-06	1.18297e-05	Down	T4L20.60	glucan endo-1,3-beta-glucosidase 12-like [Manihot esculenta]
Manes.01G128700	0.280664	-1.83308	6.563e-17	2.8764e-16	Down	MMN10.14	putative pentatricopeptide repeat-containing protein At5g59900 isoform X1 [Manihot esculenta]
Manes.01G129000	0.433603	-1.20555	9.58943e-19	4.51765e-18	Down		citrate synthase, glyoxysomal-like [Manihot esculenta]
Manes.01G129050	234.427	7.873	2.39173e-09	7.15489e-09	Up		elongin-A-like isoform X2 [Hevea brasiliensis]
Manes.01G129500	32.1905	5.00856	0.0233042	0.0363287	Up	F13I12.160	probable LRR receptor-like serine/threonine-protein kinase At3g47570 isoform X1 [Manihot esculenta]
Manes.01G129501	0.027715	-5.17319	0.0244516	0.03799	Down	AT1G29050.1	protein trichome birefringence-like 43 [Manihot esculenta]
Manes.01G129900	0.371225	-1.42963	0.00317579	0.00562918	Down	OsJ_03456	heat stress transcription factor A-4c-like [Manihot esculenta]
Manes.01G130200	0.0109942	-6.50711	2.18393e-05	4.85763e-05	Down	F23E6.8	AT-hook motif nuclear-localized protein 16-like isoform X1 [Manihot esculenta]
Manes.01G130300	0.425348	-1.23328	2.99688e-35	2.29985e-34	Down	T23K23.22	conserved oligomeric Golgi complex subunit 5-like [Manihot esculenta]
Manes.01G130500	0.139585	-2.84079	6.17847e-19	2.9417e-18	Down	F12K11.12	3-hydroxyisobutyryl-CoA hydrolase-like protein 5 [Manihot esculenta]
Manes.01G130700	2.89941	1.53576	1.56185e-17	7.0442e-17	Up	F7F1.18	aspartate aminotransferase, mitochondrial isoform X1 [Manihot esculenta]
Manes.01G130900	0.00597208	-7.38755	1.74467e-141	5.27209e-140	Down	F7F1.7	glutathione S-transferase F9-like [Manihot esculenta]
Manes.01G131100	2.6737	1.41884	7.47618e-06	1.73695e-05	Up	F6F3.10	aspartyl protease family protein 2-like isoform X1 [Manihot esculenta]
Manes.01G131500	0.339857	-1.557	4.65315e-12	1.63327e-11	Down	F12K11.2	uncharacterized oxidoreductase At1g06690, chloroplastic isoform X1 [Manihot esculenta]
Manes.01G131600	36.57	5.19259	2.14797e-06	5.2094e-06	Up	MFL8.10	protein NPG1 [Manihot esculenta]
Manes.01G131702	0.00343135	-8.18701	3.38991e-10	1.07198e-09	Down		N-acetyl-D-glucosamine kinase-like [Hevea brasiliensis]
Manes.01G132300	0.346303	-1.52989	2.57944e-23	1.42122e-22	Down	F7F1.1	DExH-box ATP-dependent RNA helicase DExH6-like [Manihot esculenta]
Manes.01G132500	0.373414	-1.42115	2.9046e-26	1.74771e-25	Down	F11I4_16	DExH-box ATP-dependent RNA helicase DExH3 isoform X1 [Manihot esculenta]
Manes.01G132600	0.319717	-1.64513	8.26931e-08	2.23266e-07	Down		uncharacterized protein LOC110601086 [Manihot esculenta]
Manes.01G133100	0.406615	-1.29827	7.81707e-43	7.05538e-42	Down	GF14D	14-3-3-like protein D isoform X1 [Manihot esculenta]
Manes.01G133800	12.5549	3.65018	0.000241317	0.000484717	Up		uncharacterized protein LOC110622055 isoform X2 [Manihot esculenta]
Manes.01G134400	0.395463	-1.33839	5.67623e-88	1.02542e-86	Down	T3A5.50	U1 small nuclear ribonucleoprotein 70 kDa-like [Manihot esculenta]
Manes.01G134500	0.115167	-3.1182	0.0152515	0.0245095	Down	F17H15	sulfite exporter TauE/SafE family protein 3-like [Manihot esculenta]
Manes.01G134700	0.253469	-1.98012	4.13196e-09	1.2153e-08	Down		hypothetical protein MANES_01G134700 [Manihot esculenta]
Manes.01G134800	0.441842	-1.1784	4.40162e-94	8.48525e-93	Down	MSN2.16	succinate dehydrogenase [Populus alba]
Manes.01G134900	0.0893879	-3.48378	1.43932e-231	8.76701e-230	Down	SCL7	scarecrow-like protein 4 [Manihot esculenta]
Manes.01G135200	0.26949	-1.8917	1.85445e-11	6.27625e-11	Down	SPCC23B6.04c	CRAL-TRIO domain-containing protein C23B6.04c-like [Manihot esculenta]
Manes.01G135600	0.308433	-1.69697	2.05807e-13	7.72374e-13	Down	SPCC338.11c	protein-lysine methyltransferase METTL21E-like [Manihot esculenta]
Manes.01G135700	0.424638	-1.2357	0.00422508	0.00737504	Down	AP22.59	embryonic protein DC-8 isoform X1 [Manihot esculenta]
Manes.01G135800	0.0165462	-5.91736	0.0009384	0.00177287	Down		epoxide hydrolase 4-like [Manihot esculenta]
Manes.01G136000	0.198617	-2.33194	0.000575106	0.00111013	Down		hypothetical protein MANES_01G136000 [Manihot esculenta]
Manes.01G136300	0.199656	-2.32441	2.93603e-58	3.48727e-57	Down	AP22.63	U-box domain-containing protein 5-like, partial [Manihot esculenta]
Manes.01G136400	0.44292	-1.17488	1.49699e-06	3.67545e-06	Down	T30D6.20	anaphase-promoting complex subunit 10-like [Manihot esculenta]
Manes.01G136700	0.239918	-2.05939	5.10039e-11	1.68958e-10	Down	K1F13.18	pentatricopeptide repeat-containing protein At5g66520 [Manihot esculenta]
Manes.01G137500	7.34823	2.8774	1.91816e-36	1.51705e-35	Up	OsI_008446	soluble inorganic pyrophosphatase PPA1-like [Manihot esculenta]
Manes.01G137600	0.3566	-1.48762	2.5118e-22	1.34758e-21	Down	T20K18.130	auxilin-like protein 1 [Manihot esculenta]
Manes.01G137800	2.42506	1.27802	1.56173e-08	4.4245e-08	Up		uncharacterized protein LOC110601439 [Manihot esculenta]
Manes.01G138000	0.405122	-1.30357	1.55781e-70	2.25557e-69	Down	SPBC17G9.09	eukaryotic translation initiation factor 2 subunit gamma-like [Manihot esculenta]
Manes.01G138300	56.9711	5.83216	4.31206e-23	2.36802e-22	Up	K1F13.10	lipid phosphate phosphatase epsilon 1, chloroplastic-like [Manihot esculenta]
Manes.01G138400	0.128978	-2.9548	4.37492e-13	1.61248e-12	Down	TCM_000336	jasmonate O-methyltransferase-like [Manihot esculenta]
Manes.01G138700	230.633	7.84945	6.15854e-09	1.79166e-08	Up	F10A16.22	heavy metal-associated isoprenylated plant protein 43-like [Manihot esculenta]
Manes.01G138900	25.3248	4.66248	1.83138e-15	7.49165e-15	Up	F18B3.210	protein HYPER-SENSITIVITY-RELATED 4-like [Manihot esculenta]
Manes.01G139400	2.23545	1.16057	2.25672e-15	9.1928e-15	Up	MZN1.4	uncharacterized protein LOC110615569 [Manihot esculenta]
Manes.01G139500	20.9502	4.38889	3.73083e-100	7.78555e-99	Up	F8D23	AAA-ATPase At2g18193-like [Manihot esculenta]
Manes.01G139700	2.77567	1.47283	6.53541e-06	1.52677e-05	Up	F8D23.4	phosphatidylinositol/phosphatidylcholine transfer protein SFH12 isoform X1 [Manihot esculenta]
Manes.01G140300	2.08303	1.05868	6.91547e-13	2.52407e-12	Up	YGL068W	uncharacterized protein LOC110616883 [Manihot esculenta]
Manes.01G141200	0.252276	-1.98693	1.49348e-57	1.75241e-56	Down	C7A10.1000	beta-galactosidase 3-like [Manihot esculenta]
Manes.01G141300	3.04907	1.60837	9.02308e-18	4.10377e-17	Up		thioredoxin H-type [Manihot esculenta]
Manes.01G141500	0.300578	-1.73419	0.00200894	0.00365817	Down	At5g66350	hypothetical protein MANES_01G141500 [Manihot esculenta]
Manes.01G142500	2.82902	1.5003	1.78756e-21	9.36358e-21	Up	YFL046W	protein FMP32, mitochondrial-like [Manihot esculenta]
Manes.01G143900	5.00786	2.32419	0.0129312	0.0210306	Up	F24M12.190	kinesin-like protein KIN-7H [Manihot esculenta]
Manes.01G144700	9.24433	3.20857	0	0	Up	K1L20.6	GDP-mannose 4,6 dehydratase 1-like [Manihot esculenta]
Manes.01G145600	0.247073	-2.01699	1.39046e-158	4.88718e-157	Down	YHR099W	transformation/transcription domain-associated protein-like isoform X1 [Manihot esculenta]
Manes.01G145700	2.7021	1.43408	3.94925e-05	8.55996e-05	Up		nucleoprotein TPR-like [Manihot esculenta]
Manes.01G145800	2.14219	1.09909	8.62021e-61	1.07662e-59	Up	K2A18.29	calcium-dependent protein kinase 28-like [Manihot esculenta]
Manes.01G146100	0.208019	-2.26522	6.31021e-103	1.36076e-101	Down	T19K4.170	chaperone protein dnaJ 11, chloroplastic-like [Manihot esculenta]
Manes.01G146300	2.35715	1.23705	1.00884e-27	6.31861e-27	Up		uncharacterized protein LOC110601978 [Manihot esculenta]
Manes.01G146600	0.126386	-2.98409	3.42651e-16	1.45277e-15	Down	PETH	ferredoxin--NADP reductase, leaf isozyme, chloroplastic-like [Manihot esculenta]
Manes.01G146800	0.387979	-1.36595	1.24637e-25	7.3568e-25	Down	T19F6.2	thaumatin-like protein 1 [Manihot esculenta]
Manes.01G147000	0.351228	-1.50952	1.8296e-05	4.0985e-05	Down	T19K4.120	hypothetical protein MANES_01G147000 [Manihot esculenta]
Manes.01G147600	0.307553	-1.70109	0.000317755	0.000631548	Down	T13L16.16	histidine kinase 1-like isoform X1 [Manihot esculenta]
Manes.01G147800	2.06582	1.04672	9.241e-18	4.20042e-17	Up	F14G24.25	nuclear/nucleolar GTPase 2-like [Manihot esculenta]
Manes.01G148400	0.437779	-1.19172	1.03628e-05	2.37324e-05	Down	MJJ3.22	L10-interacting MYB domain-containing protein-like [Manihot esculenta]
Manes.01G148900	6.13546	2.61717	1.98285e-15	8.10416e-15	Up	K2A18.19	heavy metal-associated isoprenylated plant protein 27 [Manihot esculenta]
Manes.01G149500	3.79482	1.92403	1.68739e-218	9.37047e-217	Up	T4O12.17	SKP1-like protein 1A [Manihot esculenta]
Manes.01G149700	0.322154	-1.63418	1.49806e-05	3.38317e-05	Down	F9L1.3	E3 ubiquitin-protein ligase RHA2A-like [Manihot esculenta]
Manes.01G150400	2.28544	1.19247	2.21362e-11	7.46256e-11	Up	OJ1540_H01.4	probable protein phosphatase 2C 46 isoform X1 [Manihot esculenta]
Manes.01G150700	2.25307	1.17189	9.58836e-58	1.12906e-56	Up	K2A18.14	probable prolyl 4-hydroxylase 10 [Manihot esculenta]
Manes.01G150900	6.3462	2.66589	5.56197e-134	1.57824e-132	Up		uncharacterized protein LOC110620155 [Manihot esculenta]
Manes.01G151100	0.398976	-1.32563	1.65136e-37	1.33648e-36	Down	F4B14.60	phospholipase D delta-like [Manihot esculenta]
Manes.01G151800	0.022477	-5.47541	0.00456377	0.00793467	Down	F4B14.3	thiosulfate sulfurtransferase 16, chloroplastic-like [Manihot esculenta]
Manes.01G152100	6.66877	2.73742	6.21963e-150	2.01557e-148	Up		protein GDAP2 homolog [Manihot esculenta]
Manes.01G152200	0.136266	-2.8755	3.85408e-05	8.3646e-05	Down	F23H11.10	hypothetical protein MANES_01G152200 [Manihot esculenta]
Manes.01G152300	0.361767	-1.46687	1.2033e-15	4.96601e-15	Down	F8D20.250	ATP-dependent DNA helicase Q-like 3 [Manihot esculenta]
Manes.01G152500	3.32937	1.73525	2.83983e-35	2.18004e-34	Up	F1E22.13	putative F-box protein At1g65770 [Manihot esculenta]
Manes.01G153100	69.8073	6.12531	1.31425e-05	2.98148e-05	Up		uncharacterized protein LOC110629585 [Manihot esculenta]
Manes.01G153500	0.347243	-1.52598	7.5824e-10	2.34424e-09	Down	T17A5.12	probable acyl-activating enzyme 2 [Manihot esculenta]
Manes.01G154500	2.64446	1.40297	8.07486e-15	3.22109e-14	Up	K2A18.9	phosphoinositide phosphatase SAC6 [Manihot esculenta]
Manes.01G154600	22.4127	4.48624	1.13726e-05	2.59569e-05	Up	MDH9.21	disease resistance response protein 206-like [Manihot esculenta]
Manes.01G154700	2.36424	1.24138	6.2971e-06	1.47272e-05	Up	MJB20.13	dehydrodolichyl diphosphate synthase 6-like [Manihot esculenta]
Manes.01G155200	0.465113	-1.10435	3.46249e-78	5.54857e-77	Down		heterogeneous nuclear ribonucleoprotein H isoform X2 [Manihot esculenta]
Manes.01G155500	0.137678	-2.86063	5.31403e-130	1.44785e-128	Down		uncharacterized protein LOC110608984 [Manihot esculenta]
Manes.01G156300	82.2531	6.362	6.61927e-05	0.000140694	Up	F26O13.120	glutamate receptor 3.6-like [Manihot esculenta]
Manes.01G156600	0.0174423	-5.84126	5.97108e-20	2.97251e-19	Down	K2A18.4	protein PIN-LIKES 7 isoform X1 [Manihot esculenta]
Manes.01G157400	0.342488	-1.54587	5.20627e-06	1.22678e-05	Down	F4P9.39	hypothetical protein MANES_01G157400 [Manihot esculenta]
Manes.01G157500	3.00521	1.58746	1.88033e-08	5.29808e-08	Up	HMGR3	3-hydroxy-3-methylglutaryl-coenzyme A reductase 3-like [Manihot esculenta]
Manes.01G157700	0.46427	-1.10696	0.000906543	0.00171477	Down		hypothetical protein MANES_01G157700 [Manihot esculenta]
Manes.01G158500	0.45116	-1.14829	6.65484e-16	2.78347e-15	Down	SbtS	subtilisin-like protease SBT3.9 [Manihot esculenta]
Manes.01G158700	5.27568	2.39936	1.52001e-140	4.54597e-139	Up	OSJNBa0022H21.12	2-oxoglutarate-dependent dioxygenase DAO-like [Manihot esculenta]
Manes.01G159201	0.0133696	-6.2249	6.92929e-06	1.6136e-05	Down		hypothetical protein MANES_01G159300 [Manihot esculenta]
Manes.01G159500	9.42918	3.23713	0.0108584	0.0178641	Up		hypothetical protein MANES_01G159500 [Manihot esculenta]
Manes.01G159800	0.132663	-2.91416	5.69653e-06	1.33643e-05	Down		alpha-galactosidase-like [Manihot esculenta]
Manes.01G160300	36.4413	5.1875	1.47345e-06	3.62056e-06	Up	F23F1.2	hypothetical protein MANES_01G160300 [Manihot esculenta]
Manes.01G160501	2.59669	1.37667	1.04125e-05	2.38393e-05	Up	F2D10.27	U-box domain-containing protein 44-like isoform X1 [Manihot esculenta]
Manes.01G161000	115.955	6.85742	2.92001e-06	7.00441e-06	Up	MZN1.19	phosphoinositide phospholipase C 4-like [Manihot esculenta]
Manes.01G161100	2.35196	1.23386	2.78456e-13	1.03699e-12	Up	ER1	probable pyridoxal 5'-phosphate synthase subunit PDX1 [Manihot esculenta]
Manes.01G161200	3.83837	1.94049	2.95417e-06	7.08197e-06	Up	T10O8.160	uncharacterized protein LOC110613766 isoform X1 [Manihot esculenta]
Manes.01G161400	0.379822	-1.3966	1.01648e-73	1.53581e-72	Down	F23F1.13	protein ELF4-LIKE 1-like [Manihot esculenta]
Manes.01G161600	4.01579	2.00568	7.84085e-116	1.91037e-114	Up	MZN1.17	inositol 3-kinase-like isoform X1 [Manihot esculenta]
Manes.01G162700	0.026694	-5.22734	2.1237e-23	1.17373e-22	Down	MZN1.26	probable NAD(P)H dehydrogenase (quinone) FQR1-like 3 isoform X2 [Manihot esculenta]
Manes.01G162750	0.022788	-5.45558	0.0055454	0.00952555	Down		probable NAD(P)H dehydrogenase (quinone) FQR1-like 3 isoform X1 [Manihot esculenta]
Manes.01G163500	2.6998	1.43285	2.7351e-19	1.32419e-18	Up	F22G5.37	uncharacterized protein LOC110617446 [Manihot esculenta]
Manes.01G163600	0.0413129	-4.59726	8.84992e-06	2.04023e-05	Down	K19M22.6	cytochrome P450 86A1-like [Manihot esculenta]
Manes.01G164000	0.361271	-1.46885	1.32249e-58	1.57884e-57	Down		uncharacterized protein LOC110615621 [Manihot esculenta]
Manes.01G164200	0.319647	-1.64545	0.00263001	0.00470949	Down	T27A16.27	phosphomethylpyrimidine synthase, chloroplastic isoform X1 [Manihot esculenta]
Manes.01G164700	0.222542	-2.16785	3.54413e-72	5.24252e-71	Down	ATEG_07931	uncharacterized protein LOC110616465 isoform X1 [Manihot esculenta]
Manes.01G165000	0.323151	-1.62972	2.92197e-16	1.24407e-15	Down	F24B22.100	protein NRT1/ PTR FAMILY 8.1-like [Manihot esculenta]
Manes.01G165400	5.59667	2.48457	0.000159092	0.000326088	Up	K19M22.15	protein GRAVITROPIC IN THE LIGHT 1-like [Manihot esculenta]
Manes.01G166100	4.43036	2.14742	1.58831e-26	9.61418e-26	Up	TUBB2	tubulin beta-8 chain-like [Manihot esculenta]
Manes.01G166400	0.0231002	-5.43595	4.97812e-05	0.000106954	Down		uncharacterized protein LOC110617983 [Manihot esculenta]
Manes.01G166700	2.26107	1.17701	8.2242e-05	0.000173193	Up	K19M22.7	probable serine/threonine-protein kinase BSK3 [Manihot esculenta]
Manes.01G166900	0.0456351	-4.45371	2.36845e-07	6.19621e-07	Down	MBK20.4	hypothetical protein MANES_01G166900 [Manihot esculenta]
Manes.01G167300	6.96396	2.79991	9.72657e-05	0.000203249	Up		uncharacterized protein LOC110621055 isoform X1 [Manihot esculenta]
Manes.01G167500	175.653	7.45658	3.51674e-08	9.73211e-08	Up		hypothetical protein MANES_01G167500 [Manihot esculenta]
Manes.01G168400	0.0926142	-3.43262	2.80396e-50	2.91783e-49	Down		hypothetical protein MANES_01G168400 [Manihot esculenta]
Manes.01G168500	0.423653	-1.23905	0.000623069	0.00119844	Down	F22G5.23	methylsterol monooxygenase 2-2 isoform X1 [Manihot esculenta]
Manes.01G168700	4.17627	2.06221	2.48148e-53	2.71458e-52	Up	F16P2.26	tropinone reductase homolog At2g29360-like isoform X2 [Manihot esculenta]
Manes.01G168900	3.10473	1.63447	0.000479678	0.000935709	Up	F16P2.36	tropinone reductase homolog At5g06060-like [Manihot esculenta]
Manes.01G169200	0.227931	-2.13333	2.0216e-59	2.4461e-58	Down	T6H20.190	protein plastid transcriptionally active 16, chloroplastic-like [Manihot esculenta]
Manes.01G169900	0.349553	-1.51642	3.09119e-144	9.64154e-143	Down	T6H20.230	protein TOC75-3, chloroplastic [Manihot esculenta]
Manes.01G170801	0.218286	-2.19571	7.34105e-18	3.34925e-17	Down
Manes.01G171400	21.7252	4.4413	1.33575e-14	5.27767e-14	Up	YGL224C	uncharacterized protein C24B11.05-like [Manihot esculenta]
Manes.01G172100	0.353011	-1.50221	3.7901e-45	3.57761e-44	Down	F22G5.8	telomere repeat-binding protein 5-like isoform X1 [Manihot esculenta]
Manes.01G172300	2.52187	1.3345	1.67245e-130	4.61074e-129	Up	F2O15.10	oxysterol-binding protein-related protein 3C-like [Manihot esculenta]
Manes.01G172900	0.402445	-1.31314	2.01786e-10	6.4636e-10	Down		pentatricopeptide repeat-containing protein At1g09900 isoform X1 [Manihot esculenta]
Manes.01G173500	2.26095	1.17693	1.08892e-67	1.51085e-66	Up		hypothetical protein MANES_01G173500 [Manihot esculenta]
Manes.01G173632	3.37317	1.7541	1.54587e-37	1.25242e-36	Up	F12A12.100	uncharacterized protein LOC110610421 [Manihot esculenta]
Manes.01G173700	8.06385	3.01147	4.71942e-146	1.492e-144	Up	GLC1	glucan endo-1,3-beta-glucosidase [Manihot esculenta]
Manes.01G173800	2.47777	1.30904	7.23734e-35	5.49424e-34	Up	F8N16.20	hypothetical protein MANES_01G173800 [Manihot esculenta]
Manes.01G173900	2.21866	1.14969	1.175e-13	4.44913e-13	Up	F12A12.80	mitochondrial import inner membrane translocase subunit TIM9 [Manihot esculenta]
Manes.01G174000	0.222859	-2.16579	1.85643e-70	2.67961e-69	Down	OEP16	outer envelope pore protein 16, chloroplastic-like isoform X1 [Manihot esculenta]
Manes.01G174200	0.0764009	-3.71027	1.50432e-53	1.64795e-52	Down	pKIWI504	metallothionein-like protein type 2 [Manihot esculenta]
Manes.01G174266	0.197261	-2.34182	4.2429e-07	1.08879e-06	Down	Os11g0704300	hypothetical protein MANES_01G174300 [Manihot esculenta]
Manes.01G174900	13.6263	3.76832	0.0307538	0.0470327	Up	F14L17.14	probable serine/threonine-protein kinase PBL3 isoform X1 [Manihot esculenta]
Manes.01G175100	0.3898	-1.35919	7.44057e-65	9.92132e-64	Down	T20P8.3	CBL-interacting serine/threonine-protein kinase 3 [Manihot esculenta]
Manes.01G175300	0.235325	-2.08727	6.0648e-91	1.12983e-89	Down	T27G7.8	RINT1-like protein MAG2L isoform X1 [Manihot esculenta]
Manes.01G175500	0.335501	-1.57561	1.41644e-73	2.13181e-72	Down	F5O24.140	probable galactinol--sucrose galactosyltransferase 6 isoform X1 [Manihot esculenta]
Manes.01G176400	3.69682	1.88628	3.17599e-25	1.85025e-24	Up	ISPE	hypothetical protein MANES_01G176400 [Manihot esculenta]
Manes.01G176600	5.43301	2.44175	5.33477e-146	1.68425e-144	Up	YALI0E08184g	dr1-associated corepressor homolog [Manihot esculenta]
Manes.01G177000	0.364718	-1.45515	1.5404e-07	4.0813e-07	Down	F6H1-3	feruloyl CoA ortho-hydroxylase 1-like [Hevea brasiliensis]
Manes.01G177300	3.18685	1.67213	5.26301e-05	0.000112856	Up	F12F1.26	pentatricopeptide repeat-containing protein At1g11900 [Manihot esculenta]
Manes.01G178000	7.01813	2.81109	0.00213506	0.00386901	Up	HF1	flavonoid 3',5'-hydroxylase 2-like [Manihot esculenta]
Manes.01G178300	4.10412	2.03707	5.20992e-60	6.41399e-59	Up		uncharacterized protein LOC110618462 [Manihot esculenta]
Manes.01G178700	7.36588	2.88086	4.73205e-29	3.0653e-28	Up	PLENTY	hydroxyproline O-arabinosyltransferase 3-like [Manihot esculenta]
Manes.01G179200	113.288	6.82386	2.78035e-06	6.68043e-06	Up		uncharacterized protein LOC110630670 [Manihot esculenta]
Manes.01G179500	0.302734	-1.72388	1.69543e-29	1.11313e-28	Down	T2L20	protein LATERAL ROOT PRIMORDIUM 1-like [Manihot esculenta]
Manes.01G180000	28.6991	4.84294	5.39871e-149	1.73265e-147	Up	OJ1119_H02.11	probable E3 ubiquitin-protein ligase HIP1 [Manihot esculenta]
Manes.01G180100	0.394098	-1.34337	8.20544e-22	4.34116e-21	Down	F22K20.5	uncharacterized protein LOC110631287 [Manihot esculenta]
Manes.01G180300	0.0108042	-6.53227	1.98214e-05	4.42615e-05	Down	F2G19.6	LOW QUALITY PROTEIN: hypothetical protein MANES_01G180300 [Manihot esculenta]
Manes.01G180800	0.327329	-1.61118	2.93618e-24	1.66348e-23	Down	VAGH111	cytochrome P450 94A1-like [Manihot esculenta]
Manes.01G181900	6.54672	2.71077	0.000187675	0.000382049	Up	AtMg00560	hypothetical protein MANES_01G181900 [Manihot esculenta]
Manes.01G182501	14.7859	3.88615	7.53711e-11	2.47214e-10	Up	F25I24.160	GDSL esterase/lipase At4g10955-like [Manihot esculenta]
Manes.01G183500	4.26406	2.09223	1.53883e-154	5.17419e-153	Up	MOP9.10	uncharacterized protein LOC110601658 isoform X1 [Manihot esculenta]
Manes.01G184100	0.115512	-3.11389	2.26624e-235	1.42132e-233	Down	MNB8.5	phytolongin Phyl2.2 [Manihot esculenta]
Manes.01G184300	0.112743	-3.14888	3.54373e-99	7.27763e-98	Down		interaptin-like [Manihot esculenta]
Manes.01G184600	3.04404	1.60599	0.00204899	0.00372672	Up		uncharacterized protein At4g00950-like [Manihot esculenta]
Manes.01G185600	0.0572968	-4.1254	3.99571e-41	3.48995e-40	Down	F24J1.29	zinc-finger homeodomain protein 11-like [Manihot esculenta]
Manes.01G185700	0.392182	-1.3504	1.6368e-10	5.27421e-10	Down	T17M13	TATA box-binding protein-associated factor RNA polymerase I subunit B [Manihot esculenta]
Manes.01G185800	0.369473	-1.43646	0.012371	0.0201631	Down		uncharacterized protein LOC110613536 isoform X1 [Manihot esculenta]
Manes.01G186200	4.10294	2.03666	1.31414e-235	8.26418e-234	Up	T2P11.4	probable methyltransferase PMT2 [Manihot esculenta]
Manes.01G186500	0.379548	-1.39764	1.54287e-05	3.48033e-05	Down	T2P11.3	origin of replication complex subunit 6 isoform X2 [Manihot esculenta]
Manes.01G186800	0.458751	-1.12422	1.37639e-06	3.38754e-06	Down	SPCC1840.01c	probable ran guanine nucleotide release factor [Manihot esculenta]
Manes.01G187400	0.0747088	-3.74258	1.68698e-11	5.73116e-11	Down		uncharacterized protein LOC110617927 [Manihot esculenta]
Manes.01G187900	0.121117	-3.04552	1.60464e-91	3.00617e-90	Down	T6C23.2	homeobox-leucine zipper protein ATHB-13-like [Manihot esculenta]
Manes.01G189300	2.17021	1.11783	5.25458e-14	2.02089e-13	Up	F14L17.18	single-stranded DNA-binding protein WHY1, chloroplastic-like [Manihot esculenta]
Manes.01G189900	2.05926	1.04213	1.81756e-47	1.78971e-46	Up		mitochondrial outer membrane protein porin of 36 kDa [Manihot esculenta]
Manes.01G190000	0.416114	-1.26495	1.12689e-25	6.65833e-25	Down	T17F3.13	hypersensitive-induced response protein 1 isoform X1 [Hevea brasiliensis]
Manes.01G190050	39.6689	5.30994	0.00733328	0.0123708	Up	F15B8.40	hypothetical protein MANES_18G062700 [Manihot esculenta]
Manes.01G190300	2.09971	1.07019	3.00688e-09	8.92856e-09	Up		uncharacterized protein LOC110619030 isoform X1 [Manihot esculenta]
Manes.01G190501	0.415889	-1.26573	1.91386e-30	1.2949e-29	Down	T20F6.15	putative LOV domain-containing protein [Manihot grahamii]
Manes.01G192000	0.00886873	-6.81706	1.4582e-07	3.87057e-07	Down		hypothetical protein MANES_01G192000 [Manihot esculenta]
Manes.01G192400	29.9505	4.90451	0	0	Up		uncharacterized protein LOC110608923 [Manihot esculenta]
Manes.01G192500	8.714	3.12334	8.12717e-58	9.59913e-57	Up	T17F3.6	LEAF RUST 10 DISEASE-RESISTANCE LOCUS RECEPTOR-LIKE PROTEIN KINASE-like 1.5 [Manihot esculenta]
Manes.01G192700	9.34402	3.22404	5.35766e-279	4.22584e-277	Up	F14N23.26	glutathione S-transferase U17-like [Manihot esculenta]
Manes.01G192900	68.0006	6.08748	0	0	Up	MRG21.3	hydroxyproline O-galactosyltransferase GALT6-like [Manihot esculenta]
Manes.01G193200	0.193012	-2.37324	0.000370647	0.000731857	Down		uncharacterized protein LOC110613810 isoform X1 [Manihot esculenta]
Manes.01G193400	0.31121	-1.68404	1.26683e-17	5.73142e-17	Down	OJ1118_E12.15	transcription factor BHLH089-like [Manihot esculenta]
Manes.01G193500	3.40121	1.76605	5.16777e-46	4.95441e-45	Up	F23H11.14	phospholipid-transporting ATPase 3-like [Manihot esculenta]
Manes.01G193900	0.01148	-6.44474	3.49404e-05	7.61372e-05	Down		hypothetical protein MANES_01G193900 [Manihot esculenta]
Manes.01G194200	5.5646	2.47628	1.04478e-168	3.99833e-167	Up	RCOM_0699480	glycosyltransferase family 92 protein RCOM_0530710-like [Manihot esculenta]
Manes.01G194700	5.27136	2.39817	0	0	Up	F20P5.18	probable galacturonosyltransferase-like 9 [Manihot esculenta]
Manes.01G194900	0.229923	-2.12078	7.39745e-159	2.62384e-157	Down	F15H11.15	protein WVD2-like 7 isoform X1 [Manihot esculenta]
Manes.01G195100	3.88628	1.95839	1.54273e-35	1.19178e-34	Up	F23H11.25	two-component response regulator ARR5-like [Manihot esculenta]
Manes.01G195600	13.6561	3.77147	0	0	Up	F20P5.11	metalloendoproteinase 5-MMP-like [Manihot esculenta]
Manes.01G195775	3.64438	1.86567	9.32138e-05	0.000195115	Up	T9J22.16	protein JINGUBANG-like [Manihot esculenta]
Manes.01G196000	14.4571	3.85371	5.92693e-141	1.78406e-139	Up	T10O24.9	uncharacterized protein LOC110609691 [Manihot esculenta]
Manes.01G196400	3.17364	1.66614	0.0147428	0.0237428	Up	T25P22.40	gibberellin-regulated protein 3-like [Manihot esculenta]
Manes.01G196700	2.69387	1.42968	5.34566e-40	4.55949e-39	Up	T10O24.13	DNA polymerase lambda isoform X1 [Manihot esculenta]
Manes.01G197100	0.0157893	-5.98491	0.000405841	0.00079756	Down	T10O24.14	uncharacterized protein LOC110619701 [Manihot esculenta]
Manes.01G197200	0.0222883	-5.48757	2.38774e-39	2.00497e-38	Down	T2K10.8	nucleobase-ascorbate transporter 7-like [Manihot esculenta]
Manes.01G197500	0.361474	-1.46804	3.28831e-13	1.21932e-12	Down	T23E23.18	uncharacterized protein LOC110610376 [Manihot esculenta]
Manes.01G197600	0.0355612	-4.81355	8.51959e-05	0.00017917	Down	T23E23.18	probable serine/threonine-protein kinase PBL28 isoform X2 [Manihot esculenta]
Manes.01G197900	15.6079	3.9642	0.000401683	0.000790056	Up	MMG15.6	WAT1-related protein At5g40210-like [Manihot esculenta]
Manes.01G198400	0.184029	-2.442	0.00049503	0.000963879	Down	MSN9.150	hypothetical protein MANES_01G198400 [Manihot esculenta]
Manes.01G199100	0.402105	-1.31435	8.88341e-49	9.01043e-48	Down	F9D24.80	bet1-like SNARE 1-1 isoform X2 [Manihot esculenta]
Manes.01G199400	0.0174272	-5.84251	1.13741e-06	2.82025e-06	Down	F9D24.70	hypothetical protein MANES_01G199400 [Manihot esculenta]
Manes.01G199900	0.305188	-1.71223	6.23538e-49	6.33835e-48	Down	Solyc06g083980	transcription factor bHLH3 [Manihot esculenta]
Manes.01G200100	0.432331	-1.20979	0.0261561	0.0404466	Down	T11J7.8	probable myosin-binding protein 4 isoform X1 [Manihot esculenta]
Manes.01G201000	0.182663	-2.45274	9.83299e-06	2.25813e-05	Down	T23G18.9	GABA transporter 1-like isoform X1 [Manihot esculenta]
Manes.01G201200	8.26071	3.04627	0.00215299	0.00389941	Up	T6B20.7	E3 ubiquitin protein ligase DRIP2-like [Manihot esculenta]
Manes.01G201500	3.20986	1.68251	3.66818e-09	1.08341e-08	Up	T5N23.10	F-box/LRR-repeat protein 17 [Manihot esculenta]
Manes.01G201800	2.12198	1.08541	4.70461e-18	2.15953e-17	Up	T10P11.14	hypothetical protein JCGZ_21844 [Jatropha curcas]
Manes.01G202300	0.26821	-1.89856	1.53662e-11	5.23255e-11	Down	T14E10.180	histone acetyltransferase GCN5-like isoform X2 [Manihot esculenta]
Manes.01G202500	2.54726	1.34895	1.75425e-09	5.29758e-09	Up	T7F6.3	DJ-1 protein homolog E-like [Manihot esculenta]
Manes.01G202700	5.80059	2.5362	6.97427e-53	7.55833e-52	Up		uncharacterized protein LOC110611410 [Manihot esculenta]
Manes.01G203100	5.62289	2.49131	6.05398e-28	3.81324e-27	Up	T20K14.190	protein LONGIFOLIA 1-like, partial [Manihot esculenta]
Manes.01G203200	0.274962	-1.8627	5.97636e-59	7.17533e-58	Down		uncharacterized protein LOC110611438 [Manihot esculenta]
Manes.01G203500	199.24	7.63836	1.74201e-09	5.26269e-09	Up	dl3360w	calmodulin-like protein 11 [Manihot esculenta]
Manes.01G203900	6.75375	2.75569	0.0208962	0.0328855	Up		hypothetical protein MANES_01G203900 [Manihot esculenta]
Manes.01G204300	0.364752	-1.45501	3.15213e-05	6.90164e-05	Down	F16M2.190	probable protein phosphatase 2C 51 [Manihot esculenta]
Manes.01G204800	0.222621	-2.16734	1.30114e-12	4.69014e-12	Down	OsI_037765	serine/threonine-protein kinase Nek2 isoform X2 [Manihot esculenta]
Manes.01G205300	2.37074	1.24534	0.000881148	0.00166905	Up	F10K1.17	hypothetical protein MANES_01G205300 [Manihot esculenta]
Manes.01G205600	0.0138059	-6.17857	0.000147338	0.000303091	Down	T25N20.10	protein YLS3 [Manihot esculenta]
Manes.01G205800	0.467549	-1.09681	9.89145e-27	6.02814e-26	Down	F16M2.70	F-box/kelch-repeat protein SKIP30-like [Manihot esculenta]
Manes.01G206000	0.0441455	-4.50159	0	0	Down	F16J14.11	protein MARD1-like [Manihot esculenta]
Manes.01G206100	0.204075	-2.29283	3.17619e-56	3.64956e-55	Down		hypothetical protein MANES_01G206100 [Manihot esculenta]
Manes.01G206400	21.1914	4.4054	0.000288834	0.000575689	Up		late embryogenesis abundant protein D-34-like [Manihot esculenta]
Manes.01G206600	2.27895	1.18837	2.52329e-40	2.1665e-39	Up	F17A8.150	40S ribosomal protein S18 [Ricinus communis]
Manes.01G207400	123.491	6.94827	4.47778e-06	1.05937e-05	Up	F16M2.50	probable inactive patatin-like protein 9 [Manihot esculenta]
Manes.01G207600	0.291987	-1.77603	3.17441e-17	1.41228e-16	Down	F7K24.70	RAN GTPase-activating protein 1-like [Manihot esculenta]
Manes.01G208500	0.00291773	-8.42094	3.35234e-11	1.12008e-10	Down	F10E10.9	aluminum-activated malate transporter 14-like [Manihot esculenta]
Manes.01G208600	0.454917	-1.13632	5.18448e-08	1.41587e-07	Down	T24G5.60	protein trichome birefringence-like 11 [Manihot esculenta]
Manes.01G208800	8.01406	3.00253	1.52446e-73	2.29141e-72	Up	F22O6.200	hypothetical protein MANES_01G208800 [Manihot esculenta]
Manes.01G209000	11.5687	3.53215	1.5925e-56	1.84074e-55	Up	SPBPB21E7.07	uncharacterized protein LOC110611835 [Manihot esculenta]
Manes.01G209600	21.7305	4.44165	0.00299077	0.00531622	Up		hypothetical protein MANES_01G209600 [Manihot esculenta]
Manes.01G210900	4.07424	2.02653	0.00591953	0.0101217	Up		hypothetical protein MANES_01G210900 [Manihot esculenta]
Manes.01G211200	198.724	7.63462	9.50547e-09	2.73391e-08	Up	F28L1.20	probable galacturonosyltransferase-like 4 [Manihot esculenta]
Manes.01G211300	0.426685	-1.22876	2.55543e-09	7.6299e-09	Down	T85	hypothetical protein MANES_01G211300 [Manihot esculenta]
Manes.01G211500	0.137297	-2.86462	0.0177099	0.028151	Down		uncharacterized protein LOC110623608 [Manihot esculenta]
Manes.01G211600	0.0213059	-5.5526	0.00344793	0.00608283	Down	OJ1607_F09.5	hypothetical protein MANES_01G211600 [Manihot esculenta]
Manes.01G211800	0.061597	-4.021	0.0108156	0.0178052	Down	T12H1.10	receptor-like cytosolic serine/threonine-protein kinase RBK2 [Manihot esculenta]
Manes.01G211900	0.445283	-1.16721	5.19068e-43	4.69949e-42	Down	F15K9.1	autophagy-related protein 18g-like [Manihot esculenta]
Manes.01G212100	2.7434	1.45596	0.00577458	0.00988472	Up		LRR receptor-like serine/threonine-protein kinase ERL2 [Manihot esculenta]
Manes.01G212500	0.475086	-1.07374	3.49442e-27	2.159e-26	Down	T9J23.3	sister-chromatid cohesion protein 3 isoform X3 [Manihot esculenta]
Manes.01G213700	0.395434	-1.33849	2.50795e-08	7.0096e-08	Down	F17A22.33	protease Do-like 2, chloroplastic [Manihot esculenta]
Manes.01G214000	0.366268	-1.44903	8.51327e-16	3.53789e-15	Down	T21B4.60	sodium/hydrogen exchanger 1-like [Manihot esculenta]
Manes.01G214200	2.58544	1.37041	0.00953985	0.0158337	Up		hypothetical protein MANES_01G214200 [Manihot esculenta]
Manes.01G214400	0.260279	-1.94187	2.02855e-15	8.28803e-15	Down	F17A22.28	zinc finger protein CONSTANS-LIKE 13 [Manihot esculenta]
Manes.01G214500	2.07042	1.04993	1.58564e-17	7.14736e-17	Up	T1A4.30	E3 ubiquitin-protein ligase MIEL1-like isoform X1 [Manihot esculenta]
Manes.01G215700	0.0256692	-5.28382	0.0216902	0.0340246	Down	F17A22.20	nuclear transcription factor Y subunit B-4-like [Manihot esculenta]
Manes.01G215900	2.21789	1.14919	1.5445e-05	3.48365e-05	Up	F22D16.3	wee1-like protein kinase [Manihot esculenta]
Manes.01G216100	0.410844	-1.28334	1.50626e-71	2.20703e-70	Down	F26K9_200	autophagy-related protein 18a isoform X1 [Manihot esculenta]
Manes.01G216500	0.379825	-1.39659	8.77312e-06	2.02332e-05	Down		hypothetical protein MANES_01G216500 [Manihot esculenta]
Manes.01G216800	0.141113	-2.82508	1.36162e-47	1.3436e-46	Down	F17A22.14	putative indole-3-acetic acid-amido synthetase GH3.9 [Manihot esculenta]
Manes.01G217100	3.14166	1.65153	6.08836e-19	2.89998e-18	Up	dl3940c	heat shock factor-binding protein 1-like isoform X2 [Manihot esculenta]
Manes.01G217300	0.474801	-1.0746	6.25359e-48	6.23697e-47	Down	YGR028W	uncharacterized protein LOC110612481 isoform X5 [Manihot esculenta]
Manes.01G217400	0.2843	-1.81451	2.2631e-29	1.47874e-28	Down	F22D16.12	thiamine pyrophosphokinase 1-like isoform X1 [Manihot esculenta]
Manes.01G217800	2.51852	1.33258	2.68756e-61	3.39675e-60	Up	OsI_027940	hypothetical protein MANES_01G217800 [Manihot esculenta]
Manes.01G218000	6.50818	2.70225	0.0121916	0.0198926	Up	OsI_27296	probable E3 ubiquitin-protein ligase BAH1-like 1 isoform X1 [Manihot esculenta]
Manes.01G218200	6.57078	2.71607	0.00283838	0.00505925	Up	F22D16.15	hypothetical protein MANES_01G218200 [Manihot esculenta]
Manes.01G218400	2.46967	1.30432	3.5995e-18	1.6621e-17	Up	F17A22.8	hypothetical protein FH972_005919 [Carpinus fangiana]
Manes.01G218500	3.27438	1.71122	3.42201e-36	2.69544e-35	Up	F17A22.7	DExH-box ATP-dependent RNA helicase DExH8 [Manihot esculenta]
Manes.01G219000	3.76686	1.91336	2.31071e-103	5.00611e-102	Up	F26K9_260	UDP-glucuronic acid decarboxylase 2-like [Manihot esculenta]
Manes.01G219600	17.5736	4.13534	1.86723e-91	3.48969e-90	Up	T30B22.10	magnesium/proton exchanger isoform X1 [Manihot esculenta]
Manes.01G220100	12.172	3.6055	2.82636e-16	1.20446e-15	Up	B1051E10.55	hypothetical protein GH714_037613 [Hevea brasiliensis]
Manes.01G220300	2.47859	1.30952	2.39208e-19	1.16174e-18	Up	T30B22.12	U1 small nuclear ribonucleoprotein A [Manihot esculenta]
Manes.01G220400	6.9098	2.78864	0	0	Up	ARG2	indole-3-acetic acid-induced protein ARG2 [Manihot esculenta]
Manes.01G220800	11.5867	3.5344	7.84915e-109	1.80469e-107	Up	F7A7.130	uncharacterized protein LOC110612737 [Manihot esculenta]
Manes.01G221100	0.467486	-1.097	4.84325e-29	3.13558e-28	Down	T14P8.16	exocyst complex component SEC15B [Manihot esculenta]
Manes.01G221200	2.27214	1.18405	2.24324e-106	5.01399e-105	Up	F18C1.14	60S ribosomal protein L18-2 [Manihot esculenta]
Manes.01G221600	171.523	7.42226	1.5438e-80	2.54218e-79	Up	F22D16.20	probable pectinesterase/pectinesterase inhibitor 7 [Manihot esculenta]
Manes.01G221700	98.6897	6.62483	3.81104e-35	2.91599e-34	Up	T14P8.1	pectinesterase-like [Manihot esculenta]
Manes.01G222100	0.499912	-1.00025	4.96632e-33	3.59317e-32	Down	RSH1	putative GTP diphosphokinase RSH1, chloroplastic isoform X1 [Manihot esculenta]
Manes.01G222200	2.61429	1.38642	3.88517e-19	1.867e-18	Up		FK506-binding protein 5-like [Manihot esculenta]
Manes.01G222300	44.8385	5.48667	4.81432e-10	1.50706e-09	Up	T2H3.4	proline-rich protein 3-like [Manihot esculenta]
Manes.01G222600	2.75809	1.46367	6.05995e-191	2.75935e-189	Up	T30B22.18	ethylene-responsive transcription factor RAP2-12-like [Manihot esculenta]
Manes.01G223301	55.5531	5.79579	1.00065e-06	2.4915e-06	Up	F1O17.8	hypothetical protein MANES_01G223300 [Manihot esculenta]
Manes.01G223400	0.269377	-1.8923	0.0209509	0.032956	Down	T30B22.20	kinesin-like protein KIN-14I [Manihot esculenta]
Manes.01G223600	0.143852	-2.79734	3.77832e-135	1.08536e-133	Down	F3P11	cytidine deaminase 1-like [Manihot esculenta]
Manes.01G224500	2.37085	1.24541	8.64966e-09	2.49486e-08	Up		uncharacterized protein LOC110617111 [Manihot esculenta]
Manes.01G225000	0.0339287	-4.88135	8.95371e-07	2.23787e-06	Down	SPAC6B12.04c	uncharacterized protein LOC110618987 [Manihot esculenta]
Manes.01G225200	2.27615	1.18659	1.11898e-39	9.4781e-39	Up	F14N23.12	protein FAR1-RELATED SEQUENCE 11-like isoform X1 [Manihot esculenta]
Manes.01G225600	7.66381	2.93806	8.52116e-113	2.0273e-111	Up		uncharacterized protein LOC110613051 [Manihot esculenta]
Manes.01G226300	3.9468	1.98068	5.32709e-96	1.04688e-94	Up	F26K9.30	dnaJ protein ERDJ3B-like [Manihot esculenta]
Manes.01G226600	19.0729	4.25345	0.000389987	0.00076822	Up	T10M13.12	BRCT domain-containing protein At4g02110 isoform X1 [Manihot esculenta]
Manes.01G226900	6.19132	2.63025	2.2422e-294	1.89715e-292	Up		hypothetical protein MANES_01G226900 [Manihot esculenta]
Manes.01G227350	4.51766	2.17558	0.00701577	0.0118714	Up	F25A4.24	HIPL1 protein-like [Manihot esculenta]
Manes.01G227500	0.385532	-1.37508	8.38038e-20	4.14882e-19	Down		bromodomain and WD repeat-containing protein 1 isoform X1 [Manihot esculenta]
Manes.01G227600	0.481143	-1.05546	2.03738e-06	4.94685e-06	Down	AGAA.2	hypothetical protein MANES_01G227600 [Manihot esculenta]
Manes.01G228000	2.52526	1.33643	5.88076e-07	1.49154e-06	Up	OsJ_36508	cytochrome c oxidase subunit 5C-like [Manihot esculenta]
Manes.01G228400	87.6262	6.45329	2.37141e-06	5.72563e-06	Up		hypothetical protein MANES_01G228400 [Manihot esculenta]
Manes.01G228500	0.316563	-1.65944	7.12321e-13	2.59785e-12	Down	T5I8.10	probable WRKY transcription factor 14 isoform X2 [Manihot esculenta]
Manes.01G229100	2.13064	1.09129	1.52491e-32	1.08973e-31	Up	T8E24.14	peptidyl-prolyl cis-trans isomerase CYP21-4-like [Manihot esculenta]
Manes.01G229300	14.1827	3.82606	1.85893e-07	4.89681e-07	Up		uncharacterized protein LOC110613380 [Manihot esculenta]
Manes.01G230100	0.430987	-1.21428	3.0914e-24	1.74971e-23	Down	dl4180c	flowering time control protein FCA-like [Manihot esculenta]
Manes.01G230500	0.404928	-1.30426	2.45575e-124	6.45654e-123	Down	T12C14_10	probable pre-mRNA-splicing factor ATP-dependent RNA helicase DEAH2 [Manihot esculenta]
Manes.01G230800	0.372035	-1.42649	6.85226e-53	7.42957e-52	Down	T17J13.260	DUF724 domain-containing protein 6-like isoform X1 [Manihot esculenta]
Manes.01G231500	0.00164952	-9.24373	5.6536e-14	2.17219e-13	Down	T3D7	galactinol synthase 8 [Manihot esculenta]
Manes.01G231700	10.2338	3.35527	4.29815e-192	1.99222e-190	Up	OJ1119_H02.17	ADP-ribosylation factor 1 isoform X1 [Populus alba]
Manes.01G231900	2.16803	1.11639	2.3081e-09	6.91182e-09	Up		hypothetical protein MANES_01G231900 [Manihot esculenta]
Manes.01G232000	0.190746	-2.39028	9.61456e-07	2.39725e-06	Down	T3D7.3	boron transporter 1-like [Manihot esculenta]
Manes.01G232050	2.4134	1.27107	2.71113e-12	9.61184e-12	Up
Manes.01G232100	30.8668	4.94798	0.00473261	0.00821106	Up		protein NIM1-INTERACTING 1-like [Manihot esculenta]
Manes.01G232500	2.46387	1.30093	6.26778e-55	7.04876e-54	Up	F2P16.21	shaggy-related protein kinase alpha-like [Manihot esculenta]
Manes.01G232600	5.85308	2.5492	0	0	Up	T17J13.220	probable protein phosphatase 2C 49 [Manihot esculenta]
Manes.01G232800	6.21009	2.63462	0.0146982	0.0236775	Up		uncharacterized protein LOC110620177 [Manihot esculenta]
Manes.01G233000	3.06129	1.61414	1.00155e-14	3.97953e-14	Up		uncharacterized protein LOC110613574 [Manihot esculenta]
Manes.01G233100	0.354876	-1.49461	7.97647e-08	2.15634e-07	Down	MQD17.3	autophagy-related protein 8i-like [Manihot esculenta]
Manes.01G233200	4.70596	2.23449	0	0	Up	POPTR_0014s11000g	S-adenosylmethionine synthase 1-like [Manihot esculenta]
Manes.01G233700	0.481121	-1.05553	9.45929e-38	7.69307e-37	Down		uncharacterized protein LOC110613649 [Manihot esculenta]
Manes.01G233900	2.98945	1.57988	0.00336979	0.00595537	Up	At2g35230	protein HAIKU1-like [Manihot esculenta]
Manes.01G234400	0.216367	-2.20845	0.0015461	0.00285022	Down	T14P4.15	ABC transporter B family member 11-like [Manihot esculenta]
Manes.01G234500	0.126656	-2.98102	1.01792e-39	8.62523e-39	Down	T14P4.15	ABC transporter B family member 11-like [Manihot esculenta]
Manes.01G234600	2.04717	1.03363	3.80986e-15	1.53556e-14	Up		protein FAM192A [Manihot esculenta]
Manes.01G235300	7.6133	2.92852	0.000176928	0.000361309	Up	T15B16.11	protein S-acyltransferase 18 isoform X1 [Manihot esculenta]
Manes.01G235400	0.029694	-5.07368	0.0164832	0.0263431	Down	F19K23.22	probable WRKY transcription factor 47 [Manihot esculenta]
Manes.01G235500	0.0170219	-5.87647	0.000768511	0.00146535	Down	T17J13.60	auxin-responsive protein IAA30-like [Manihot esculenta]
Manes.01G235600	2.54122	1.34552	5.74452e-06	1.34701e-05	Up	At2g46950	cytochrome P450 709B2-like [Manihot esculenta]
Manes.01G235800	4.35896	2.12398	4.47528e-31	3.0717e-30	Up	F14J9.20	transcription factor MYB61-like [Manihot esculenta]
Manes.01G235900	12.0093	3.58608	1.41175e-106	3.17072e-105	Up		uncharacterized protein LOC110613803 [Manihot esculenta]
Manes.01G236000	3.29128	1.71865	1.92829e-20	9.79424e-20	Up	T17J13.20	pectin acetylesterase 6-like isoform X2 [Manihot esculenta]
Manes.01G236200	2.18118	1.12511	3.54922e-05	7.73034e-05	Up		uncharacterized protein LOC110617131 isoform X1 [Manihot esculenta]
Manes.01G236500	15.2822	3.93378	9.69263e-06	2.22656e-05	Up	F21F14.190	germin-like protein subfamily 2 member 4 [Manihot esculenta]
Manes.01G237700	2.67687	1.42055	8.74354e-114	2.09737e-112	Up	MDC12.10	probable inactive purple acid phosphatase 29 [Manihot esculenta]
Manes.01G238000	0.0319045	-4.9701	0.0216311	0.0339412	Down	T6A9_9	uncharacterized calcium-binding protein At1g02270-like isoform X2 [Manihot esculenta]
Manes.01G238300	38.2928	5.259	3.31058e-07	8.57325e-07	Up	K18P6.12	NAC domain-containing protein 7-like [Manihot esculenta]
Manes.01G238400	3.05417	1.61078	9.5301e-54	1.04795e-52	Up	T9C5.120	NAC domain-containing protein 91-like [Manihot esculenta]
Manes.01G238800	3.13012	1.64622	3.38857e-06	8.08254e-06	Up	F19D11.25	B3 domain-containing transcription factor NGA1-like [Manihot esculenta]
Manes.01G238900	11.6269	3.53939	2.45215e-23	1.35247e-22	Up	T25K16.5	soluble inorganic pyrophosphatase 1 [Manihot esculenta]
Manes.01G239601	2.45237	1.29418	5.12195e-09	1.49834e-08	Up	F3D13.1	hypothetical protein MANES_01G239600 [Manihot esculenta]
Manes.01G239900	2.61578	1.38724	5.66516e-62	7.23076e-61	Up	T25K16.8	pyruvate dehydrogenase E1 component subunit alpha-3, chloroplastic-like [Manihot esculenta]
Manes.01G240200	0.361363	-1.46848	1.07764e-19	5.30675e-19	Down	F3F20.5	pentatricopeptide repeat-containing protein At1g05600 [Manihot esculenta]
Manes.01G240301	2.52187	1.33449	3.91514e-14	1.51325e-13	Up		hypothetical protein MANES_01G240300 [Manihot esculenta]
Manes.01G240400	0.238473	-2.0681	2.0815e-08	5.8486e-08	Down	T5N23.130	RNA-binding protein 38-like [Manihot esculenta]
Manes.01G240600	2.93535	1.55353	0.0254878	0.0394657	Up		uncharacterized protein LOC110627017 [Manihot esculenta]
Manes.01G240800	0.0289527	-5.11016	4.43972e-08	1.21921e-07	Down	F19D11.5	NAC domain-containing protein 43-like [Manihot esculenta]
Manes.01G241000	50.3119	5.65283	1.86094e-23	1.03047e-22	Up	T25K16.11	3-ketoacyl-CoA synthase 1-like [Manihot esculenta]
Manes.01G241700	4.03495	2.01255	2.87592e-11	9.63528e-11	Up	F6N18.4	transcription factor MYC2-like [Manihot esculenta]
Manes.01G242000	0.132961	-2.91092	4.48398e-05	9.68021e-05	Down	At2g46690	auxin-responsive protein SAUR32-like [Manihot esculenta]
Manes.01G242300	0.305611	-1.71023	2.80322e-21	1.4582e-20	Down	F21F14.60	homeobox-leucine zipper protein ATHB-12-like isoform X1 [Manihot esculenta]
Manes.01G242500	2.98994	1.58012	5.69648e-74	8.64053e-73	Up	F24L7.14	cytochrome b5-like [Manihot esculenta]
Manes.01G242800	0.156101	-2.67944	0.00581234	0.00994789	Down	F13A10.15	AAA-ATPase At2g46620-like isoform X2 [Manihot esculenta]
Manes.01G243000	6.83192	2.77229	7.28465e-11	2.39102e-10	Up	F6F3.1	ras-related protein RABA3-like [Manihot esculenta]
Manes.01G243100	0.334248	-1.58101	1.04453e-19	5.1459e-19	Down	LCA1	calcium-transporting ATPase, endoplasmic reticulum-type isoform X1 [Manihot esculenta]
Manes.01G243300	45.5796	5.51032	1.01618e-06	2.52855e-06	Up	F13A10.13	calcium-binding protein KIC-like [Manihot esculenta]
Manes.01G243700	4.71213	2.23638	1.75569e-35	1.35359e-34	Up	MHF15.11	uncharacterized protein LOC110614308 isoform X1 [Manihot esculenta]
Manes.01G244300	0.361531	-1.46781	2.70527e-48	2.71788e-47	Down		uncharacterized protein LOC110614468 [Manihot esculenta]
Manes.01G244400	24.412	4.60952	1.08909e-07	2.91309e-07	Up	F25I24.50	protein KINESIN LIGHT CHAIN-RELATED 1-like isoform X1 [Manihot esculenta]
Manes.01G244700	0.475491	-1.07251	3.34932e-33	2.43995e-32	Down		uncharacterized protein LOC110632116 [Hevea brasiliensis]
Manes.01G244801	5.41294	2.43641	1.45171e-66	1.97998e-65	Up		hypothetical protein MANES_05G021500 [Manihot esculenta]
Manes.01G244900	0.38266	-1.38586	1.0599e-06	2.63369e-06	Down	A_TM018A10.2	uncharacterized protein At4g00950-like [Manihot esculenta]
Manes.01G245800	2.96165	1.5664	1.63815e-78	2.63783e-77	Up	F6F3.10	aspartyl protease family protein 2 [Manihot esculenta]
Manes.01G246000	0.364249	-1.457	4.62475e-50	4.79754e-49	Down	F15G16.180	hypothetical protein MANES_01G246000 [Manihot esculenta]
Manes.01G246200	0.497022	-1.00862	1.54161e-14	6.06939e-14	Down		uncharacterized protein LOC110614562 [Manihot esculenta]
Manes.01G246300	2.96157	1.56636	8.54921e-61	1.06833e-59	Up	F11C10.19	phosphatidylinositol 4-kinase gamma 4-like [Manihot esculenta]
Manes.01G246400	3.39368	1.76285	0.00160044	0.00294379	Up		uncharacterized protein LOC110618632 [Manihot esculenta]
Manes.01G246900	0.0820492	-3.60737	7.09677e-12	2.46754e-11	Down	F6F3.13	cyclic nucleotide-gated ion channel 1-like [Manihot esculenta]
Manes.01G247400	0.452799	-1.14306	3.79194e-15	1.52887e-14	Down	A_IG002N01.30	protein ROOT PRIMORDIUM DEFECTIVE 1 [Manihot esculenta]
Manes.01G247500	0.405547	-1.30206	3.54925e-37	2.84969e-36	Down	F2N1.31	rhodanese-like domain-containing protein 4, chloroplastic [Manihot esculenta]
Manes.01G247600	42.1087	5.39605	0.00559531	0.00960115	Up	MFH8.14	transcription factor CPC-like [Manihot esculenta]
Manes.01G247900	2.28444	1.19184	5.30337e-19	2.53282e-18	Up		hypothetical protein MANES_01G247900 [Manihot esculenta]
Manes.01G248300	11.0197	3.46202	1.83418e-08	5.17118e-08	Up		hypothetical protein MANES_01G248300 [Manihot esculenta]
Manes.01G248400	9.80799	3.29396	6.89637e-157	2.38078e-155	Up	A4A49_19048	jasmonic acid-amido synthetase JAR1-like isoform X1 [Manihot esculenta]
Manes.01G248600	0.31357	-1.67314	1.25108e-41	1.10433e-40	Down	F11C10.3/F11C10.4	protein SUPPRESSOR OF PHYA-105 1 isoform X3 [Manihot esculenta]
Manes.01G249000	2.3519	1.23383	7.85207e-19	3.71648e-18	Up	F15G16.40	tubulin gamma-1 chain [Manihot esculenta]
Manes.01G250000	54.6336	5.77172	5.88689e-71	8.55566e-70	Up	F2N1.17	GDSL esterase/lipase At4g01130 [Manihot esculenta]
Manes.01G250100	7.605	2.92695	2.99571e-05	6.57339e-05	Up	A_IG002N01.18	protein CURVATURE THYLAKOID 1A, chloroplastic [Manihot esculenta]
Manes.01G250400	0.319913	-1.64425	4.63499e-11	1.53891e-10	Down	MBK23.17	uncharacterized protein At5g41620 isoform X1 [Manihot esculenta]
Manes.01G250600	2.37695	1.24911	2.65497e-29	1.73285e-28	Up	F2A19.190	F-box/kelch-repeat protein At3g61590-like [Manihot esculenta]
Manes.01G250700	2.27173	1.18379	7.3468e-09	2.12751e-08	Up		uncharacterized protein LOC110619047 [Manihot esculenta]
Manes.01G250800	0.102178	-3.29085	0	0	Down	T3F17.11	BAG family molecular chaperone regulator 6 [Manihot esculenta]
Manes.01G251100	2.02943	1.02107	4.80765e-07	1.2282e-06	Up	F2N1.35	UDP-D-xylose:L-fucose alpha-1,3-D-xylosyltransferase MGP4-like [Manihot esculenta]
Manes.01G251200	4.57227	2.19291	9.45084e-38	7.68888e-37	Up	T3F17	hypothetical protein MANES_01G251200 [Manihot esculenta]
Manes.01G251500	0.43074	-1.21511	1.93498e-06	4.70854e-06	Down	MXC20.13	probable membrane-associated kinase regulator 6 [Manihot esculenta]
Manes.01G251800	2.52173	1.33441	5.70742e-26	3.40077e-25	Up	T3F17.19	RING-H2 finger protein ATL67 [Manihot esculenta]
Manes.01G252100	24.469	4.61288	7.33116e-135	2.0956e-133	Up	LEA14-A	late embryogenesis abundant protein Lea14-A [Manihot esculenta]
Manes.01G252400	6.45756	2.69099	4.82273e-10	1.50949e-09	Up	A_IG002N01.6	WRKY transcription factor 22 [Manihot esculenta]
Manes.01G252800	0.189778	-2.39761	3.14685e-06	7.52526e-06	Down	F22L4.5	heavy metal-associated isoprenylated plant protein 39-like [Manihot esculenta]
Manes.01G253100	0.38722	-1.36878	5.42207e-76	8.44449e-75	Down		uncharacterized protein LOC110615149 isoform X3 [Manihot esculenta]
Manes.01G253300	0.402594	-1.3126	1.22209e-15	5.04265e-15	Down	T3F17.26	sphingoid long-chain bases kinase 2, mitochondrial [Manihot esculenta]
Manes.01G253400	11.0014	3.45962	0	0	Up	F9D16.280	probable WRKY transcription factor 53 [Manihot esculenta]
Manes.01G253500	0.263777	-1.92261	1.60338e-64	2.12215e-63	Down	F22L4.8	probable serine/threonine-protein kinase At1g01540 [Manihot esculenta]
Manes.01G254200	2.66686	1.41514	1.48581e-207	7.69971e-206	Up	MZF18.11	probable receptor-like protein kinase At5g24010 [Manihot esculenta]
Manes.01G254500	12.4819	3.64176	0	0	Up	F2A19.60	E3 ubiquitin-protein ligase RHA1B-like [Manihot esculenta]
Manes.01G254801	16.0156	4.0014	7.98083e-05	0.000168281	Up	PRUPE_2G194000	cilia- and flagella-associated protein 251-like [Manihot esculenta]
Manes.01G254900	3.11409	1.63881	1.18395e-18	5.56304e-18	Up	A_IG005I10.8	calmodulin-binding receptor-like cytoplasmic kinase 2 isoform X3 [Manihot esculenta]
Manes.01G255100	0.404197	-1.30687	1.32796e-13	5.01851e-13	Down	T3F17.31	AT-rich interactive domain-containing protein 2 [Manihot esculenta]
Manes.01G255300	0.421579	-1.24612	9.58345e-80	1.56592e-78	Down	F4I18	ATP-dependent helicase BRM [Manihot esculenta]
Manes.01G255400	0.00288679	-8.43632	4.87052e-11	1.6155e-10	Down	CAS1	bifunctional L-3-cyanoalanine synthase/cysteine synthase 1, mitochondrial-like [Manihot esculenta]
Manes.01G255500	3.02916	1.59892	0.0167502	0.0267332	Up		uncharacterized protein LOC110615338 isoform X2 [Manihot esculenta]
Manes.01G255800	0.0107947	-6.53354	4.99843e-05	0.00010737	Down	A_IG005I10_nn	ascorbate transporter, chloroplastic-like isoform X2 [Manihot esculenta]
Manes.01G255900	0.360954	-1.47011	0.0127566	0.0207596	Down	F5I10.4/F5I10.5	probable glycerol-3-phosphate acyltransferase 8 [Manihot esculenta]
Manes.01G256100	3.47637	1.79758	3.08504e-22	1.65018e-21	Up	T1N6.3	signal peptide peptidase-like 4 isoform X2 [Manihot esculenta]
Manes.01G256200	4.13871	2.04918	1.53401e-107	3.47889e-106	Up	F4I18.11	hypothetical protein MANES_01G256200 [Manihot esculenta]
Manes.01G256501	0.0136107	-6.19911	0.000122055	0.000252892	Down	T1N6.6	protein PAIR1-like [Hevea brasiliensis]
Manes.01G256600	0.473995	-1.07705	1.34585e-25	7.93195e-25	Down	F24B9.32	uncharacterized protein LOC110615452 [Manihot esculenta]
Manes.01G256801	0.34148	-1.55013	1.518e-18	7.09537e-18	Down	F5I10.24	mediator of RNA polymerase II transcription subunit 12-like isoform X3 [Manihot esculenta]
Manes.01G257000	0.105063	-3.25067	2.25978e-05	5.01676e-05	Down	F5I10.1	rop guanine nucleotide exchange factor 3-like [Manihot esculenta]
Manes.01G258600	3.11556	1.63949	1.14878e-05	2.62058e-05	Up	F6N23.9	probable serine/threonine-protein kinase At5g41260 [Manihot esculenta]
Manes.01G259400	0.33348	-1.58433	7.97716e-14	3.04183e-13	Down	T1N6.17	tRNA-specific adenosine deaminase 1 isoform X2 [Manihot esculenta]
Manes.01G259701	13.5414	3.7593	2.48788e-66	3.38131e-65	Up		hypothetical protein MANES_01G259700 [Manihot esculenta]
Manes.01G259900	4.62321	2.2089	6.27496e-35	4.77143e-34	Up	PMM	phosphomannomutase [Manihot esculenta]
Manes.01G260000	0.495522	-1.01298	0.0165421	0.026432	Down	T20K12.120	(+)-neomenthol dehydrogenase [Manihot esculenta]
Manes.01G260400	0.248126	-2.01085	4.41227e-12	1.55059e-11	Down	T12K4_80	pentatricopeptide repeat-containing protein At3g42630 isoform X2 [Manihot esculenta]
Manes.01G260600	0.255605	-1.96801	0.000186392	0.000379571	Down	F4I18.25	cell division protein FtsY homolog, chloroplastic-like [Manihot esculenta]
Manes.01G260700	10.3998	3.37848	2.71784e-65	3.64069e-64	Up	F4I18.26	BON1-associated protein 2-like [Manihot esculenta]
Manes.01G261500	2.12128	1.08493	1.01595e-07	2.72435e-07	Up	F15P23.3	plant UBX domain-containing protein 9 isoform X1 [Manihot esculenta]
Manes.01G261600	7.59959	2.92592	4.16072e-254	2.83905e-252	Up	F15P23.1	probable methyltransferase PMT15 [Manihot esculenta]
Manes.01G261700	28.2244	4.81887	9.91422e-23	5.38102e-22	Up	T27I15.150	F-box protein PP2-A13 [Manihot esculenta]
Manes.01G262000	0.146924	-2.76686	3.44115e-149	1.10899e-147	Down		vacuolar protein 8-like [Manihot esculenta]
Manes.01G262800	7.97726	2.99589	2.52071e-55	2.8555e-54	Up		uncharacterized protein LOC110619331 [Manihot esculenta]
Manes.01G263000	2.80472	1.48786	2.64973e-40	2.27337e-39	Up	F22M8.4	ATPase ASNA1 homolog [Hevea brasiliensis]
Manes.01G263300	3.56556	1.83413	3.05176e-26	1.83342e-25	Up	F17K2.21	transcription factor TCP9-like [Manihot esculenta]
Manes.01G263400	2.53857	1.34402	1.93531e-09	5.82695e-09	Up	F17K2.20	hypothetical protein MANES_01G263400 [Manihot esculenta]
Manes.01G264500	40.4859	5.33935	2.54623e-53	2.78279e-52	Up		cucumber peeling cupredoxin-like [Manihot esculenta]
Manes.01G264600	0.199859	-2.32295	1.12841e-35	8.77243e-35	Down	CYP704C1	cytochrome P450 704C1-like [Manihot esculenta]
Manes.01G266736	7.36271	2.88024	0.00279571	0.00498663	Up	F6F3.1	ras-related protein RABA3-like [Manihot esculenta]
Manes.01G266800	2.89081	1.53148	2.9186e-37	2.35064e-36	Up	EPSPS	3-phosphoshikimate 1-carboxyvinyltransferase 2 [Manihot esculenta]
Manes.01G267300	0.43406	-1.20404	8.86285e-37	7.05994e-36	Down	OsJ_13517	arginase 1, mitochondrial [Hevea brasiliensis]
Manes.01G267400	0.333403	-1.58466	4.119e-09	1.21164e-08	Down		uncharacterized protein LOC110616352 [Manihot esculenta]
Manes.01G267900	6.42866	2.68452	1.40282e-51	1.49112e-50	Up	At2g45210	auxin-responsive protein SAUR36-like [Manihot esculenta]
Manes.01G268000	2.40024	1.26318	8.24503e-15	3.28728e-14	Up	F4L23.29	Golgi SNAP receptor complex member 1-2 [Manihot esculenta]
Manes.01G268401	323.374	8.33706	9.04811e-11	2.95649e-10	Up
Manes.01G268700	5.25264	2.39304	0.0322957	0.0492307	Up	F6N15.21	putative lipid-binding protein At4g00165 [Manihot esculenta]
Manes.01G269600	12.3905	3.63116	2.53541e-17	1.1308e-16	Up	T14P1.11	cyclin-U2-1 [Manihot esculenta]
Manes.01G270000	2.91665	1.54431	2.58433e-39	2.16614e-38	Up	T14P1.12	protein transport protein Sec61 subunit beta [Manihot esculenta]
Manes.01G270100	0.286992	-1.80092	8.48046e-144	2.63098e-142	Down	SPAC20G8.06	CCR4-NOT transcription complex subunit 1-like isoform X1 [Manihot esculenta]
Manes.01G270800	0.378891	-1.40014	7.06423e-24	3.95597e-23	Down		uncharacterized protein LOC110616571 isoform X1 [Manihot esculenta]
Manes.01G271200	0.385657	-1.37461	1.69449e-59	2.05458e-58	Down	T13E15.24/T13E15.23	E3 ubiquitin-protein ligase BRE1-like 1 isoform X2 [Manihot esculenta]
Manes.01G271300	0.0108651	-6.52415	2.47334e-05	5.46842e-05	Down	T13E15.25	hypothetical protein MANES_01G271300 [Manihot esculenta]
Manes.01G271500	15.3356	3.93881	2.99175e-188	1.34127e-186	Up		uncharacterized protein LOC110619931 [Manihot esculenta]
Manes.01G271700	2.27201	1.18397	1.57087e-13	5.92304e-13	Up		uncharacterized protein LOC110616637 [Manihot esculenta]
Manes.01G272100	9.67969	3.27496	4.5586e-35	3.47997e-34	Up	T8B10_50	homeobox-leucine zipper protein HAT3-like [Manihot esculenta]
Manes.01G272200	2.85282	1.51239	1.40187e-11	4.78911e-11	Up	T15B16.22	actin-related protein 2/3 complex subunit 5A [Manihot esculenta]
Manes.01G272300	0.421296	-1.24709	1.989e-10	6.37641e-10	Down		uncharacterized protein LOC110616691 [Manihot esculenta]
Manes.01G272500	0.405378	-1.30266	2.64885e-43	2.41605e-42	Down	T13E15.9	protein ARABIDILLO 1-like isoform X1 [Manihot esculenta]
Manes.01G273600	0.322619	-1.6321	1.04229e-132	2.92899e-131	Down	T6A9.13	pentatricopeptide repeat-containing protein At1g02150-like [Manihot esculenta]
Manes.01G273700	0.200908	-2.31539	3.81886e-27	2.35571e-26	Down	F16B22.46	probable WRKY transcription factor 12 [Manihot esculenta]
Manes.01G273800	0.364815	-1.45476	7.36947e-12	2.5593e-11	Down		hypothetical protein MANES_01G273800 [Manihot esculenta]
Manes.01G274300	3.87056	1.95254	7.03651e-24	3.94139e-23	Up	T7I23.6	ras-related protein RABD2a-like [Manihot esculenta]
Manes.02G000300	6.26352	2.64697	5.13987e-61	6.4541e-60	Up
Manes.02G000500	0.129238	-2.9519	0.00132922	0.00246854	Down	OMT1	caffeic acid 3-O-methyltransferase-like [Manihot esculenta]
Manes.02G000800	2.45718	1.297	7.26409e-14	2.77538e-13	Up	F9L11.10	beta-1,6-galactosyltransferase GALT31A-like isoform X2 [Manihot esculenta]
Manes.02G001000	0.311715	-1.6817	0	0	Down	GBSS	granule-bound starch synthase 1, chloroplastic/amyloplastic [Manihot esculenta]
Manes.02G001050	0.256824	-1.96115	1.10511e-08	3.16633e-08	Down	F9L11.6	glucan endo-1,3-beta-glucosidase 11-like [Hevea brasiliensis]
Manes.02G002200	0.0247282	-5.3377	0.00642422	0.0109284	Down	T19F6.6	probable lysophospholipase BODYGUARD 3 [Manihot esculenta]
Manes.02G002300	0.0176071	-5.8277	0.00109588	0.00205355	Down	F6N18.4	transcription factor MYC3-like [Manihot esculenta]
Manes.02G002400	98.4376	6.62114	1.18738e-05	2.70412e-05	Up	F6N18.4	transcription factor MYC2-like [Manihot esculenta]
Manes.02G003300	17.1244	4.09798	0	0	Up	F22L4.17	uncharacterized protein LOC110608450 [Manihot esculenta]
Manes.02G003800	2.72012	1.44367	1.06306e-13	4.03184e-13	Up		hypothetical protein MANES_02G003800 [Manihot esculenta]
Manes.02G003900	4.9019	2.29334	3.91521e-07	1.00773e-06	Up	F27C12.2	hypothetical protein MANES_02G003900 [Manihot esculenta]
Manes.02G004300	0.463268	-1.11008	2.53465e-47	2.4874e-46	Down	MJC20.9	hypothetical protein MANES_02G004300 [Manihot esculenta]
Manes.02G004900	4.24058	2.08426	3.0212e-50	3.14108e-49	Up	SPBC119.09c	ORM1-like protein 2 [Manihot esculenta]
Manes.02G005200	0.0331771	-4.91367	0.0033776	0.00596826	Down	MYB1	transcription factor MYB15-like isoform X2 [Manihot esculenta]
Manes.02G005400	0.499585	-1.0012	5.50771e-09	1.60694e-08	Down	T19F6.15	trehalase-like [Manihot esculenta]
Manes.02G005600	2.08627	1.06092	1.54846e-11	5.27132e-11	Up		hypothetical protein MANES_02G005600 [Manihot esculenta]
Manes.02G006000	2.45658	1.29665	1.06315e-99	2.19693e-98	Up	BIP4	luminal-binding protein 5 [Manihot esculenta]
Manes.02G006400	4.02098	2.00755	1.06422e-21	5.60996e-21	Up		hypothetical protein MANES_02G006400 [Manihot esculenta]
Manes.02G006700	0.102025	-3.29301	4.50701e-112	1.06354e-110	Down	T19F6.16	protein NLP6-like [Manihot esculenta]
Manes.02G007001	0.147952	-2.7568	8.04066e-20	3.98233e-19	Down	F1N19.8	hypothetical protein MANES_02G007000 [Manihot esculenta]
Manes.02G007100	0.0716284	-3.80332	6.37352e-27	3.90672e-26	Down	T32A16.6	probable E3 ubiquitin-protein ligase RHA4A [Manihot esculenta]
Manes.02G007800	4.48823	2.16615	6.21769e-225	3.6259e-223	Up	GLYMA_05G218500	B2 protein-like [Manihot esculenta]
Manes.02G007900	2.72334	1.44538	1.72356e-06	4.20994e-06	Up	MYH19.5	uncharacterized protein At3g28850 [Manihot esculenta]
Manes.02G008000	111.264	6.79784	3.15766e-06	7.55035e-06	Up		uncharacterized protein LOC110610054 [Manihot esculenta]
Manes.02G008800	39.4757	5.30289	0.0166621	0.0266035	Up	F8L15.13	GDSL esterase/lipase At1g71691-like [Hevea brasiliensis]
Manes.02G008900	2.76164	1.46553	0.00404231	0.00707192	Up	F11C10.19	phosphatidylinositol 4-kinase gamma 2-like [Manihot esculenta]
Manes.02G009000	6.08096	2.6043	5.42107e-34	4.0248e-33	Up		uncharacterized protein LOC110637012 [Hevea brasiliensis]
Manes.02G009200	4.5671	2.19128	2.10893e-146	6.68538e-145	Up		dynamin-related protein 5A [Manihot esculenta]
Manes.02G009300	6.61842	2.72649	9.3005e-56	1.06132e-54	Up	F25I24.170	UDP-glucose 4-epimerase 5 [Manihot esculenta]
Manes.02G009400	0.368167	-1.44157	7.21414e-130	1.96326e-128	Down		uncharacterized protein LOC110608769 [Manihot esculenta]
Manes.02G009700	4.15595	2.05518	1.68599e-84	2.90375e-83	Up		uncharacterized protein LOC110609807 [Manihot esculenta]
Manes.02G009800	17.47	4.12681	0.00777797	0.0130679	Up		hypothetical protein MANES_02G009800 [Manihot esculenta]
Manes.02G010100	140.445	7.13386	8.10255e-07	2.0307e-06	Up	F13B15.7	RING-H2 finger protein ATL20-like [Manihot esculenta]
Manes.02G010200	46.8962	5.5514	0.0080178	0.0134389	Up	LTP3	non-specific lipid-transfer protein P5-like [Manihot esculenta]
Manes.02G010600	14.2339	3.83126	1.11834e-17	5.07142e-17	Up	F15H21.9	endoglucanase 6 [Manihot esculenta]
Manes.02G010800	2.49317	1.31798	3.08219e-75	4.74315e-74	Up	OSJNBa0052K15.19	abscisic acid receptor PYL8-like [Manihot esculenta]
Manes.02G011000	4.67178	2.22397	0	0	Up		uncharacterized protein LOC110609137 [Manihot esculenta]
Manes.02G011100	9.52597	3.25187	0.0120918	0.0197412	Up		subtilisin-like protease SBT2.5 [Manihot esculenta]
Manes.02G011500	29.2889	4.87228	0	0	Up	F9D16.280	probable WRKY transcription factor 53 [Manihot esculenta]
Manes.02G011900	0.00272222	-8.521	1.51006e-23	8.38969e-23	Down		uncharacterized protein LOC110608518 [Manihot esculenta]
Manes.02G012100	0.0207398	-5.59145	0.0023856	0.00429762	Down	F9D16.270	high mobility group B protein 6-like [Manihot esculenta]
Manes.02G012200	0.115631	-3.11239	0.00191336	0.00349095	Down	F2P3.4	protein trichome birefringence-like 23 [Manihot esculenta]
Manes.02G012300	0.270415	-1.88675	6.57174e-06	1.53479e-05	Down		protein ENHANCED DISEASE RESISTANCE 4-like [Manihot esculenta]
Manes.02G012500	3.9797	1.99266	2.48412e-174	9.88044e-173	Up	A_IG002N01.16	mitochondrial adenine nucleotide transporter ADNT1-like [Manihot esculenta]
Manes.02G012600	0.411813	-1.27994	1.91388e-87	3.42556e-86	Down	K16L22.7	centrosome-associated protein CEP250-like [Manihot esculenta]
Manes.02G012900	3.27155	1.70998	6.11539e-05	0.000130412	Up	K19E1.14	hydroxyproline O-galactosyltransferase HPGT1-like isoform X1 [Manihot esculenta]
Manes.02G013300	43.4475	5.4412	1.40743e-05	3.18469e-05	Up	At5g24105	hypothetical protein MANES_02G013300 [Manihot esculenta]
Manes.02G013400	0.227585	-2.13552	0.0230761	0.0360068	Down		hypothetical protein MANES_02G013400 [Manihot esculenta]
Manes.02G014000	0.0870523	-3.52197	1.95676e-18	9.11872e-18	Down		hypothetical protein MANES_02G014000 [Manihot esculenta]
Manes.02G014300	81.9103	6.35597	6.47108e-05	0.00013772	Up	MBK23.12	cation/H(+) antiporter 18-like [Manihot esculenta]
Manes.02G014750	0.483138	-1.04949	0.000433153	0.000848724	Down	OsI_00941	GDT1-like protein 1, chloroplastic [Manihot esculenta]
Manes.02G015200	0.33819	-1.56409	1.00024e-54	1.11839e-53	Down	F9D16.110	potassium transporter 3 [Manihot esculenta]
Manes.02G015825	0.257398	-1.95793	0.000622924	0.00119826	Down	F22C12.16	probable membrane-associated kinase regulator 2 [Manihot esculenta]
Manes.02G016100	13.5502	3.76024	6.04699e-08	1.64582e-07	Up	At1g64065	late embryogenesis abundant protein At1g64065-like [Manihot esculenta]
Manes.02G016200	6.84251	2.77453	9.25807e-17	4.02648e-16	Up	F22C12.18	respiratory burst oxidase F [Manihot esculenta]
Manes.02G016300	162.125	7.34097	1.01766e-07	2.7283e-07	Up	MBK23.11	protein LURP-one-related 17 [Manihot esculenta]
Manes.02G016700	2.31211	1.20921	1.79215e-10	5.75884e-10	Up	OsJ_02663	protein SGT1 homolog A-like [Hevea brasiliensis]
Manes.02G017301	0.0169716	-5.88074	0.00109314	0.00204924	Down	OsJ_07087	40S ribosomal protein S10-1-like [Hevea brasiliensis]
Manes.02G017500	2.55746	1.35471	8.50716e-08	2.29395e-07	Up	T12P18.5	uncharacterized protein LOC110603662 [Manihot esculenta]
Manes.02G017600	49.3722	5.62563	4.84795e-35	3.69964e-34	Up	F22L4.5	heavy metal-associated isoprenylated plant protein 39-like [Manihot esculenta]
Manes.02G017605	74.2521	6.21436	0.000195031	0.000396089	Up	ACS1	1-aminocyclopropane-1-carboxylate synthase-like [Manihot esculenta]
Manes.02G017610	2.96269	1.56691	3.74184e-14	1.44723e-13	Up	F22C12.26	2-C-methyl-D-erythritol 2,4-cyclodiphosphate synthase, chloroplastic-like [Hevea brasiliensis]
Manes.02G018200	6.16882	2.62499	0	0	Up	F16G20	protein SPIRAL1-like 5 [Manihot esculenta]
Manes.02G018400	0.300613	-1.73402	9.52569e-67	1.30149e-65	Down		uncharacterized protein LOC110608657 [Manihot esculenta]
Manes.02G018600	3.58117	1.84043	4.24222e-13	1.56506e-12	Up		uncharacterized protein LOC110658465 [Hevea brasiliensis]
Manes.02G018700	0.0389695	-4.68151	0.000106698	0.000222202	Down	MYC6.12	homeobox protein BEL1 homolog [Manihot esculenta]
Manes.02G018900	0.252644	-1.98482	0.00508738	0.00878334	Down	T12H1.14	hypothetical protein MANES_02G019000 [Manihot esculenta]
Manes.02G019100	2.88542	1.52878	0.00113886	0.00213049	Up	F2A19.60	E3 ubiquitin-protein ligase RHA1B-like [Manihot esculenta]
Manes.02G019600	0.461914	-1.1143	7.47616e-17	3.26922e-16	Down	KLLA0C07172g	uncharacterized protein LOC110609549 [Manihot esculenta]
Manes.02G019700	0.19995	-2.32229	0.000144404	0.00029724	Down		uncharacterized protein LOC110609689 isoform X1 [Manihot esculenta]
Manes.02G020100	0.312329	-1.67886	4.98956e-299	4.31587e-297	Down	F22L4.16	hypothetical protein CUMW_042000 [Citrus unshiu]
Manes.02G020300	0.449284	-1.1543	1.44992e-09	4.40944e-09	Down	TIC32	short-chain dehydrogenase TIC 32, chloroplastic-like isoform X1 [Manihot esculenta]
Manes.02G020701	7.099	2.82762	0	0	Up	MYC6.4	BTB/POZ domain-containing protein At5g41330 [Manihot esculenta]
Manes.02G020800	6.48184	2.6964	2.60873e-264	1.92088e-262	Up	F28O16.3	uncharacterized protein LOC110609664 [Manihot esculenta]
Manes.02G021400	0.479197	-1.06131	5.63276e-24	3.1673e-23	Down	At4g00335	probable E3 ubiquitin-protein ligase RHB1A [Manihot esculenta]
Manes.02G021600	2.35927	1.23834	3.42792e-22	1.83106e-21	Up	T20F21.1	mitochondrial import inner membrane translocase subunit TIM14-3-like [Hevea brasiliensis]
Manes.02G022200	0.323618	-1.62764	1.05975e-47	1.0484e-46	Down	GSH1	glutamate--cysteine ligase, chloroplastic isoform X2 [Manihot esculenta]
Manes.02G022300	3.11914	1.64115	3.41095e-05	7.43929e-05	Up		uncharacterized protein LOC110604214 [Manihot esculenta]
Manes.02G022400	2.18221	1.12579	0.00154794	0.00285309	Up		uncharacterized protein LOC110643494 isoform X1 [Hevea brasiliensis]
Manes.02G022500	0.386379	-1.37191	2.64341e-50	2.75445e-49	Down	F2K11.15	AT-hook motif nuclear-localized protein 5-like [Manihot esculenta]
Manes.02G022520	0.410775	-1.28358	1.14784e-19	5.64294e-19	Down	F2K11.16	probable glutathione peroxidase 8 [Hevea brasiliensis]
Manes.02G022900	32.4239	5.01899	3.79293e-57	4.43042e-56	Up	MEE6.28	glutathione S-transferase T1-like isoform X2 [Hevea brasiliensis]
Manes.02G023500	0.414212	-1.27156	1.36094e-20	6.94741e-20	Down	F2K11.19	probable LRR receptor-like serine/threonine-protein kinase At1g63430 [Manihot esculenta]
Manes.02G024200	0.340024	-1.55629	2.28656e-28	1.45564e-27	Down		uncharacterized protein LOC110609275 [Manihot esculenta]
Manes.02G024300	0.343022	-1.54363	4.37489e-44	4.0459e-43	Down	F9N12.12	tetraspanin-10 [Manihot esculenta]
Manes.02G024600	7.39073	2.88572	9.81395e-06	2.25398e-05	Up	T21J18.150	hypothetical protein MANES_02G024600 [Manihot esculenta]
Manes.02G025000	2.08637	1.061	0.0247868	0.0384647	Up	F9N12.16	elicitor-responsive protein 3 isoform X1 [Manihot esculenta]
Manes.02G025100	132.608	7.05102	2.31529e-19	1.12515e-18	Up		hypothetical protein MANES_02G028300 [Manihot esculenta]
Manes.02G025264	233.208	7.86547	1.27568e-08	3.638e-08	Up	tlp	hypothetical protein MANES_02G025200 [Manihot esculenta]
Manes.02G025500	0.304156	-1.71711	6.48897e-16	2.71605e-15	Down	F13K23.1	DEAD-box ATP-dependent RNA helicase 47, mitochondrial [Manihot esculenta]
Manes.02G025705	80.9378	6.33874	8.06527e-05	0.000169938	Up		lignin-forming anionic peroxidase-like [Manihot esculenta]
Manes.02G026500	3.22177	1.68785	1.17324e-175	4.73942e-174	Up	T9I4.13	RHOMBOID-like protein 2 [Manihot esculenta]
Manes.02G026600	15.3678	3.94184	3.20888e-175	1.28954e-173	Up		protein IQ-DOMAIN 14-like [Manihot esculenta]
Manes.02G026950	0.474182	-1.07649	1.23512e-07	3.29537e-07	Down	SPAC1952.01	hypothetical protein MANES_02G026900 [Manihot esculenta]
Manes.02G027000	19.5658	4.29026	0.0122176	0.0199298	Up	F16M19.21	scarecrow-like protein 28 [Manihot esculenta]
Manes.02G027300	0.0681849	-3.8744	0.00349233	0.00615743	Down	CYP80B2	(S)-N-methylcoclaurine 3'-hydroxylase isozyme 1-like [Manihot esculenta]
Manes.02G027415	284.58	8.15269	3.25193e-10	1.02961e-09	Up	tlp	hypothetical protein MANES_02G028400 [Manihot esculenta]
Manes.02G027600	18.3943	4.20118	3.13211e-18	1.45059e-17	Up	MSG15.15	BAG family molecular chaperone regulator 1-like [Manihot esculenta]
Manes.02G027800	17.7733	4.15164	1.08826e-103	2.36872e-102	Up	F7H19.220	protein DETOXIFICATION 49-like [Manihot esculenta]
Manes.02G028200	0.0332269	-4.91151	1.01879e-08	2.92368e-08	Down	F16M19.19	DNA-directed RNA polymerase IV subunit 1 [Manihot esculenta]
Manes.02G029300	2.12307	1.08615	3.08231e-08	8.56758e-08	Up		uncharacterized protein LOC110608981 [Manihot esculenta]
Manes.02G029400	0.479586	-1.06014	4.86712e-06	1.14903e-05	Down	F26G16.5	hypothetical protein MANES_02G029400, partial [Manihot esculenta]
Manes.02G030000	0.130462	-2.9383	6.15503e-20	3.06212e-19	Down	T459_00403	protein STAY-GREEN, chloroplastic-like [Manihot esculenta]
Manes.02G030100	2.58521	1.37028	4.57182e-33	3.31186e-32	Up	F7H19.130	agamous-like MADS-box protein AGL19 [Manihot esculenta]
Manes.02G030300	0.453353	-1.14129	2.07848e-13	7.79782e-13	Down	YPL191C	ubiquitin carboxyl-terminal hydrolase MINDY-1-like isoform X1 [Manihot esculenta]
Manes.02G030600	23.6417	4.56326	7.43936e-13	2.71145e-12	Up	SlH4	PREDICTED: uncharacterized protein LOC107874440 [Capsicum annuum]
Manes.02G030700	2.03276	1.02344	2.57354e-44	2.39142e-43	Up	F16P17.17	bifunctional dTDP-4-dehydrorhamnose 3,5-epimerase/dTDP-4-dehydrorhamnose reductase [Manihot esculenta]
Manes.02G031500	0.144644	-2.78942	5.51108e-72	8.12622e-71	Down	F16P17.11	probable aminotransferase ACS10 [Hevea brasiliensis]
Manes.02G031700	2.41358	1.27118	2.70277e-12	9.58514e-12	Up		transmembrane protein 64 [Manihot esculenta]
Manes.02G032500	3.0368	1.60255	3.33109e-123	8.65041e-122	Up	F5O11.14	ACT domain-containing protein ACR8-like [Manihot esculenta]
Manes.02G032537	0.382167	-1.38772	1.91874e-31	1.3315e-30	Down	F16J13_150	AT-hook motif nuclear-localized protein 1-like [Manihot esculenta]
Manes.02G032611	3.89017	1.95983	1.49969e-14	5.90635e-14	Up	F5O11.12	RNA polymerase II transcription factor B subunit 5 [Hevea brasiliensis]
Manes.02G032685	0.00155801	-9.32608	2.42569e-14	9.46518e-14	Down	T12H17.150	uncharacterized protein LOC110631800 [Hevea brasiliensis]
Manes.02G032722	2.04371	1.03119	4.29836e-08	1.18192e-07	Up	T12H17.150	uncharacterized protein At4g22758 [Manihot esculenta]
Manes.02G032900	5.6393	2.49552	7.81639e-101	1.64739e-99	Up		uncharacterized protein LOC110631848 [Hevea brasiliensis]
Manes.02G033500	68.691	6.10205	1.30109e-181	5.52441e-180	Up		uncharacterized protein LOC110609480 [Manihot esculenta]
Manes.02G033700	0.483045	-1.04977	4.56585e-31	3.13295e-30	Down	F5O11.2	probable calcium-binding protein CML13 [Manihot esculenta]
Manes.02G034000	0.322363	-1.63324	6.96461e-13	2.5416e-12	Down	F23N19.18	primary amine oxidase-like [Hevea brasiliensis]
Manes.02G034100	6.34222	2.66499	4.03713e-30	2.70865e-29	Up	CYP75B137	flavonoid 3'-monooxygenase-like [Manihot esculenta]
Manes.02G034300	9.06188	3.17981	0.0286291	0.0440279	Up	ODO1	protein ODORANT1-like [Manihot esculenta]
Manes.02G034500	2.20873	1.14322	2.36363e-45	2.24295e-44	Up	F23N19.16	lipid transfer-like protein VAS isoform X3 [Manihot esculenta]
Manes.02G034800	2.09689	1.06825	0.00345077	0.00608692	Up	F23N19.12	21 kDa protein-like [Manihot esculenta]
Manes.02G035000	0.299951	-1.7372	1.04813e-31	7.34134e-31	Down	fusA1	elongation factor G-1, chloroplastic [Manihot esculenta]
Manes.02G035300	0.261163	-1.93697	1.90869e-65	2.57308e-64	Down		vacuolar-processing enzyme-like [Manihot esculenta]
Manes.02G035900	0.0514447	-4.28083	1.10699e-16	4.80012e-16	Down	INVA	acid beta-fructofuranosidase-like [Manihot esculenta]
Manes.02G036000	0.373333	-1.42146	8.28228e-41	7.18539e-40	Down	T1P17.20	hypothetical protein GH714_029821 [Hevea brasiliensis]
Manes.02G036501	0.229209	-2.12526	4.08106e-18	1.8811e-17	Down		uncharacterized protein LOC110631785 isoform X1 [Hevea brasiliensis]
Manes.02G036600	0.0873303	-3.51737	0.0143373	0.0231523	Down	T06B20.6	probable WRKY transcription factor 15 [Manihot esculenta]
Manes.02G036700	4.20549	2.07227	1.50251e-15	6.17239e-15	Up	F7K2.150	adenine phosphoribosyltransferase 4-like isoform X2 [Manihot esculenta]
Manes.02G036850	0.436531	-1.19585	2.24366e-06	5.43016e-06	Down		uncharacterized protein LOC105645999 [Jatropha curcas]
Manes.02G037400	59.9366	5.90536	4.15379e-20	2.08074e-19	Up	T1P17.70	lipid transfer protein EARLI 1-like [Manihot esculenta]
Manes.02G038200	23.8773	4.57757	0	0	Up		L-lactate dehydrogenase B-like [Manihot esculenta]
Manes.02G038400	0.490605	-1.02737	1.67469e-10	5.3933e-10	Down	F6N15.20	scarecrow-like protein 27 [Manihot esculenta]
Manes.02G039000	3.40235	1.76653	2.11068e-159	7.54397e-158	Up	dl4305c	probable aspartyl protease At4g16563 [Manihot esculenta]
Manes.02G039400	13.762	3.78262	0	0	Up	T20F21.27	putative glucuronosyltransferase PGSIP8 [Manihot esculenta]
Manes.02G040800	3.10105	1.63276	7.32652e-08	1.98387e-07	Up		probable aquaporin TIP-type [Manihot esculenta]
Manes.02G041700	2.73977	1.45406	3.81707e-33	2.77722e-32	Up		uncharacterized protein LOC110609987 [Manihot esculenta]
Manes.02G041800	0.425965	-1.23119	5.11775e-05	0.000109873	Down	dl4415w	homeobox-leucine zipper protein HAT4 [Manihot esculenta]
Manes.02G041900	0.0168339	-5.89249	0.000634223	0.00121889	Down		hypothetical protein MANES_02G041900 [Manihot esculenta]
Manes.02G042100	0.472835	-1.08059	2.9208e-19	1.41262e-18	Down	T20F21.13	putative dual specificity protein phosphatase DSP8 [Manihot esculenta]
Manes.02G042400	4.21773	2.07647	2.71548e-45	2.57158e-44	Up	dl4780c	ethylene-responsive transcription factor 6-like [Manihot esculenta]
Manes.02G042566	3.23614	1.69427	6.29213e-13	2.30233e-12	Up	dl4785w	ethylene-responsive transcription factor 2-like [Hevea brasiliensis]
Manes.02G043200	2.96951	1.57023	1.91812e-13	7.20551e-13	Up	dl4435w	phospholipase A1-Ibeta2, chloroplastic-like [Manihot esculenta]
Manes.02G043500	5.47234	2.45216	0	0	Up	T7I23.6	GTP-binding protein YPTM2-like [Hevea brasiliensis]
Manes.02G043601	11.2432	3.49099	8.25608e-185	3.62457e-183	Up		hypothetical protein MANES_02G043600 [Manihot esculenta]
Manes.02G043700	4.99171	2.31953	1.08883e-10	3.54581e-10	Up	F20M13.100	hypothetical protein MANES_02G043700, partial [Manihot esculenta]
Manes.02G043800	0.00559958	-7.48047	3.9847e-08	1.0984e-07	Down	F14O13.3	protein ECERIFERUM 26-like [Manihot esculenta]
Manes.02G044000	0.0504182	-4.30991	8.1163e-06	1.87761e-05	Down		classical arabinogalactan protein 9-like [Manihot esculenta]
Manes.02G044100	0.350452	-1.51271	1.16767e-10	3.79408e-10	Down	MQL5.3	vesicle-associated protein 2-1-like [Manihot esculenta]
Manes.02G044300	0.453247	-1.14163	5.97614e-51	6.28346e-50	Down		uncharacterized protein LOC110605362 [Manihot esculenta]
Manes.02G044700	33.9782	5.08654	0.0296374	0.0454584	Up	dl4545c	expansin-like B1 [Manihot esculenta]
Manes.02G045100	3.44068	1.7827	5.84812e-21	3.01516e-20	Up	F7H19.110	dihydroorotase, mitochondrial isoform X1 [Manihot esculenta]
Manes.02G045400	33.2703	5.05616	0.00653421	0.0111098	Up	T1E3.130	cationic amino acid transporter 6, chloroplastic-like [Manihot esculenta]
Manes.02G045500	2.23044	1.15733	9.28918e-72	1.36539e-70	Up	dl4560c	uncharacterized protein LOC110609684 [Manihot esculenta]
Manes.02G046000	5.34746	2.41885	4.73482e-74	7.18655e-73	Up		uncharacterized protein LOC110607353 [Manihot esculenta]
Manes.02G046700	0.241621	-2.04918	0.0177931	0.0282658	Down	F8M21.140	ATP-dependent zinc metalloprotease FTSH 6, chloroplastic [Manihot esculenta]
Manes.02G047100	0.46223	-1.11332	3.70394e-13	1.3706e-12	Down	T16G12_60	uncharacterized protein At5g19025-like [Manihot esculenta]
Manes.02G047200	11.942	3.57797	8.13071e-63	1.05161e-61	Up	MIJ24.140	probable calcium-binding protein CML45 [Manihot esculenta]
Manes.02G047500	0.485154	-1.04349	3.09155e-84	5.30097e-83	Down	F28J12.2	KH domain-containing protein At4g18375 [Manihot esculenta]
Manes.02G047801	0.00749087	-7.06065	4.90581e-52	5.25545e-51	Down	MFB13.6	NAC domain-containing protein 79-like [Manihot esculenta]
Manes.02G048520	0.0198346	-5.65583	0.00198405	0.00361397	Down	MIJ24_40	uncharacterized protein At5g39570-like isoform X4 [Manihot esculenta]
Manes.02G048700	0.0635045	-3.977	0.0310446	0.0474478	Down		uncharacterized protein LOC110605051 [Manihot esculenta]
Manes.02G048800	9.5285	3.25225	2.13386e-75	3.29248e-74	Up	F8M21_230	hypothetical protein MANES_02G048800, partial [Manihot esculenta]
Manes.02G049100	0.497394	-1.00754	1.00198e-11	3.45188e-11	Down	T4P13.21	CSC1-like protein HYP1 [Manihot esculenta]
Manes.02G049500	4.36512	2.12602	4.62281e-17	2.03989e-16	Up	F13C5.210	uncharacterized protein LOC110605956 [Manihot esculenta]
Manes.02G049900	2.01021	1.00734	0.000885688	0.00167723	Up		uncharacterized protein LOC110602850 [Manihot esculenta]
Manes.02G050500	112.863	6.81843	4.22582e-14	1.63116e-13	Up	CGT	UDP-glycosyltransferase 13-like [Manihot esculenta]
Manes.02G051200	0.265059	-1.91561	6.234e-11	2.05486e-10	Down		uncharacterized protein LOC110605937 [Manihot esculenta]
Manes.02G051500	0.269072	-1.89393	0.000144242	0.000296933	Down	MMF24.4	pentatricopeptide repeat-containing protein At3g29290 isoform X1 [Manihot esculenta]
Manes.02G051600	0.131	-2.93236	1.16588e-19	5.73039e-19	Down	T20K14.60	chaperone protein ClpB3, chloroplastic-like [Manihot esculenta]
Manes.02G051701	4.73431	2.24315	2.36308e-70	3.4046e-69	Up	T20K14.70	membrane-anchored ubiquitin-fold protein 2 [Jatropha curcas]
Manes.02G053200	0.373692	-1.42008	1.58214e-07	4.18569e-07	Down	K8K14.19	zinc finger protein 197-like [Manihot esculenta]
Manes.02G054300	0.139666	-2.83995	0.0229797	0.0358636	Down	F1C9.11	UDP-glycosyltransferase 83A1-like [Manihot esculenta]
Manes.02G054400	0.469744	-1.09005	2.88155e-19	1.39393e-18	Down		uncharacterized protein LOC110610133 isoform X1 [Manihot esculenta]
Manes.02G054500	19.3615	4.27512	0.000344522	0.0006823	Up	T17F3.14	uncharacterized protein LOC110658900 [Hevea brasiliensis]
Manes.02G054600	0.307979	-1.6991	9.11176e-54	1.00242e-52	Down	T20K14_160	ribosome biogenesis protein WDR12 homolog [Manihot esculenta]
Manes.02G054700	0.406047	-1.30028	1.79401e-42	1.60922e-41	Down	MUO10.13	protein RIK isoform X1 [Manihot esculenta]
Manes.02G054900	0.281081	-1.83094	4.93285e-30	3.30105e-29	Down	MAF19.1	exocyst complex component EXO70E2-like [Manihot esculenta]
Manes.02G055300	0.297388	-1.74958	3.98116e-51	4.19917e-50	Down	F14P3.22	LRR receptor-like serine/threonine-protein kinase RPK2 [Manihot esculenta]
Manes.02G055400	0.110263	-3.18098	0	0	Down	MWE13.5	ninja-family protein AFP3 [Manihot esculenta]
Manes.02G056001	0.192218	-2.37918	1.47812e-22	7.96686e-22	Down	At4g34340	hypothetical protein MANES_02G056000 [Manihot esculenta]
Manes.02G056500	2.47714	1.30868	1.90147e-33	1.3913e-32	Up	OJ1004_E04.27	60S ribosomal protein L39-like [Manihot esculenta]
Manes.02G057000	42.1964	5.39905	1.869e-42	1.67584e-41	Up	F26O13.190	receptor-like protein kinase FERONIA [Manihot esculenta]
Manes.02G057100	0.00703367	-7.15151	3.23704e-07	8.39588e-07	Down		hypothetical protein MANES_02G057100 [Manihot esculenta]
Manes.02G058000	3.65108	1.86833	3.20246e-35	2.45599e-34	Up	ADL049W	solute carrier family 25 member 44 [Manihot esculenta]
Manes.02G058100	8.74648	3.1287	1.00685e-177	4.16116e-176	Up	OSJNBa0073E05.6	COBRA-like protein 1 isoform X1 [Manihot esculenta]
Manes.02G058300	3.14305	1.65217	4.30425e-37	3.44874e-36	Up		uncharacterized protein LOC110609431 [Manihot esculenta]
Manes.02G058400	0.124023	-3.01132	0.00794792	0.0133284	Down	K21H1.9	PI-PLC X domain-containing protein At5g67130-like isoform X1 [Manihot esculenta]
Manes.02G058600	15.827	3.98432	2.39582e-65	3.21487e-64	Up	F14P3.12	UDP-arabinopyranose mutase 1 [Manihot esculenta]
Manes.02G059200	0.0400145	-4.64333	1.14142e-11	3.9172e-11	Down	VIT_14s0083g01050	developmental protein SEPALLATA 1-like [Manihot esculenta]
Manes.02G059700	0.191838	-2.38204	6.88726e-60	8.44769e-59	Down		formin-2 [Manihot esculenta]
Manes.02G059800	2.65913	1.41096	3.5018e-133	9.8644e-132	Up	OJ1136_A10.108	60S ribosomal protein L7a-1-like [Manihot esculenta]
Manes.02G059900	0.385383	-1.37563	1.80965e-94	3.50016e-93	Down	F14P3.9	auxin transport protein BIG isoform X1 [Manihot esculenta]
Manes.02G060400	0.362522	-1.46386	0.00010726	0.000223292	Down		hypothetical protein MANES_02G060400 [Manihot esculenta]
Manes.02G060500	0.283742	-1.81735	1.19478e-26	7.26611e-26	Down	T18C20.9	phosphatidylinositol 4-kinase gamma 7-like [Manihot esculenta]
Manes.02G061100	4.22564	2.07917	0.000258772	0.000518391	Up	pi020	protein ABHD17B-like isoform X1 [Hevea brasiliensis]
Manes.02G061500	0.0010239	-9.93171	1.79364e-16	7.69866e-16	Down	F2I11.280	WPP domain-interacting tail-anchored protein 1-like [Manihot esculenta]
Manes.02G061900	0.360547	-1.47174	1.0305e-07	2.76209e-07	Down	K15E6.1	basic leucine zipper 43-like [Manihot esculenta]
Manes.02G062400	52.749	5.72107	5.39067e-09	1.57358e-08	Up	F27A10.11	protein GLUTAMINE DUMPER 4-like [Manihot esculenta]
Manes.02G062600	431.848	8.75438	2.11101e-12	7.53128e-12	Up	MRI1.4	protein GLUTAMINE DUMPER 3-like [Manihot esculenta]
Manes.02G062700	0.147547	-2.76075	1.61556e-29	1.06159e-28	Down	F11A12.106	zinc finger protein CONSTANS-LIKE 2 [Manihot esculenta]
Manes.02G062800	0.454187	-1.13864	3.3643e-21	1.74461e-20	Down	F13B4.6	F-box/FBD/LRR-repeat protein At1g13570-like [Manihot esculenta]
Manes.02G062900	0.053524	-4.22367	4.72576e-47	4.6085e-46	Down	F1N13_140	protein NSP-INTERACTING KINASE 1-like [Manihot esculenta]
Manes.02G063500	2.84625	1.50906	1.13194e-212	6.05471e-211	Up	SDCG1	S-adenosylmethionine decarboxylase proenzyme [Manihot esculenta]
Manes.02G063800	0.400277	-1.32093	4.96522e-09	1.45358e-08	Down	F16B3.8	probable inactive ATP-dependent zinc metalloprotease FTSHI 3, chloroplastic [Manihot esculenta]
Manes.02G063850	0.0142149	-6.13645	0.000234971	0.000472582	Down		uncharacterized protein LOC110608982 [Manihot esculenta]
Manes.02G064300	2.05373	1.03825	2.75382e-05	6.06377e-05	Up	F3C3.2	uncharacterized protein At1g32220, chloroplastic-like [Manihot esculenta]
Manes.02G064500	2.75598	1.46257	1.45997e-41	1.28677e-40	Up	T24A18.20	uncharacterized protein LOC110610110 isoform X1 [Manihot esculenta]
Manes.02G065200	9.16898	3.19676	0	0	Up	ARB_01444	probable endo-1,3(4)-beta-glucanase ARB_01444 [Manihot esculenta]
Manes.02G065300	7.92904	2.98715	4.4815e-61	5.63347e-60	Up	MBB18.10	proline-rich receptor-like protein kinase PERK8 [Manihot esculenta]
Manes.02G065600	2.02793	1.02001	4.42714e-37	3.54598e-36	Up	F14F8.240	probable isoprenylcysteine alpha-carbonyl methylesterase ICMEL2 isoform X1 [Manihot esculenta]
Manes.02G066900	0.00349511	-8.16045	3.90876e-10	1.2307e-09	Down	MBB18.4	RHOMBOID-like protein 9, chloroplastic [Manihot esculenta]
Manes.02G067000	0.17779	-2.49176	1.95089e-21	1.02008e-20	Down	OSJNBa0088M05.8	uncharacterized protein LOC110608161 isoform X2 [Manihot esculenta]
Manes.02G067900	0.496946	-1.00884	6.74341e-06	1.5722e-05	Down		hypothetical protein MANES_02G067900 [Manihot esculenta]
Manes.02G068201	0.208342	-2.26297	0.00253648	0.00455251	Down		hypothetical protein MANES_02G068200 [Manihot esculenta]
Manes.02G068300	0.20935	-2.25601	1.82606e-35	1.40738e-34	Down	F28J12.2	hypothetical protein MANES_02G068300 [Manihot esculenta]
Manes.02G068400	3.00627	1.58798	3.56116e-222	2.021e-220	Up	F16B3.18	LOB domain-containing protein 41-like [Manihot esculenta]
Manes.02G068500	3.30613	1.72514	4.32158e-206	2.21486e-204	Up		uncharacterized protein LOC110602647 [Manihot esculenta]
Manes.02G068900	0.357644	-1.48341	5.69488e-21	2.9368e-20	Down	F1O19.12	uncharacterized protein LOC110609070 [Manihot esculenta]
Manes.02G069300	2.13909	1.097	6.5231e-05	0.000138725	Up	F21D18.9	tRNA-specific adenosine deaminase 2 [Manihot esculenta]
Manes.02G069400	5.19128	2.37609	5.5825e-05	0.000119421	Up		uncharacterized protein LOC110603212 isoform X1 [Manihot esculenta]
Manes.02G069800	0.0225322	-5.47187	0.00595826	0.0101834	Down	T22E19.1	zinc finger protein 6-like [Manihot esculenta]
Manes.02G070200	37.0496	5.21138	0.00966891	0.0160285	Up	F1O19.1	LEAF RUST 10 DISEASE-RESISTANCE LOCUS RECEPTOR-LIKE PROTEIN KINASE-like 2.1 [Manihot esculenta]
Manes.02G070600	0.238582	-2.06744	2.00553e-12	7.16154e-12	Down	MXA21.10	LEAF RUST 10 DISEASE-RESISTANCE LOCUS RECEPTOR-LIKE PROTEIN KINASE-like 1.3 isoform X2 [Manihot esculenta]
Manes.02G071500	0.178852	-2.48316	6.47785e-05	0.000137846	Down	MXA21.20	protein PLASTID MOVEMENT IMPAIRED 2 [Manihot esculenta]
Manes.02G071700	0.373702	-1.42004	4.43245e-46	4.25822e-45	Down		uncharacterized protein LOC110608728 [Manihot esculenta]
Manes.02G071800	0.446374	-1.16368	1.61713e-40	1.39361e-39	Down	F16B3.23	hypothetical protein MANES_02G071800 [Manihot esculenta]
Manes.02G072000	0.0546494	-4.19365	0.00103849	0.00195262	Down		uncharacterized protein LOC110609647 [Manihot esculenta]
Manes.02G072600	0.260331	-1.94158	8.50718e-77	1.33656e-75	Down	F4N21.14	DNA ligase 6 isoform X1 [Manihot esculenta]
Manes.02G072700	18.3549	4.19809	3.65477e-74	5.56175e-73	Up		uncharacterized protein LOC110609907 [Manihot esculenta]
Manes.02G073000	0.281597	-1.8283	8.78696e-23	4.78034e-22	Down		uncharacterized protein LOC110610092 [Manihot esculenta]
Manes.02G073200	2.60551	1.38156	1.07425e-36	8.53389e-36	Up		uncharacterized protein LOC110605374 isoform X1 [Manihot esculenta]
Manes.02G073500	6.18306	2.62832	2.87194e-126	7.68094e-125	Up		hypothetical protein MANES_02G073500 [Manihot esculenta]
Manes.02G073600	5.09443	2.34892	4.53763e-61	5.70095e-60	Up		uncharacterized protein LOC110604327 [Manihot esculenta]
Manes.02G073700	8.70089	3.12116	1.13402e-43	1.04294e-42	Up		hypothetical protein MANES_02G073700 [Manihot esculenta]
Manes.02G073800	2.17401	1.12036	9.25318e-10	2.84717e-09	Up		uncharacterized protein LOC110609013 [Manihot esculenta]
Manes.02G074500	0.0499154	-4.32437	1.16334e-14	4.60743e-14	Down	F28G11.8	uncharacterized protein At1g66480-like [Manihot esculenta]
Manes.02G074600	8.05655	3.01016	5.39475e-11	1.7848e-10	Up		hypothetical protein MANES_02G074600 [Manihot esculenta]
Manes.02G074800	0.405057	-1.3038	4.03405e-87	7.19819e-86	Down	T21P5.19	protease Do-like 7 [Manihot esculenta]
Manes.02G075000	0.477619	-1.06607	0.0264402	0.0408724	Down	F13K9.2	U-box domain-containing protein 4 [Manihot esculenta]
Manes.02G075400	35.3635	5.14419	1.95672e-292	1.6496e-290	Up	OJ1532_D06.3	probable calcium-binding protein CML23 [Manihot esculenta]
Manes.02G075500	12.8655	3.68543	0.00123989	0.00230982	Up	F15H11.10	MLP-like protein 34 [Manihot esculenta]
Manes.02G075600	6.56919	2.71572	1.14643e-183	4.96742e-182	Up	MEB5.18	protein C2-DOMAIN ABA-RELATED 4-like [Manihot esculenta]
Manes.02G075900	0.45608	-1.13264	4.57707e-36	3.59309e-35	Down	GAI	DELLA protein GAI-like [Manihot esculenta]
Manes.02G076100	20.4969	4.35733	0.000225843	0.000455325	Up	C7A10.550	geranylgeranyl pyrophosphate synthase 7, chloroplastic-like [Manihot esculenta]
Manes.02G076200	0.340108	-1.55593	2.22646e-23	1.22936e-22	Down	At5g16715	valine--tRNA ligase, chloroplastic/mitochondrial 2 [Manihot esculenta]
Manes.02G076600	0.305985	-1.70847	9.57882e-22	5.05741e-21	Down		HMG-Y-related protein A-like [Manihot esculenta]
Manes.02G077000	3.1422	1.65177	1.52532e-83	2.58871e-82	Up		uncharacterized protein LOC110609889 [Manihot esculenta]
Manes.02G077200	0.334856	-1.57839	3.75591e-20	1.88549e-19	Down	T6J19.7	glucan endo-1,3-beta-glucosidase 2-like [Manihot esculenta]
Manes.02G077400	9.70836	3.27923	5.66109e-05	0.000121079	Up	T6J19.5	protein ODORANT1-like [Manihot esculenta]
Manes.02G077600	2.59375	1.37504	5.65985e-15	2.26784e-14	Up	MTG13.3	probable inactive receptor kinase At5g16590 [Manihot esculenta]
Manes.02G077800	25.4279	4.66834	0.00846146	0.0141478	Up	T8O11.16	nudix hydrolase 18, mitochondrial-like [Manihot esculenta]
Manes.02G079100	11.8447	3.56617	1.05704e-11	3.63564e-11	Up	MPA22.3	U-box domain-containing protein 21-like [Manihot esculenta]
Manes.02G079300	0.271067	-1.88328	2.83694e-53	3.09906e-52	Down	F15E12.19	zinc finger protein 4-like [Manihot esculenta]
Manes.02G079400	37.9914	5.2476	0.0219118	0.0343444	Up	MTE17.20	protein GAMETE EXPRESSED 1 [Manihot esculenta]
Manes.02G079800	0.338646	-1.56215	4.61303e-224	2.65027e-222	Down		uncharacterized protein LOC110609887 [Manihot esculenta]
Manes.02G080300	0.22884	-2.12759	6.30951e-07	1.59611e-06	Down	MKP11.30	universal stress protein PHOS32 isoform X1 [Manihot esculenta]
Manes.02G080400	3.07159	1.61898	2.9704e-152	9.74827e-151	Up	MKP11.30	glutamate decarboxylase 1 [Manihot esculenta]
Manes.02G080500	5.15102	2.36486	2.27617e-37	1.83705e-36	Up		NADP-dependent isocitrate dehydrogenase [Passiflora edulis]
Manes.02G080700	0.179108	-2.4811	4.58178e-31	3.14295e-30	Down	MKP11.15	protein REVEILLE 1-like [Manihot esculenta]
Manes.02G081700	3.75385	1.90837	3.54244e-15	1.4305e-14	Up	PSY	phytoene synthase 2, chloroplastic-like isoform X1 [Manihot esculenta]
Manes.02G081900	0.399903	-1.32228	4.69517e-59	5.64585e-58	Down	F24B22.190	SUPPRESSOR OF ABI3-5 isoform X3 [Manihot esculenta]
Manes.02G081950	309.811	8.27524	7.93712e-11	2.60004e-10	Up		hypothetical protein MA16_Dca010110 [Dendrobium catenatum]
Manes.02G082600	2.171	1.11836	5.62311e-26	3.35226e-25	Up		uncharacterized protein LOC110605036 [Manihot esculenta]
Manes.02G084100	5.36434	2.4234	0.00221976	0.00401566	Up		uncharacterized protein LOC110608720 [Manihot esculenta]
Manes.02G084700	2.59564	1.37609	3.16414e-15	1.28085e-14	Up		hypothetical protein MANES_02G084700 [Manihot esculenta]
Manes.02G084900	0.276722	-1.85349	0.00785549	0.0131896	Down	F12K11.17	callose synthase 7-like isoform X1 [Manihot esculenta]
Manes.02G085000	2.09803	1.06903	1.79896e-06	4.38582e-06	Up	F7D19.4	probable receptor-like protein kinase At2g42960 [Manihot esculenta]
Manes.02G085100	3.85555	1.94694	2.6366e-08	7.35858e-08	Up	F1N18.10	probable WRKY transcription factor 71 [Manihot esculenta]
Manes.02G086000	0.368453	-1.44045	3.31169e-21	1.71809e-20	Down	F18O19.4	serine/threonine-protein kinase HT1 [Manihot esculenta]
Manes.02G087100	0.0314594	-4.99036	4.02629e-09	1.18527e-08	Down	F7F1.12	actin-related protein 2/3 complex subunit 1A-like isoform X1 [Manihot esculenta]
Manes.02G087400	3.05654	1.6119	0.0105721	0.0174203	Up	OsJ_03456	heat stress transcription factor A-4a-like [Manihot esculenta]
Manes.02G087600	4.88666	2.28885	3.37267e-81	5.60939e-80	Up	F10M6.60	G-type lectin S-receptor-like serine/threonine-protein kinase SD2-5 [Manihot esculenta]
Manes.02G087700	0.228017	-2.13279	5.52842e-06	1.29856e-05	Down	F12C20.17	hypothetical protein MANES_02G087700 [Manihot esculenta]
Manes.02G088000	0.0406348	-4.62114	3.66117e-07	9.44749e-07	Down	F23E6.4	pentatricopeptide repeat-containing protein At2g42920, chloroplastic [Manihot esculenta]
Manes.02G088200	5.05157	2.33673	3.64914e-35	2.79395e-34	Up	F25I24.160	GDSL esterase/lipase At4g10955-like isoform X1 [Manihot esculenta]
Manes.02G088400	3.31359	1.72839	8.03851e-09	2.32377e-08	Up	F7F1.10	cytochrome b561 domain-containing protein At2g30890-like [Manihot esculenta]
Manes.02G089600	14.0691	3.81446	9.5966e-37	7.63397e-36	Up	F6F3.10	aspartyl protease family protein 2-like isoform X1 [Manihot esculenta]
Manes.02G089700	0.445714	-1.16581	2.68821e-12	9.53495e-12	Down	F7F1.16	ATP-dependent zinc metalloprotease FTSH 2, chloroplastic [Manihot esculenta]
Manes.02G090500	2.32076	1.2146	5.62411e-101	1.18642e-99	Up	MFL8.12	probable polyamine oxidase 2 [Manihot esculenta]
Manes.02G091300	0.426213	-1.23035	1.02759e-13	3.90112e-13	Down	PPCC	phosphoenolpyruvate carboxylase 2 isoform X1 [Manihot esculenta]
Manes.02G091500	8.35985	3.06348	0.000192049	0.000390442	Up	F14P22.210	TPR repeat-containing thioredoxin TTL4-like [Manihot esculenta]
Manes.02G092000	4.84955	2.27785	1.19271e-29	7.87739e-29	Up	MQL5.29	E3 ubiquitin ligase PQT3-like [Manihot esculenta]
Manes.02G092100	2.76337	1.46643	9.39446e-42	8.3051e-41	Up		uncharacterized protein LOC110609778 [Manihot esculenta]
Manes.02G093000	0.0113062	-6.46675	3.08758e-05	6.7654e-05	Down		hypothetical protein MANES_02G093000 [Manihot esculenta]
Manes.02G093100	0.182952	-2.45046	3.44353e-06	8.20943e-06	Down	T3A5.40	cytochrome P450 90B1 isoform X2 [Manihot esculenta]
Manes.02G093400	20.8884	4.38463	7.48078e-20	3.71057e-19	Up		hypothetical protein MANES_02G093400 [Manihot esculenta]
Manes.02G094000	3.52773	1.81874	4.23278e-08	1.1643e-07	Up	SPAPB24D3.04c	probable DNA-3-methyladenine glycosylase 2 [Manihot esculenta]
Manes.02G095100	17.6267	4.13969	0.00609049	0.0103972	Up	AP22.3	transcription factor HBI1-like [Manihot esculenta]
Manes.02G096000	0.422531	-1.24287	2.72471e-06	6.55146e-06	Down	T20K18.130	auxilin-like protein 1 [Manihot esculenta]
Manes.02G096500	0.471265	-1.08539	5.07003e-26	3.02563e-25	Down	K1F13.13	uncharacterized protein LOC110609296 [Manihot esculenta]
Manes.02G096700	7.11776	2.83142	1.97979e-106	4.43365e-105	Up		uncharacterized protein LOC110605088 [Manihot esculenta]
Manes.02G097200	2.22774	1.15558	9.32893e-55	1.04358e-53	Up	F8D23	AAA-ATPase At2g18193-like [Manihot esculenta]
Manes.02G097300	10.144	3.34256	0	0	Up	F8D23	AAA-ATPase At2g18193-like [Manihot esculenta]
Manes.02G097400	5.24983	2.39227	7.47651e-129	2.02283e-127	Up	F18B3.230	disease resistance RPP13-like protein 4 isoform X3 [Manihot esculenta]
Manes.02G097501	133.637	7.06217	6.46336e-07	1.6336e-06	Up	F18B3.240	hypothetical protein GH714_034297 [Hevea brasiliensis]
Manes.02G098100	28.3805	4.82683	2.12766e-91	3.97004e-90	Up	F9C16.7	AAA-ATPase At1g43910-like [Manihot esculenta]
Manes.02G098700	16.0903	4.00812	1.73805e-168	6.64055e-167	Up	NCU02924	uncharacterized protein LOC110609598 [Manihot esculenta]
Manes.02G099200	2.03032	1.02171	4.20287e-11	1.39823e-10	Up		uncharacterized protein LOC110606079 [Manihot esculenta]
Manes.02G100100	0.244828	-2.03016	9.60846e-77	1.50755e-75	Down	At5g66350	protein SHI RELATED SEQUENCE 1 isoform X1 [Manihot esculenta]
Manes.02G100300	0.140504	-2.83131	0.0285637	0.0439389	Down	F23E13.140	aldehyde dehydrogenase family 3 member F1 [Manihot esculenta]
Manes.02G100500	0.359528	-1.47583	1.18628e-05	2.70187e-05	Down		stress response protein nst1 isoform X1 [Manihot esculenta]
Manes.02G100600	0.390146	-1.35791	0.00483977	0.00838634	Down		uncharacterized protein LOC110609792 isoform X1 [Manihot esculenta]
Manes.02G102800	2.13475	1.09407	1.48798e-77	2.36491e-76	Up	F24M12.200	GDP-mannose 4,6 dehydratase 1 [Manihot esculenta]
Manes.02G103400	0.433255	-1.20671	2.97935e-29	1.94129e-28	Down	K2N11.8	transcription initiation factor TFIID subunit 14b-like isoform X1 [Manihot esculenta]
Manes.02G103500	2.22114	1.1513	8.30475e-15	3.30995e-14	Up	F9N11.70	probable small nuclear ribonucleoprotein F [Manihot esculenta]
Manes.02G104200	34.3945	5.1041	0.0322936	0.0492307	Up		hypothetical protein MANES_02G104200 [Manihot esculenta]
Manes.02G104600	19.9876	4.32103	5.64073e-48	5.63298e-47	Up	SN2	snakin-2-like [Manihot esculenta]
Manes.02G104700	3.78016	1.91845	2.74335e-42	2.4532e-41	Up	AN3	naringenin,2-oxoglutarate 3-dioxygenase [Manihot esculenta]
Manes.02G104800	3.06027	1.61366	1.58954e-45	1.51269e-44	Up	K2A18.29	calcium-dependent protein kinase 28 [Manihot esculenta]
Manes.02G105100	0.237057	-2.07669	7.40044e-05	0.000156468	Down	PETH	ferredoxin--NADP reductase, leaf isozyme, chloroplastic [Manihot esculenta]
Manes.02G105300	20.2365	4.33889	1.43649e-72	2.13437e-71	Up	T19F6.2	thaumatin-like protein 1 [Manihot esculenta]
Manes.02G105400	2.49158	1.31706	3.5648e-105	7.90714e-104	Up	T19F6.2	thaumatin-like protein 1 [Manihot esculenta]
Manes.02G106100	0.388149	-1.36532	4.48875e-08	1.2318e-07	Down	T13L16.16	histidine kinase 1-like [Manihot esculenta]
Manes.02G106500	0.347227	-1.52605	1.15409e-05	2.63191e-05	Down	T19D16.26	MLO-like protein 4 [Manihot esculenta]
Manes.02G108000	17.3749	4.11894	9.12181e-09	2.62681e-08	Up	OsJ_25167	serine/threonine-protein kinase SAPK2-like [Manihot esculenta]
Manes.02G108100	36.0611	5.17237	0.0110189	0.0181065	Up	F8M21.10	plant cysteine oxidase 1-like [Manihot esculenta]
Manes.02G108200	2.09271	1.06537	5.04172e-16	2.1202e-15	Up	CNR13	protein MID1-COMPLEMENTING ACTIVITY 1-like isoform X1 [Manihot esculenta]
Manes.02G108501	2.8029	1.48692	1.21816e-66	1.66339e-65	Up	MJC20.30	SKP1-like protein 1A isoform X2 [Manihot esculenta]
Manes.02G109900	4.25202	2.08815	1.34991e-43	1.24051e-42	Up	F24M12.330	uncharacterized protein LOC110605437 [Manihot esculenta]
Manes.02G110100	0.47753	-1.06634	2.65966e-26	1.60199e-25	Down	T17A5.9	NEP1-interacting protein-like 1 isoform X2 [Manihot esculenta]
Manes.02G110400	14.7938	3.88692	4.80977e-16	2.02412e-15	Up		uncharacterized protein LOC110608522 [Manihot esculenta]
Manes.02G110500	0.480164	-1.0584	0.0141951	0.0229369	Down		uncharacterized protein At1g76070-like [Manihot esculenta]
Manes.02G110600	0.494971	-1.01458	9.19651e-34	6.80829e-33	Down	F4B14.60	phospholipase D delta-like [Manihot esculenta]
Manes.02G110601	2.53755	1.34343	3.31112e-11	1.10662e-10	Up	K2A18.14	probable prolyl 4-hydroxylase 10 [Manihot esculenta]
Manes.02G112250	16.6289	4.05562	8.00873e-199	3.85015e-197	Up	GLYMA_12G022700	NAC domain-containing protein 35-like [Manihot esculenta]
Manes.02G112400	18.069	4.17545	2.40345e-73	3.60332e-72	Up	F26O13.80	protein STRICTOSIDINE SYNTHASE-LIKE 5-like [Manihot esculenta]
Manes.02G112600	0.455429	-1.1347	3.35728e-05	7.33014e-05	Down	F8D20.150	serine acetyltransferase 2 isoform X1 [Manihot esculenta]
Manes.02G112700	3.49812	1.80658	7.00169e-19	3.32277e-18	Up	K2A18.10	protein GRIP-like isoform X1 [Manihot esculenta]
Manes.02G113700	2.79781	1.4843	2.87603e-06	6.90318e-06	Up	DHPS1	4-hydroxy-tetrahydrodipicolinate synthase, chloroplastic-like [Manihot esculenta]
Manes.02G113800	2.78321	1.47675	3.68095e-38	3.01685e-37	Up	At2g17220	probable serine/threonine-protein kinase PIX13 [Manihot esculenta]
Manes.02G114100	0.0262782	-5.24999	1.21937e-65	1.64572e-64	Down		uncharacterized protein LOC110609781 isoform X1 [Manihot esculenta]
Manes.02G114300	0.35859	-1.47959	6.69999e-13	2.44734e-12	Down	F8D20.30	DNA mismatch repair protein MLH3 isoform X4 [Manihot esculenta]
Manes.02G115200	0.214848	-2.21861	1.10857e-20	5.67527e-20	Down	MJB20.6	protein PIN-LIKES 7-like [Manihot esculenta]
Manes.02G115800	2.71153	1.43911	6.62888e-06	1.54736e-05	Up	F5J6	mitochondrial phosphate carrier protein 1, mitochondrial-like [Manihot esculenta]
Manes.02G116100	0.0971755	-3.36326	0	0	Down	F15J1.40	plant intracellular Ras-group-related LRR protein 4-like [Manihot esculenta]
Manes.02G116500	0.427011	-1.22766	1.00392e-23	5.60712e-23	Down	At2g34260	WD repeat-containing protein 55 [Manihot esculenta]
Manes.02G116700	0.49297	-1.02043	7.10356e-16	2.96423e-15	Down	T5N23.130	hypothetical protein MANES_02G116700 [Manihot esculenta]
Manes.02G117300	0.171362	-2.54488	0.0255768	0.0395956	Down	F9H16.9	protein PIN-LIKES 3-like [Manihot esculenta]
Manes.02G118400	71.6532	6.16296	1.01155e-07	2.71285e-07	Up	F23F1.8	hypothetical protein TEA_015305 [Camellia sinensis var. sinensis]
Manes.02G118500	4.07364	2.02632	8.77985e-27	5.36052e-26	Up	F10K1.11	internal alternative NAD(P)H-ubiquinone oxidoreductase A1, mitochondrial [Manihot esculenta]
Manes.02G119100	9.138	3.19188	1.87481e-124	4.93473e-123	Up	MZN1.19	phosphoinositide phospholipase C 4-like isoform X1 [Manihot esculenta]
Manes.02G119200	2.5185	1.33257	1.64909e-16	7.08605e-16	Up		O-glucosyltransferase rumi [Manihot esculenta]
Manes.02G119300	2.1043	1.07334	2.86067e-25	1.66906e-24	Up	MZN1.15	peptidyl-prolyl cis-trans isomerase CYP20-1-like [Manihot esculenta]
Manes.02G120200	0.335022	-1.57767	7.87662e-52	8.40702e-51	Down	F6K5.2	LOW QUALITY PROTEIN: villin-1 [Manihot esculenta]
Manes.02G121000	0.193294	-2.37113	0	0	Down		uncharacterized protein LOC110609998 [Manihot esculenta]
Manes.02G122200	0.155351	-2.68639	4.56834e-232	2.79727e-230	Down	DIVARICATA	transcription factor DIVARICATA-like [Manihot esculenta]
Manes.02G122500	0.418278	-1.25747	4.39398e-52	4.71148e-51	Down		alpha-glucan phosphorylase, H isozyme isoform X1 [Manihot esculenta]
Manes.02G122542	4.16589	2.05862	7.91519e-93	1.50098e-91	Up	K19M22.15	protein GRAVITROPIC IN THE LIGHT 1 isoform X1 [Manihot esculenta]
Manes.02G123400	0.482193	-1.05232	1.71576e-18	8.0117e-18	Down	F13I12.30	hypothetical protein MANES_02G123400 [Manihot esculenta]
Manes.02G124400	0.113484	-3.13944	2.77059e-05	6.09882e-05	Down		uncharacterized protein LOC110609343 [Manihot esculenta]
Manes.02G124800	2.05481	1.039	0.017373	0.0276468	Up	HS6871	17.3 kDa class I heat shock protein [Manihot esculenta]
Manes.02G125200	69.4252	6.11739	1.0638e-106	2.39849e-105	Up	HSP17.5-E	17.3 kDa class I heat shock protein-like [Manihot esculenta]
Manes.02G125400	62.991	5.97707	1.12279e-104	2.4763e-103	Up	K18B18.10	copper transporter 1-like [Manihot esculenta]
Manes.02G125500	91.8822	6.52171	8.68036e-13	3.15437e-12	Up	K18B18.10	copper transporter 1-like [Manihot esculenta]
Manes.02G125700	2.55968	1.35596	1.70612e-17	7.67554e-17	Up		uncharacterized protein LOC110603518 [Manihot esculenta]
Manes.02G126400	46.872	5.55065	0.00463541	0.00805321	Up		hypothetical protein MANES_02G126400 [Manihot esculenta]
Manes.02G126600	4.03204	2.01151	4.37089e-22	2.32728e-21	Up		uncharacterized protein LOC110609483 isoform X1 [Manihot esculenta]
Manes.02G127100	2.48718	1.31451	1.44122e-09	4.38473e-09	Up	NPP2	serine/threonine-protein phosphatase PP1 isozyme 2-like [Manihot esculenta]
Manes.02G128700	0.40424	-1.30672	1.77433e-46	1.71663e-45	Down	SPBC28F2.09	transcription initiation factor IIA large subunit-like isoform X1 [Manihot esculenta]
Manes.02G130000	3.6429	1.86509	9.31703e-207	4.78562e-205	Up	F12A12.140	E3 ubiquitin-protein ligase RDUF1-like [Manihot esculenta]
Manes.02G130300	3.66538	1.87396	3.10684e-06	7.43112e-06	Up	F22G5.11	hypothetical protein MANES_02G130300 [Manihot esculenta]
Manes.02G130500	8.35245	3.0622	7.83497e-06	1.8156e-05	Up	SPAC24B11.05	suppressor of disruption of TFIIS-like [Manihot esculenta]
Manes.02G130900	2.47261	1.30604	2.74455e-47	2.68885e-46	Up	F22G5.9	scarecrow-like protein 30 [Manihot esculenta]
Manes.02G131000	4.14281	2.05061	1.18497e-22	6.41654e-22	Up	F22G5.9	hypothetical protein MANES_02G131000 [Manihot esculenta]
Manes.02G131166	0.48332	-1.04895	1.44859e-15	5.95721e-15	Down	F22G5.8	telomere repeat-binding protein 5-like [Manihot esculenta]
Manes.02G131700	2.81482	1.49304	9.42219e-06	2.16786e-05	Up	T9I4.13	RHOMBOID-like protein 1 isoform X1 [Manihot esculenta]
Manes.02G131900	4.2766	2.09646	7.08132e-05	0.00014998	Up	F17A14.7	expansin-A4-like [Manihot esculenta]
Manes.02G132400	0.401621	-1.31609	0.00121653	0.00226885	Down	F8A24.12	probable serine/threonine-protein kinase PBL19 [Manihot esculenta]
Manes.02G132650	0.00191986	-9.02478	2.59016e-13	9.66605e-13	Down		hypothetical protein MANES_02G132700 [Manihot esculenta]
Manes.02G132900	0.277582	-1.84901	8.28957e-15	3.30447e-14	Down	T5C23.120	pentatricopeptide repeat-containing protein At4g11690 [Manihot esculenta]
Manes.02G133000	4.62945	2.21084	1.24331e-20	6.35533e-20	Up	F8N16.20	CAX-interacting protein 4-like [Manihot esculenta]
Manes.02G133100	3.03037	1.59949	1.78153e-05	3.99388e-05	Up	F12A12.80	mitochondrial import inner membrane translocase subunit TIM9 [Manihot esculenta]
Manes.02G133200	4.62641	2.20989	0	0	Up	pKIWI504	metallothionein-like protein type 2 [Manihot esculenta]
Manes.02G133300	2.70565	1.43597	2.62318e-26	1.58043e-25	Up	PSC8	proteasome subunit alpha type-3-like [Manihot esculenta]
Manes.02G133400	3.31262	1.72797	6.17044e-23	3.37107e-22	Up	T20F6.6	probable serine/threonine-protein kinase PBL18 [Manihot esculenta]
Manes.02G133600	0.209687	-2.25369	8.46887e-27	5.17337e-26	Down	T20P8.3	CBL-interacting serine/threonine-protein kinase 3-like isoform X1 [Manihot esculenta]
Manes.02G134400	0.470458	-1.08786	2.67634e-06	6.43916e-06	Down	ISPE	4-diphosphocytidyl-2-C-methyl-D-erythritol kinase, chloroplastic/chromoplastic-like [Manihot esculenta]
Manes.02G134700	7.65062	2.93558	0	0	Up		cysteine proteinase inhibitor-like [Manihot esculenta]
Manes.02G135000	7.51032	2.90887	0	0	Up	F10A8.17	probable ribose-5-phosphate isomerase 2 [Manihot esculenta]
Manes.02G135300	2.86989	1.52099	6.64504e-41	5.77575e-40	Up	T27G7.17	cysteine desulfurase 1, chloroplastic [Manihot esculenta]
Manes.02G136200	0.0845948	-3.56329	1.96954e-205	1.00498e-203	Down	OSJNBa0004B13.5	tubulin beta-1 chain [Manihot esculenta]
Manes.02G138400	0.214009	-2.22425	6.71785e-06	1.56671e-05	Down	F7K24.120	rhodanese-like/PpiC domain-containing protein 12, chloroplastic isoform X1 [Manihot esculenta]
Manes.02G138600	0.388976	-1.36225	4.41536e-34	3.28757e-33	Down	F22D22.2	proteinaceous RNase P 1, chloroplastic/mitochondrial isoform X1 [Manihot esculenta]
Manes.02G139100	0.499328	-1.00194	1.10275e-10	3.58916e-10	Down		uncharacterized protein LOC110610044 [Manihot esculenta]
Manes.02G139300	4.92245	2.29938	5.0153e-08	1.37176e-07	Up	F12C20.9	non-specific phospholipase C2 [Manihot esculenta]
Manes.02G140400	0.478523	-1.06334	1.10808e-10	3.60498e-10	Down	T18E12.21	signal peptide peptidase-like [Manihot esculenta]
Manes.02G140700	0.322449	-1.63286	2.10927e-43	1.92918e-42	Down	F22K20.5	uncharacterized protein LOC110609001 isoform X1 [Manihot esculenta]
Manes.02G141000	0.251431	-1.99177	2.43649e-25	1.42443e-24	Down		integrator complex subunit 3 homolog isoform X1 [Manihot esculenta]
Manes.02G141200	37.996	5.24778	1.35903e-15	5.59979e-15	Up	F13I12.250	UPF0481 protein At3g47200-like [Manihot esculenta]
Manes.02G141400	59.3462	5.89108	0.000621342	0.00119542	Up	F28J12.40	F-box protein At4g18380-like [Manihot esculenta]
Manes.02G141600	0.376306	-1.41002	0.000384815	0.000758674	Down	F14O4.7	serine--glyoxylate aminotransferase [Manihot esculenta]
Manes.02G142200	0.323206	-1.62947	9.46454e-07	2.36187e-06	Down	F3L24.1	phytochromobilin:ferredoxin oxidoreductase, chloroplastic [Manihot esculenta]
Manes.02G142350	0.0234489	-5.41434	9.68983e-08	2.6017e-07	Down	F15B8.40	hypothetical protein ES332_D13G128000v1 [Gossypium tomentosum]
Manes.02G142500	0.0349275	-4.83949	5.2376e-10	1.6356e-09	Down	F11F12.22	scarecrow-like protein 3 [Manihot esculenta]
Manes.02G143000	3.12854	1.64549	5.66672e-17	2.48967e-16	Up	psaD	photosystem I reaction center subunit II, chloroplastic-like [Manihot esculenta]
Manes.02G143100	0.330783	-1.59604	1.56514e-96	3.09938e-95	Down	AFUB_066450	uncharacterized protein LOC110609587 [Manihot esculenta]
Manes.02G143200	11.0454	3.46538	0.0102482	0.0169297	Up	MOP9.8	calcineurin B-like protein 4 isoform X2 [Manihot esculenta]
Manes.02G143700	0.322121	-1.63433	1.08622e-91	2.03989e-90	Down		uncharacterized protein LOC110608978 isoform X1 [Manihot esculenta]
Manes.02G143900	0.390571	-1.35634	0.0315445	0.0481676	Down	F1M20.37	protein IQ-DOMAIN 1-like [Manihot esculenta]
Manes.02G144000	0.397871	-1.32963	9.02149e-59	1.07979e-57	Down	MLP3.6	uncharacterized protein LOC110609603 isoform X1 [Manihot esculenta]
Manes.02G144300	4.38451	2.13242	1.45544e-07	3.86368e-07	Up	A_TM018A10.2	uncharacterized protein At4g00950-like [Manihot esculenta]
Manes.02G144600	0.462464	-1.11259	4.71243e-08	1.2909e-07	Down		uncharacterized protein LOC110609351 [Manihot esculenta]
Manes.02G145300	10.757	3.42721	4.94185e-30	3.30612e-29	Up	F14M13.6	MADS-box protein AGL24-like isoform X1 [Manihot esculenta]
Manes.02G145600	8.78559	3.13514	7.33308e-20	3.63886e-19	Up	K2I5.6	AT-hook motif nuclear-localized protein 28-like [Manihot esculenta]
Manes.02G145900	22.8804	4.51604	3.92802e-33	2.85527e-32	Up	F21M12.13	aspartyl protease AED3-like [Manihot esculenta]
Manes.02G146000	2.5136	1.32976	4.2151e-217	2.30769e-215	Up	F14M13.10	mitochondrial uncoupling protein 5-like [Manihot esculenta]
Manes.02G146300	0.469794	-1.0899	8.24744e-13	3.00127e-12	Down		uncharacterized protein LOC110603753 [Manihot esculenta]
Manes.02G146400	0.408248	-1.29248	2.88294e-21	1.499e-20	Down	F22K18.180	glucose-6-phosphate isomerase 1, chloroplastic [Manihot esculenta]
Manes.02G146700	0.217031	-2.20403	2.27671e-30	1.53727e-29	Down	OJ1113_A10.14	cyclin-D4-2-like [Manihot esculenta]
Manes.02G146800	0.376945	-1.40758	9.46845e-06	2.17807e-05	Down		hypothetical protein MANES_02G146800 [Manihot esculenta]
Manes.02G147000	0.49799	-1.00581	3.68758e-38	3.02122e-37	Down	T30N20.210	WD and tetratricopeptide repeats protein 1 isoform X1 [Manihot esculenta]
Manes.02G147100	7.43063	2.89348	1.81346e-93	3.47576e-92	Up		uncharacterized protein LOC110608507 [Manihot esculenta]
Manes.02G147200	0.15884	-2.65436	0.00488632	0.00845881	Down	F3M18.17	serine/threonine-protein kinase-like protein At1g28390 [Manihot esculenta]
Manes.02G147400	0.328244	-1.60716	3.22088e-110	7.47192e-109	Down	K9P8.12	transport inhibitor response 1-like protein [Manihot esculenta]
Manes.02G147600	5.70563	2.51239	9.5345e-268	7.15641e-266	Up	SPCC1223.08c	esterase FUS5-like [Manihot esculenta]
Manes.02G148500	2.65235	1.40727	6.56907e-10	2.04016e-09	Up	T9N14.4	transcription factor bHLH96-like [Manihot esculenta]
Manes.02G148600	0.413468	-1.27415	0.00970054	0.0160787	Down	T9N14.22	RING-H2 finger protein ATL54 [Manihot esculenta]
Manes.02G148800	3.86968	1.95221	2.6435e-182	1.13068e-180	Up
Manes.02G149000	4.20282	2.07136	7.13401e-81	1.18061e-79	Up	SPAC1687.19c	queuine tRNA-ribosyltransferase catalytic subunit 1-like [Manihot esculenta]
Manes.02G149200	2.81255	1.49188	2.45722e-05	5.43484e-05	Up	YBR2019	39S ribosomal protein L41-A, mitochondrial-like [Manihot esculenta]
Manes.02G149300	38.9669	5.28418	1.95973e-281	1.56698e-279	Up		chromodomain-helicase-DNA-binding protein 9-like [Manihot esculenta]
Manes.02G149400	4.87689	2.28596	0.0185016	0.0293093	Up	F12K8.19	uncharacterized protein At1g04910 isoform X1 [Manihot esculenta]
Manes.02G149600	2.24304	1.16546	1.02749e-35	7.99855e-35	Up	F12K8.20	cytochrome c oxidase subunit 6b-1 [Manihot esculenta]
Manes.02G149700	0.268957	-1.89455	2.37785e-43	2.17057e-42	Down	F3F9.15	VQ motif-containing protein 9 [Manihot esculenta]
Manes.02G150200	66.141	6.04747	0.000653998	0.00125524	Up	T32A17.160	MDIS1-interacting receptor like kinase 2-like [Manihot esculenta]
Manes.02G150600	13.7653	3.78297	5.82495e-53	6.32454e-52	Up		phospho-2-dehydro-3-deoxyheptonate aldolase 1, chloroplastic-like [Manihot esculenta]
Manes.02G150800	4.19627	2.06911	4.50874e-223	2.57762e-221	Up	MSJ1.10	hypothetical protein MANES_02G150800 [Manihot esculenta]
Manes.02G150900	6.33604	2.66358	0	0	Up	PHI-1	protein EXORDIUM-like [Manihot esculenta]
Manes.02G151100	2.34006	1.22654	1.67139e-150	5.43915e-149	Up	PHI-1	protein EXORDIUM-like [Manihot esculenta]
Manes.02G151300	12.3374	3.62496	0.0115553	0.0189223	Up	PHI-1	protein EXORDIUM-like 2 [Manihot esculenta]
Manes.02G151400	26.4513	4.72527	0	0	Up	UGT2	7-deoxyloganetin glucosyltransferase-like [Manihot esculenta]
Manes.02G151900	2.00287	1.00207	8.23799e-35	6.2437e-34	Up	TFT7	14-3-3 protein 7 [Manihot esculenta]
Manes.02G152400	0.136476	-2.87328	4.68401e-223	2.67126e-221	Down	T3H13.14	cryptochrome-1-like isoform X1 [Manihot esculenta]
Manes.02G152800	0.269219	-1.89315	1.92294e-07	5.06256e-07	Down	MXK3.20	probable mitochondrial adenine nucleotide transporter BTL3 [Manihot esculenta]
Manes.02G153020	157.005	7.29467	1.58746e-07	4.19882e-07	Up	T32A17.160	MDIS1-interacting receptor like kinase 2-like [Manihot esculenta]
Manes.02G153150	174.829	7.4498	6.30568e-08	1.71443e-07	Up	T32A17.160	MDIS1-interacting receptor like kinase 2-like [Manihot esculenta]
Manes.02G153300	0.26127	-1.93639	5.08795e-08	1.39066e-07	Down	T26C19.8	uncharacterized protein LOC110603582 isoform X1 [Manihot esculenta]
Manes.02G153700	43.801	5.45289	1.44988e-92	2.74276e-91	Up	F12M16.20	TPR repeat-containing thioredoxin TTL1-like [Manihot esculenta]
Manes.02G154201	4.4443	2.15196	0.0103816	0.0171282	Up	F10O5.8	probable trehalose-phosphate phosphatase D isoform X1 [Hevea brasiliensis]
Manes.02G154700	2.85891	1.51546	7.78941e-09	2.2526e-08	Up	F28K19.27	probable beta-D-xylosidase 7 [Manihot esculenta]
Manes.02G154800	2.68767	1.42636	3.7279e-05	8.1008e-05	Up		metallophosphoesterase 1-like [Manihot esculenta]
Manes.02G155000	3.51066	1.81174	1.66862e-234	1.03812e-232	Up	T31P16.120	pollen-specific protein C13-like [Manihot esculenta]
Manes.02G155100	0.0684585	-3.86863	0	0	Down	F2E2.23	uncharacterized protein LOC110606164 [Manihot esculenta]
Manes.02G155300	0.311088	-1.68461	4.9908e-24	2.81245e-23	Down	F15C21.1	acetyl-CoA carboxylase 1-like [Manihot esculenta]
Manes.02G155400	17.5278	4.13157	0.000429439	0.000842086	Up	T9A14.110	putative receptor-like protein kinase At4g00960 [Manihot esculenta]
Manes.02G155501	0.330059	-1.5992	3.58013e-11	1.19516e-10	Down	F15C21.1	acetyl-CoA carboxylase 1-like [Manihot esculenta]
Manes.02G155600	10.6265	3.4096	2.02896e-11	6.85294e-11	Up	T9A14.110	putative receptor-like protein kinase At4g00960 [Manihot esculenta]
Manes.02G155750	88.654	6.47011	1.64827e-06	4.03324e-06	Up	T9A14.110	putative receptor-like protein kinase At4g00960 [Manihot esculenta]
Manes.02G155900	819.126	9.67794	1.51942e-15	6.23856e-15	Up	F18E5.30	cysteine-rich repeat secretory protein 38-like [Manihot esculenta]
Manes.02G156100	3.63596	1.86234	3.00561e-17	1.3382e-16	Up	ST3	low affinity sulfate transporter 3-like isoform X1 [Manihot esculenta]
Manes.02G156500	0.0348893	-4.84107	0.0324991	0.0495147	Down	T31P16.70	aspartic proteinase-like protein 1 [Manihot esculenta]
Manes.02G157400	0.304527	-1.71536	0.0218127	0.0341984	Down	F28J12.180	pentatricopeptide repeat-containing protein At4g18520, chloroplastic-like [Manihot esculenta]
Manes.02G158100	4.09276	2.03307	9.15458e-56	1.04518e-54	Up	DEHA2C16830g	uncharacterized protein LOC110606665 isoform X1 [Manihot esculenta]
Manes.02G158400	5.69337	2.50928	0	0	Up	F28K19.2	beta-1,3-galactosyltransferase 7-like isoform X1 [Manihot esculenta]
Manes.02G159300	2.35322	1.23464	7.29173e-12	2.53343e-11	Up		hypothetical protein MANES_15G186500, partial [Manihot esculenta]
Manes.02G159400	5.0986	2.3501	1.55219e-28	9.9248e-28	Up	T32E8.8	small ribosomal subunit protein S13, mitochondrial-like [Manihot esculenta]
Manes.02G159800	3.24284	1.69726	2.30443e-59	2.78254e-58	Up	T12G13.20	oxysterol-binding protein-related protein 1C-like isoform X1 [Manihot esculenta]
Manes.02G160000	0.463552	-1.1092	0.00465198	0.0080808	Down	T32E8.5	probable serine/threonine-protein kinase mps1 isoform X1 [Manihot esculenta]
Manes.02G161800	2.17288	1.11961	5.67574e-28	3.57798e-27	Up	SPAC24C9.08	aminoacylase-1 [Manihot esculenta]
Manes.02G162000	0.0148453	-6.07385	0.000283655	0.000565706	Down	T12G13	WAT1-related protein At4g08300-like [Manihot esculenta]
Manes.02G162900	78.7395	6.29901	4.22642e-06	1.00143e-05	Up		uncharacterized protein LOC110607561 [Manihot esculenta]
Manes.02G164300	2.35716	1.23705	1.24132e-30	8.43548e-30	Up	T5M16.13	acetyltransferase At1g77540-like [Manihot esculenta]
Manes.02G164400	0.319874	-1.64443	5.31071e-198	2.53736e-196	Down	F8K7.20	F-box protein 7 [Manihot esculenta]
Manes.02G164500	2.85547	1.51373	0.000312844	0.000621892	Up	T18F15.9	IAA-amino acid hydrolase ILR1-like 6 [Manihot esculenta]
Manes.02G165000	2.40994	1.269	7.53101e-120	1.89644e-118	Up	OsJ_32472	uncharacterized protein LOC110609027 isoform X1 [Manihot esculenta]
Manes.02G165100	6.69965	2.74408	5.58115e-09	1.62735e-08	Up	T5M16.8	probable L-ascorbate peroxidase 6, chloroplastic [Manihot esculenta]
Manes.02G165200	0.278999	-1.84167	3.55415e-08	9.83094e-08	Down	T7O23.15	hypothetical protein MANES_02G165200 [Manihot esculenta]
Manes.02G165800	0.190016	-2.3958	9.31108e-08	2.50347e-07	Down	OsJ_14878	kinesin-like protein KIN-7C, mitochondrial [Manihot esculenta]
Manes.02G166000	4.81217	2.26669	0	0	Up	T1N6.12	NAC domain-containing protein 2-like [Manihot esculenta]
Manes.02G166700	0.473605	-1.07824	7.56982e-45	7.1022e-44	Down	F8K7.11	replication factor C subunit 4 isoform X1 [Manihot esculenta]
Manes.02G167100	14.7607	3.88369	0	0	Up	F2P24.9	amino acid permease 3-like [Manihot esculenta]
Manes.02G167300	20.9611	4.38964	1.30494e-32	9.34831e-32	Up	T19D16.6	probable receptor-like protein kinase At1g11050 [Manihot esculenta]
Manes.02G167501	0.474071	-1.07683	3.43477e-27	2.12328e-26	Down	F8K7.6	protein translocase subunit SECA2, chloroplastic-like [Hevea brasiliensis]
Manes.02G167701	0.212839	-2.23216	3.22076e-61	4.06403e-60	Down	F8K7.6	protein translocase subunit SECA2, chloroplastic-like [Hevea brasiliensis]
Manes.02G168200	0.24387	-2.03581	1.16324e-15	4.80326e-15	Down	T10M13.12	DNA topoisomerase 2-binding protein 1 isoform X1 [Manihot esculenta]
Manes.02G168300	0.431408	-1.21288	1.48274e-21	7.79492e-21	Down	F24J8.24	uncharacterized protein LOC110604473 isoform X1 [Manihot esculenta]
Manes.02G169200	2.62227	1.39081	1.65427e-75	2.55588e-74	Up	F13K3.2	60S ribosomal protein L24-like [Manihot esculenta]
Manes.02G169300	0.175857	-2.50753	0.000135602	0.000279988	Down	F6N7.4	hypothetical protein MANES_02G169300 [Manihot esculenta]
Manes.02G169400	265.099	8.05039	6.38208e-10	1.98236e-09	Up	F24J8.15	probable calcium-binding protein CML44 [Manihot esculenta]
Manes.02G169850	4.44339	2.15166	0.00135862	0.00252033	Up		hypothetical protein MANES_02G169800 [Manihot esculenta]
Manes.02G170301	115.47	6.85137	2.88579e-06	6.92446e-06	Up	F16F4.5	putative wall-associated receptor kinase-like 16 [Manihot esculenta]
Manes.02G170334	48.0527	5.58654	0.00274615	0.00490387	Up	F16F4.9	putative wall-associated receptor kinase-like 16 [Manihot esculenta]
Manes.02G170367	27.7062	4.79214	1.21833e-05	2.77161e-05	Up	F16F4.5	wall-associated receptor kinase 3-like [Hevea brasiliensis]
Manes.02G171400	54.9561	5.78021	0.00033205	0.000658609	Up	F16F4.5	putative wall-associated receptor kinase-like 16 [Manihot esculenta]
Manes.02G171900	4.05346	2.01915	0	0	Up	F15D2.5	probable methyltransferase PMT24 [Manihot esculenta]
Manes.02G172200	38.4213	5.26383	0.0181518	0.0287865	Up	OJ1113_A10.32	hypothetical protein MANES_02G172200 [Manihot esculenta]
Manes.02G172600	0.404519	-1.30572	9.30887e-83	1.57069e-81	Down	F24J8.5	F-box protein SKP2A-like isoform X1 [Manihot esculenta]
Manes.02G173000	20.3346	4.34586	2.63919e-194	1.24561e-192	Up		uncharacterized protein LOC110610059 [Manihot esculenta]
Manes.02G173500	2.51647	1.3314	0.00017199	0.000351534	Up	F22G10.18	mitogen-activated protein kinase kinase kinase 3-like [Manihot esculenta]
Manes.02G173800	0.179803	-2.47551	9.1071e-05	0.000190853	Down		hypothetical protein MANES_02G173800 [Manihot esculenta]
Manes.02G174100	4.79727	2.26221	1.23667e-49	1.27379e-48	Up	F24J8.9	bidirectional sugar transporter SWEET1-like [Manihot esculenta]
Manes.02G174800	14.9458	3.90166	9.16326e-13	3.32466e-12	Up	ADH1	alcohol dehydrogenase 1 [Manihot esculenta]
Manes.02G175000	5.08356	2.34584	3.85891e-07	9.93793e-07	Up	F28H19.7	stearoyl-[acyl-carrier-protein]
Manes.02G175500	3.04237	1.6052	1.2975e-57	1.52399e-56	Up		hypothetical protein MANES_02G175500 [Manihot esculenta]
Manes.02G175900	2.29033	1.19556	1.14749e-16	4.96835e-16	Up	SPAC57A10.07	uncharacterized protein C57A10.07 [Manihot esculenta]
Manes.02G176100	0.164929	-2.60008	2.54022e-78	4.0819e-77	Down	MXL8.12	glycolipid transfer protein 3-like isoform X1 [Manihot esculenta]
Manes.02G176700	12.8305	3.68151	7.87167e-09	2.2761e-08	Up	Solyc07g008630.1.1	hypothetical protein MANES_02G176700 [Manihot esculenta]
Manes.02G176801	0.0152123	-6.03862	0.000341335	0.000676449	Down	Solyc07g008620.1.1	probable inactive leucine-rich repeat receptor kinase XIAO [Hevea brasiliensis]
Manes.02G176900	24.9889	4.64322	5.28124e-65	7.05419e-64	Up	F17I14_10	U-box domain-containing protein 28-like [Manihot esculenta]
Manes.02G177100	0.450822	-1.14937	2.54067e-43	2.31828e-42	Down	F22K20.5	uncharacterized protein LOC110607163 [Manihot esculenta]
Manes.02G177200	149.142	7.22054	2.71148e-11	9.10399e-11	Up	H0512B01.11	G-type lectin S-receptor-like serine/threonine-protein kinase LECRK3 [Manihot esculenta]
Manes.02G177400	0.03505	-4.83444	0.00510198	0.00880463	Down	H0512B01.11	G-type lectin S-receptor-like serine/threonine-protein kinase LECRK3 [Manihot esculenta]
Manes.02G177601	14.2147	3.82932	0	0	Up
Manes.02G177900	11.2803	3.49574	5.96765e-60	7.33907e-59	Up	F2J6.7	serine decarboxylase-like [Manihot esculenta]
Manes.02G178200	0.446201	-1.16423	1.01569e-29	6.71773e-29	Down	MKP6.2	probable GTP diphosphokinase CRSH, chloroplastic [Manihot esculenta]
Manes.02G178600	3.76417	1.91233	4.81966e-14	1.85546e-13	Up	F9L1.5	uncharacterized protein LOC110607576, partial [Manihot esculenta]
Manes.02G178900	2.94988	1.56066	6.76946e-86	1.18698e-84	Up	F7O12.3	hypothetical protein DKX38_008215 [Salix brachista]
Manes.02G179001	2.58469	1.36999	7.40765e-93	1.40703e-91	Up		uncharacterized protein LOC110609317 [Manihot esculenta]
Manes.02G179700	4.73744	2.24411	0	0	Up	T12P18.5	uncharacterized protein LOC110609477 [Manihot esculenta]
Manes.02G180601	0.156514	-2.67564	6.65381e-32	4.68303e-31	Down	F1I21	protein SET DOMAIN GROUP 41 isoform X2 [Manihot esculenta]
Manes.02G180800	0.191806	-2.38228	6.53483e-68	9.09405e-67	Down	ASR1	uncharacterized protein LOC110607907 isoform X4 [Manihot esculenta]
Manes.02G181000	0.0828146	-3.59397	2.19228e-15	8.94286e-15	Down		uncharacterized protein LOC110603184 isoform X2 [Manihot esculenta]
Manes.02G181350	0.25122	-1.99298	0.0216481	0.0339655	Down		uncharacterized protein LOC110609641 isoform X4 [Manihot esculenta]
Manes.02G182000	2.44381	1.28913	3.18916e-40	2.73115e-39	Up	MPF21.9	ethylene-responsive transcription factor ABR1-like [Manihot esculenta]
Manes.02G182500	3.3821	1.75792	2.4787e-227	1.46754e-225	Up	F14O23.6	peroxidase 12-like [Manihot esculenta]
Manes.02G183100	2.11078	1.07778	1.60315e-42	1.43912e-41	Up		uncharacterized protein LOC110609473 [Manihot esculenta]
Manes.02G183200	4.16663	2.05888	0.00045968	0.000898658	Up	F17A8.160	UDP-rhamnose/UDP-galactose transporter 5-like [Manihot esculenta]
Manes.02G183700	2.07012	1.04971	8.76762e-07	2.19302e-06	Up	F12G12.11	probable S-adenosylmethionine carrier 2, chloroplastic isoform X3 [Manihot esculenta]
Manes.02G183800	4.15732	2.05566	7.93351e-57	9.22063e-56	Up	F14O23.8	probable choline kinase 1 isoform X1 [Manihot esculenta]
Manes.02G185000	31.4592	4.97541	0.000132749	0.000274316	Up	F14O23.6	peroxidase 12-like [Manihot esculenta]
Manes.02G185200	16.2936	4.02623	7.89029e-19	3.73381e-18	Up	F14O23.15	polyadenylate-binding protein 3 isoform X1 [Manihot esculenta]
Manes.02G185350	0.173939	-2.52334	2.93581e-07	7.62734e-07	Down
Manes.02G186300	0.321157	-1.63865	0.0116178	0.0190154	Down	F12G12.2	pentatricopeptide repeat-containing protein At1g34160 [Manihot esculenta]
Manes.02G186900	0.387543	-1.36757	2.0618e-12	7.36135e-12	Down	F17A8.20	uncharacterized oxidoreductase At4g09670 [Manihot esculenta]
Manes.02G187200	3.32078	1.73152	1.31454e-07	3.50204e-07	Up	OsJ_008109	putative laccase-9 [Manihot esculenta]
Manes.02G187500	0.4358	-1.19826	5.81109e-05	0.000124196	Down	F14O23.21	somatic embryogenesis receptor kinase 1 isoform X4 [Manihot esculenta]
Manes.02G187600	3.30975	1.72672	5.99307e-88	1.08182e-86	Up	N0809	IST1 homolog [Manihot esculenta]
Manes.02G188000	2.22502	1.15382	1.79907e-21	9.41964e-21	Up		hypothetical protein MANES_02G188000 [Manihot esculenta]
Manes.02G188400	0.472113	-1.0828	8.13254e-24	4.54875e-23	Down	F23M19.8	putative 1-phosphatidylinositol-3-phosphate 5-kinase FAB1D isoform X1 [Manihot esculenta]
Manes.02G188900	3.72042	1.89547	2.87298e-13	1.06889e-12	Up		hypothetical protein MANES_02G188900 [Manihot esculenta]
Manes.02G189400	2.51236	1.32904	4.93781e-20	2.46551e-19	Up	F23M19.5	G-type lectin S-receptor-like serine/threonine-protein kinase At1g34300 [Manihot esculenta]
Manes.02G189600	7.89728	2.98136	2.06999e-255	1.41661e-253	Up	OsJ_03928	probable WRKY transcription factor 26 [Manihot esculenta]
Manes.02G189800	0.0823351	-3.60235	1.17624e-134	3.35812e-133	Down	F14O23.25	protein DETOXIFICATION 54-like [Manihot esculenta]
Manes.02G190500	0.325703	-1.61837	2.41747e-10	7.70966e-10	Down	EMB8	hypothetical protein MANES_02G190500 [Manihot esculenta]
Manes.02G190900	3.82794	1.93657	4.08767e-74	6.2124e-73	Up	T11A7.8	probable LRR receptor-like serine/threonine-protein kinase At1g34110 [Manihot esculenta]
Manes.02G191700	2.51234	1.32903	1.47907e-15	6.07826e-15	Up	MDA7.21	ubiquitin-conjugating enzyme E2 30-like [Manihot esculenta]
Manes.02G191800	0.454806	-1.13668	3.99212e-33	2.89915e-32	Down	YM8520.10	transcriptional regulator ATRX homolog [Manihot esculenta]
Manes.02G191950	0.00532337	-7.55344	3.40761e-08	9.43795e-08	Down		RNA recognition motif [Trifolium medium]
Manes.02G192000	5.80342	2.5369	1.96874e-16	8.43e-16	Up	T25P22.20	uncharacterized membrane protein At4g09580-like [Manihot esculenta]
Manes.02G192300	2.19443	1.13384	3.10547e-51	3.28446e-50	Up	F9L11.12	subtilisin-like protease SBT3.4 [Manihot esculenta]
Manes.02G192400	18.7978	4.23249	0.0289706	0.0445207	Up	F17M19.11	ABC transporter G family member 25 [Manihot esculenta]
Manes.02G192500	0.0200188	-5.6425	0.00241993	0.00435678	Down		uncharacterized protein LOC110609754 [Manihot esculenta]
Manes.02G192600	0.245723	-2.0249	6.60635e-120	1.66721e-118	Down	F17M19.13	receptor homology region, transmembrane domain- and RING domain-containing protein 2-like [Manihot esculenta]
Manes.02G192900	2.14679	1.10218	1.19375e-14	4.72465e-14	Up	F17M19.14	alpha-(1,4)-fucosyltransferase [Manihot esculenta]
Manes.02G193800	92.3237	6.52863	4.62886e-05	9.97354e-05	Up	T4L20.340	hypothetical protein MANES_02G193800 [Manihot esculenta]
Manes.02G194100	3.25962	1.7047	9.78299e-16	4.05181e-15	Up	T15G18.70	probable alkaline/neutral invertase D [Manihot esculenta]
Manes.02G194400	2.46302	1.30043	3.24791e-74	4.94625e-73	Up		uncharacterized protein LOC110609728 [Manihot esculenta]
Manes.02G194500	30.5508	4.93314	0.0237127	0.03692	Up	F13I12.160	hypothetical protein MANES_02G194500 [Manihot esculenta]
Manes.02G194900	5.63111	2.49342	0.00251423	0.00451607	Up	T30A10.110	NAD(P)H-quinone oxidoreductase subunit T, chloroplastic [Manihot esculenta]
Manes.02G195400	0.154117	-2.6979	1.82891e-157	6.35151e-156	Down	F23F1.11	protein SMAX1-LIKE 6-like [Manihot esculenta]
Manes.02G195600	16.1449	4.01301	0.0314217	0.0479895	Up	F14M2.8	glucuronoxylan 4-O-methyltransferase 1-like [Manihot esculenta]
Manes.02G195960	0.0104485	-6.58056	3.41896e-05	7.4557e-05	Down		hypothetical protein MANES_02G195800 [Manihot esculenta]
Manes.02G196900	0.0870846	-3.52144	6.85428e-181	2.89447e-179	Down	OJ1118_F06.6	FT-interacting protein 1 [Manihot esculenta]
Manes.02G197000	0.254985	-1.97152	1.93234e-31	1.34054e-30	Down		uncharacterized protein LOC110602681 [Manihot esculenta]
Manes.02G197300	0.0225755	-5.4691	1.03021e-07	2.76164e-07	Down	K15N18.16	agamous-like MADS-box protein AGL80 [Manihot esculenta]
Manes.02G197400	0.212537	-2.23421	0.00198501	0.00361544	Down	MCP4.10	pentatricopeptide repeat-containing protein At3g13880 isoform X1 [Manihot esculenta]
Manes.02G197700	0.326047	-1.61685	3.62968e-34	2.70951e-33	Down	MRG21.2	transcription factor bHLH79-like [Manihot esculenta]
Manes.02G197900	0.378196	-1.40279	2.57994e-50	2.68952e-49	Down	T8A17.70	transcription factor bHLH81-like isoform X1 [Manihot esculenta]
Manes.02G198001	172.695	7.43208	4.30232e-09	1.26429e-08	Up	F12K8.12	oligopeptide transporter, putative [Ricinus communis]
Manes.02G198100	0.236723	-2.07873	4.47143e-43	4.05777e-42	Down		uncharacterized protein LOC110608513 [Manihot esculenta]
Manes.02G198500	0.301846	-1.72812	7.39472e-103	1.59021e-101	Down	T9N14.8	patellin-3-like [Manihot esculenta]
Manes.02G199300	0.192109	-2.38	7.67723e-17	3.35526e-16	Down	T9N14.3	receptor protein-tyrosine kinase CEPR2-like [Manihot esculenta]
Manes.02G199400	3.21274	1.6838	3.98964e-53	4.34196e-52	Up	MCA23.19	serine/threonine-protein kinase-like protein CCR4 [Manihot esculenta]
Manes.02G199700	0.495314	-1.01358	2.9712e-08	8.26467e-08	Down	F11A6.8	uncharacterized protein LOC110609923 [Manihot esculenta]
Manes.02G199800	2.69075	1.42801	1.28304e-44	1.19846e-43	Up	F16J13.80	TMV resistance protein N-like [Hevea brasiliensis]
Manes.02G200000	12.0455	3.59042	1.79847e-10	5.77835e-10	Up	OJ1293_A01.3	UMP-CMP kinase 3-like [Manihot esculenta]
Manes.02G200286	3.3883	1.76056	1.60144e-15	6.56257e-15	Up	F28M11.90	phytolongin Phyl1.1-like [Manihot esculenta]
Manes.02G200348	53.1055	5.73079	0.000102621	0.000213902	Up	F28M11.70	RING-H2 finger protein ATL7-like isoform X1 [Manihot esculenta]
Manes.02G200534	69.5065	6.11908	1.24877e-35	9.68869e-35	Up		uncharacterized protein LOC110604382 [Manihot esculenta]
Manes.02G200600	410.231	8.68029	3.75828e-12	1.32436e-11	Up	T24A18.140	disease resistance protein At4g27190-like isoform X1 [Manihot esculenta]
Manes.02G200666	20.6262	4.36641	0.0209938	0.0330167	Up	K16L22.8	probable GABA transporter 2 [Manihot esculenta]
Manes.02G201100	5.20857	2.38089	0.00192285	0.0035077	Up		uncharacterized protein LOC110608531 [Manihot esculenta]
Manes.02G201200	170.885	7.41688	5.07685e-08	1.38778e-07	Up	T24A18.140	disease resistance protein At4g27190-like isoform X1 [Manihot esculenta]
Manes.02G201301	393.915	8.62174	7.30406e-12	2.53734e-11	Up	T24A18.140	disease resistance protein At4g27190-like [Manihot esculenta]
Manes.02G201500	0.0107997	-6.53287	1.92311e-05	4.30177e-05	Down	F13K23.4	protein PARTING DANCERS [Manihot esculenta]
Manes.02G202166	2.46889	1.30386	2.06616e-06	5.01516e-06	Up	N	TMV resistance protein N-like [Manihot esculenta]
Manes.02G202200	36.4968	5.1897	1.00321e-45	9.57058e-45	Up		uncharacterized protein LOC110609266 isoform X1 [Manihot esculenta]
Manes.02G202700	0.467544	-1.09683	0.000473421	0.000924047	Down		uncharacterized protein LOC110606500 [Manihot esculenta]
Manes.02G202900	6.33533	2.66342	7.35501e-60	9.01193e-59	Up	PFICI_10837	apoptosis-inducing factor 2-like [Manihot esculenta]
Manes.02G202959	65.1135	6.02489	0.00041048	0.000806336	Up	T24A18.140	disease resistance protein At4g27190-like [Manihot esculenta]
Manes.02G203300	32.1047	5.00471	1.67886e-13	6.321e-13	Up	F1P2.120	probable LRR receptor-like serine/threonine-protein kinase At3g47570 [Manihot esculenta]
Manes.02G203400	2.04921	1.03507	0.00011253	0.000233885	Up	PK1	putative receptor protein kinase ZmPK1 [Manihot esculenta]
Manes.02G203500	3.66563	1.87406	5.66613e-29	3.65713e-28	Up	At2g17220	probable serine/threonine-protein kinase PIX13 [Manihot esculenta]
Manes.02G203753	0.0582366	-4.10193	0.0287805	0.044249	Down	T21P5.19	hypothetical protein MANES_06G024100 [Manihot esculenta]
Manes.02G204000	2.07311	1.0518	2.68168e-14	1.04413e-13	Up		uncharacterized protein LOC110606348 [Manihot esculenta]
Manes.02G204100	2.40195	1.2642	0.000649831	0.00124764	Up	OJ1699_E05.21	CMP-sialic acid transporter 2-like [Manihot esculenta]
Manes.02G204200	0.431469	-1.21267	0.000983307	0.00185425	Down	OSJNBa0034J04.19	serpin-ZXA-like [Manihot esculenta]
Manes.02G204500	0.474476	-1.07559	1.60919e-60	1.998e-59	Down	F26A9.26	uncharacterized protein SLP1-like [Manihot esculenta]
Manes.02G205600	43.5215	5.44366	0.0115094	0.0188539	Up	CYP81E8	cytochrome P450 81E8-like [Manihot esculenta]
Manes.02G206150	7.50153	2.90718	5.56754e-05	0.000119122	Up	F16J13.80	TMV resistance protein N-like isoform X2 [Manihot esculenta]
Manes.02G206350	0.0286028	-5.1277	0.0172682	0.0274996	Down		uncharacterized protein LOC105628889 [Jatropha curcas]
Manes.02G207000	0.0298034	-5.06838	1.46043e-06	3.58984e-06	Down	F28L1.18	F-box/kelch-repeat protein At3g06240-like [Manihot esculenta]
Manes.02G207661	0.307817	-1.69985	5.95505e-10	1.85343e-09	Down		non-lysosomal glucosylceramidase-like [Manihot esculenta]
Manes.02G207933	671.484	9.39121	3.68285e-14	1.42536e-13	Up	T24A18.140	disease resistance protein At4g27190-like isoform X1 [Manihot esculenta]
Manes.02G208000	114.209	6.83553	3.18549e-27	1.9718e-26	Up	F26A9.17	uncharacterized protein LOC110629267 [Manihot esculenta]
Manes.02G208500	101.751	6.66889	2.06841e-05	4.60949e-05	Up	F26A9.11	ethylene-responsive transcription factor ERF020-like [Manihot esculenta]
Manes.02G208620	20.7802	4.37714	0.00718717	0.0121419	Up
Manes.02G209475	789.663	9.62509	3.45579e-30	2.32262e-29	Up	T24A18.140	disease resistance protein At4g27190-like isoform X1 [Manihot esculenta]
Manes.02G209900	0.367503	-1.44417	1.13403e-39	9.59864e-39	Down	T20P8.9	protein argonaute 4-like [Manihot esculenta]
Manes.02G210100	26.6947	4.73848	0.000419456	0.000823204	Up	MSL3.2	G-type lectin S-receptor-like serine/threonine-protein kinase RLK1 [Manihot esculenta]
Manes.02G210200	143.316	7.16305	2.70774e-07	7.05214e-07	Up	MSL3.2	G-type lectin S-receptor-like serine/threonine-protein kinase RLK1 [Manihot esculenta]
Manes.02G210800	0.0590372	-4.08223	4.88686e-45	4.60541e-44	Down	MCK7.19	protein NETWORKED 4B isoform X1 [Manihot esculenta]
Manes.02G211901	226.914	7.826	5.15681e-09	1.50815e-08	Up	T24A18.140	disease resistance protein At4g27190-like [Manihot esculenta]
Manes.02G212020	2.92247	1.54719	1.64061e-51	1.7423e-50	Up	T9D9	U2 small nuclear ribonucleoprotein B'' 2-like [Manihot esculenta]
Manes.02G212352	33.634	5.07185	1.51252e-06	3.71199e-06	Up
Manes.02G212400	2.20516	1.14089	1.81922e-16	7.80559e-16	Up	F7F23.3	alkylated DNA repair protein alkB homolog 8 [Manihot esculenta]
Manes.02G214100	41.0589	5.35962	0.000812043	0.00154469	Up		basic blue protein [Manihot esculenta]
Manes.02G214775	0.113909	-3.13404	0.000415029	0.000814998	Down	T24A18.140	disease resistance protein At4g27190-like [Manihot esculenta]
Manes.02G215000	0.158723	-2.65542	9.71348e-08	2.60745e-07	Down	T24A18.140	uncharacterized protein LOC110609174 isoform X1 [Manihot esculenta]
Manes.02G215010	0.0241877	-5.36958	0.00737577	0.0124371	Down	T24A18.140	disease resistance protein At4g27190-like [Manihot esculenta]
Manes.02G215015	0.0298203	-5.06756	0.0191199	0.0302394	Down	F11P17.10	hypothetical protein MANES_02G215300 [Manihot esculenta]
Manes.02G215120	0.313221	-1.67475	9.4927e-07	2.36738e-06	Down	T24A18.140	uncharacterized protein LOC110609174 isoform X1 [Manihot esculenta]
Manes.02G215325	0.0314281	-4.9918	0.00288379	0.00513575	Down	M4I22.30	uncharacterized protein LOC110609174 isoform X2 [Manihot esculenta]
Manes.02G215400	0.0039275	-7.99217	2.12098e-10	6.78362e-10	Down	T24A18.140	uncharacterized protein LOC110609174 isoform X1 [Manihot esculenta]
Manes.02G215405	0.196201	-2.3496	1.50517e-13	5.67713e-13	Down	T24A18.140	uncharacterized protein LOC110609174 isoform X1 [Manihot esculenta]
Manes.02G215425	0.332262	-1.58961	2.26786e-05	5.03372e-05	Down	T24A18.140	uncharacterized protein LOC110609174 isoform X1 [Manihot esculenta]
Manes.02G215445	0.140615	-2.83018	4.98826e-08	1.36469e-07	Down	T24A18.140	uncharacterized protein LOC110609174 isoform X1 [Manihot esculenta]
Manes.02G215700	0.0327983	-4.93023	9.52391e-69	1.34142e-67	Down	T24A18.140	uncharacterized protein LOC110609174 isoform X2 [Manihot esculenta]
Manes.02G216500	2.55639	1.35411	1.13745e-31	7.95497e-31	Up	J0675	mitoferrin-like [Manihot esculenta]
Manes.02G216800	5.26912	2.39756	5.97185e-09	1.738e-08	Up	T27E13.11	UDP-glycosyltransferase 87A1-like [Manihot esculenta]
Manes.02G217600	0.180276	-2.47172	1.28329e-41	1.1319e-40	Down	T27E13.16	pentatricopeptide repeat-containing protein At2g30100, chloroplastic [Manihot esculenta]
Manes.02G219801	2.11565	1.0811	1.66685e-05	3.74547e-05	Up	F11A17.3	protein argonaute 1 [Manihot esculenta]
Manes.02G220100	2.99604	1.58306	7.47396e-11	2.45212e-10	Up		uncharacterized protein LOC110607866 isoform X1 [Manihot esculenta]
Manes.02G220300	2.16516	1.11448	1.2644e-25	7.45943e-25	Up		uncharacterized protein LOC110609476 [Manihot esculenta]
Manes.02G220400	0.481275	-1.05507	0.032475	0.0494844	Down	F4I10.100	hypothetical protein MANES_02G220400 [Manihot esculenta]
Manes.02G220660	0.103899	-3.26675	0.00504413	0.00871255	Down	T24A18.140	uncharacterized protein LOC110609174 isoform X1 [Manihot esculenta]
Manes.02G220750	73.7122	6.20383	0.000163051	0.000333821	Up	T24A18.140	disease resistance protein At4g27190-like isoform X1 [Manihot esculenta]
Manes.02G220780	100.347	6.64886	8.71574e-06	2.01049e-05	Up	T24A18.140	disease resistance protein At4g27190-like [Manihot esculenta]
Manes.02G220900	65.5707	6.03498	1.63997e-05	3.68862e-05	Up	T24A18.140	disease resistance protein At4g27190-like isoform X1 [Manihot esculenta]
Manes.02G221020	0.00478044	-7.70864	7.41835e-09	2.14716e-08	Down		hypothetical protein MANES_02G213100, partial [Manihot esculenta]
Manes.02G221080	35.5464	5.15163	0.00177369	0.00324655	Up	K16L22.8	probable GABA transporter 2 [Manihot esculenta]
Manes.02G221151	168.069	7.39291	5.90222e-09	1.71795e-08	Up	T24A18.140	disease resistance protein At4g27190-like isoform X1 [Manihot esculenta]
Manes.02G221201	35.2191	5.13829	0.00208488	0.00378666	Up	T24A18.140	disease resistance protein At4g27190-like isoform X1 [Manihot esculenta]
Manes.02G221381	0.330627	-1.59672	1.39218e-44	1.29989e-43	Down	F27M3.29	phospholipase SGR2-like [Manihot esculenta]
Manes.02G221600	21.8558	4.44994	7.00184e-23	3.82169e-22	Up		uncharacterized protein LOC110608539 [Manihot esculenta]
Manes.02G221720	84.0568	6.39329	0.000159226	0.000326334	Up	T24A18.140	disease resistance protein At4g27190-like isoform X1 [Manihot esculenta]
Manes.02G222800	2.53787	1.34362	2.16082e-09	6.48371e-09	Up		uncharacterized protein LOC110604343 [Manihot esculenta]
Manes.02G223500	0.396605	-1.33422	7.80292e-45	7.31515e-44	Down	At2g40360	ribosome biogenesis protein BOP1 homolog isoform X2 [Manihot esculenta]
Manes.02G223800	15.1589	3.92209	6.50315e-218	3.59419e-216	Up	VIT_11s0065g00130	beta-amyrin 28-oxidase-like [Manihot esculenta]
Manes.02G224000	6.996	2.80653	3.27887e-05	7.16768e-05	Up		hypothetical protein MANES_02G224000 [Manihot esculenta]
Manes.02G224200	0.485227	-1.04327	0.00237001	0.00427153	Down	T9L24.48	organelle RRM domain-containing protein 6, chloroplastic-like isoform X1 [Manihot esculenta]
Manes.02G224801	0.482001	-1.05289	6.51705e-07	1.64699e-06	Down	T5A14.10	uncharacterized protein LOC110609373 isoform X1 [Manihot esculenta]
Manes.02G225300	0.447786	-1.15912	4.38209e-16	1.84681e-15	Down	K21L19.12	glucan endo-1,3-beta-glucosidase 6-like [Manihot esculenta]
Manes.02G226001	7.4818	2.90339	4.82821e-07	1.23305e-06	Up	T4C12_30	alcohol dehydrogenase-like 6 [Manihot esculenta]
Manes.02G226700	2.1726	1.11942	6.33082e-13	2.31612e-12	Up	F17A17.20	U11/U12 small nuclear ribonucleoprotein 25 kDa protein-like [Manihot esculenta]
Manes.02G227200	206.036	7.68675	1.54288e-52	1.66511e-51	Up		cytochrome P450 CYP73A100-like [Manihot esculenta]
Manes.03G000600	0.401749	-1.31563	2.44728e-07	6.3967e-07	Down	OJ1003_A09.12	oligouridylate-binding protein 1-like isoform X1 [Manihot esculenta]
Manes.03G000700	0.142941	-2.8065	4.37207e-09	1.28414e-08	Down	K11J9.12	U-box domain-containing protein 52-like isoform X1 [Manihot esculenta]
Manes.03G001300	4.70118	2.23302	1.63437e-09	4.94713e-09	Up	dl4105w	L-arabinokinase-like [Manihot esculenta]
Manes.03G001400	0.00529807	-7.56032	1.72171e-08	4.86232e-08	Down	MBK21.21	auxin-responsive protein SAUR50-like [Manihot esculenta]
Manes.03G002200	0.195692	-2.35335	0.0200827	0.0316781	Down	K19P17.12	NAC domain-containing protein 92 isoform X1 [Manihot esculenta]
Manes.03G002500	6.93573	2.79405	0.000162897	0.000333593	Up	T28I24.22	replication protein A 32 kDa subunit A [Manihot esculenta]
Manes.03G003500	3.02764	1.59819	9.85353e-52	1.05122e-50	Up	PMA4	plasma membrane ATPase 4-like isoform X1 [Manihot esculenta]
Manes.03G003700	0.324645	-1.62307	1.32975e-07	3.54215e-07	Down		uncharacterized protein LOC110611270 [Manihot esculenta]
Manes.03G003900	0.38996	-1.3586	8.701e-23	4.73468e-22	Down	OsJ_16417	E3 ubiquitin-protein ligase MBR2-like [Manihot esculenta]
Manes.03G004600	0.153443	-2.70422	0.0113861	0.0186638	Down	XA21	probable LRR receptor-like serine/threonine-protein kinase At3g47570 [Manihot esculenta]
Manes.03G004700	0.339256	-1.55955	0.0324633	0.04947	Down		uncharacterized protein LOC110610786 [Manihot esculenta]
Manes.03G004800	0.271191	-1.88262	7.73204e-11	2.53393e-10	Down	F25P17.12	hypothetical protein MANES_03G004800 [Manihot esculenta]
Manes.03G005300	2.19717	1.13564	3.27178e-56	3.75754e-55	Up	F28M20.210	UDP-galactose/UDP-glucose transporter 7 [Manihot esculenta]
Manes.03G005500	0.442159	-1.17736	9.97677e-06	2.28799e-05	Down	F28M20.140	ubiquitin carboxyl-terminal hydrolase 18 [Manihot esculenta]
Manes.03G007400	12.7389	3.67117	3.78982e-15	1.52827e-14	Up	MKD15.2	uncharacterized protein At5g23160-like [Manihot esculenta]
Manes.03G007600	2.04808	1.03427	1.53562e-20	7.82712e-20	Up	T30N20_80	enhancer of rudimentary homolog [Manihot esculenta]
Manes.03G008500	8.25665	3.04556	5.34609e-120	1.35063e-118	Up	T30N20_110	transmembrane 9 superfamily member 8-like [Manihot esculenta]
Manes.03G008600	0.25325	-1.98136	7.62255e-11	2.49946e-10	Down	F11C18.20	BTB/POZ domain-containing protein NPY1-like [Manihot esculenta]
Manes.03G009500	5.5747	2.47889	8.4173e-179	3.50992e-177	Up	F23A5.19	probable WRKY transcription factor 40 [Manihot esculenta]
Manes.03G010100	3.63781	1.86307	5.00884e-155	1.69644e-153	Up	F13D4.70	stromal cell-derived factor 2-like protein [Manihot esculenta]
Manes.03G010200	3.43872	1.78187	8.17227e-07	2.04773e-06	Up	F13K9.2	U-box domain-containing protein 15-like [Manihot esculenta]
Manes.03G010300	0.232314	-2.10585	3.65036e-46	3.51267e-45	Down	F13D4.100	chaperone protein ClpB4, mitochondrial [Manihot esculenta]
Manes.03G010500	0.279942	-1.8368	3.81803e-32	2.70189e-31	Down	F13D4.140	two-component response regulator ARR12-like isoform X2 [Manihot esculenta]
Manes.03G010600	4.15747	2.0557	1.51534e-09	4.603e-09	Up	F21J6.6	zinc finger protein 3-like [Manihot esculenta]
Manes.03G010800	2.18933	1.13049	0.000112939	0.000234673	Up	SPBC776.07	uncharacterized protein At2g39795, mitochondrial-like [Manihot esculenta]
Manes.03G010900	0.440692	-1.18216	6.18364e-73	9.24091e-72	Down	dl4780c	deSI-like protein At4g17486 [Manihot esculenta]
Manes.03G011300	0.43482	-1.20151	3.0233e-10	9.58917e-10	Down		uncharacterized protein LOC110610805 [Manihot esculenta]
Manes.03G011800	0.309575	-1.69164	3.64248e-05	7.92308e-05	Down		homeobox protein knotted-1-like 3 isoform X1 [Manihot esculenta]
Manes.03G012100	21.3284	4.4147	2.38298e-97	4.76761e-96	Up		uncharacterized protein LOC110612148 [Manihot esculenta]
Manes.03G012200	0.426219	-1.23033	7.73597e-10	2.39076e-09	Down		neurochondrin [Manihot esculenta]
Manes.03G012400	0.257153	-1.9593	2.80465e-31	1.93703e-30	Down	T20M3.10	uncharacterized protein LOC110611196 isoform X3 [Manihot esculenta]
Manes.03G013100	3.94027	1.9783	1.85741e-13	6.98193e-13	Up	T5E15.10	bifunctional purple acid phosphatase 26-like [Manihot esculenta]
Manes.03G013300	0.348836	-1.51938	3.8394e-43	3.48829e-42	Down	F15M7.13	uncharacterized protein LOC110610443 [Manihot esculenta]
Manes.03G013600	0.108587	-3.20308	0.0232542	0.0362644	Down	F2I11.50	adenine phosphoribosyltransferase 5-like [Manihot esculenta]
Manes.03G013800	0.173424	-2.52763	2.27341e-30	1.53549e-29	Down	T6I14.60	E3 ubiquitin-protein ligase KEG-like [Manihot esculenta]
Manes.03G014000	7.12465	2.83282	0.0186045	0.0294664	Up	F17A17.20	uncharacterized protein LOC110612284 isoform X1 [Manihot esculenta]
Manes.03G014300	0.17273	-2.53341	1.82932e-23	1.01369e-22	Down		uncharacterized protein LOC110610617 [Manihot esculenta]
Manes.03G014900	0.473155	-1.07961	8.21649e-26	4.87583e-25	Down	F10M6.40	protein WVD2-like 6 isoform X1 [Manihot esculenta]
Manes.03G015000	43.6505	5.44792	1.49228e-28	9.5496e-28	Up		uncharacterized protein LOC110610952 [Manihot esculenta]
Manes.03G015100	0.251925	-1.98894	4.8883e-265	3.62232e-263	Down	F18G18.90	EIN3-binding F-box protein 1 [Manihot esculenta]
Manes.03G015200	13.3859	3.74264	1.20475e-05	2.74233e-05	Up		hypothetical protein MANES_03G015200 [Manihot esculenta]
Manes.03G016000	2.62984	1.39497	9.3675e-114	2.24242e-112	Up	F18G18.140	probable sugar phosphate/phosphate translocator At5g25400 [Manihot esculenta]
Manes.03G018800	6.9162	2.78998	1.4923e-83	2.53636e-82	Up	F3N11.7	probable protein phosphatase 2C 22 [Manihot esculenta]
Manes.03G018900	441.829	8.78734	1.58025e-12	5.66814e-12	Up		uncharacterized protein LOC110611204 [Manihot esculenta]
Manes.03G019200	2.52227	1.33472	1.87517e-09	5.65101e-09	Up	MOB24.13	multiprotein-bridging factor 1c [Manihot esculenta]
Manes.03G019400	29.3655	4.87605	0	0	Up	At5g24105	hypothetical protein MANES_03G019400 [Manihot esculenta]
Manes.03G020500	4.19259	2.06784	5.83487e-05	0.000124659	Up	MOB24.9	hypothetical protein MANES_03G020500 [Manihot esculenta]
Manes.03G021300	2.11754	1.08239	0.00611335	0.0104339	Up		uncharacterized protein LOC110611313 [Manihot esculenta]
Manes.03G021400	2.19028	1.13112	4.07406e-20	2.04168e-19	Up	cfxQ	uncharacterized protein LOC110611312 isoform X1 [Manihot esculenta]
Manes.03G021600	0.271495	-1.881	3.11145e-11	1.04124e-10	Down	F13M11	pentatricopeptide repeat-containing protein At5g25630-like isoform X1 [Manihot esculenta]
Manes.03G021700	7.25218	2.85841	0.00112179	0.00209969	Up		uncharacterized protein LOC110611426 isoform X1 [Manihot esculenta]
Manes.03G022600	6.38811	2.67539	6.48816e-12	2.25998e-11	Up	P0460E08.23	probable protein ABIL5 isoform X1 [Manihot esculenta]
Manes.03G022700	0.208645	-2.26088	1.56671e-79	2.55639e-78	Down	F22D22.2	proteinaceous RNase P 1, chloroplastic/mitochondrial-like isoform X1 [Manihot esculenta]
Manes.03G022800	4.71485	2.23721	7.71769e-07	1.93779e-06	Up		uncharacterized protein LOC110611748 isoform X1 [Manihot esculenta]
Manes.03G023500	31.9184	4.99632	0.019437	0.0307095	Up		peroxiredoxin-2B-like [Manihot esculenta]
Manes.03G023800	0.122595	-3.02803	2.83515e-297	2.43425e-295	Down	F19B15.110	auxin-responsive protein IAA27-like [Manihot esculenta]
Manes.03G023900	0.00936911	-6.73787	6.77646e-06	1.57959e-05	Down	MCB17.4	DNA-directed RNA polymerases II and IV subunit 5A-like isoform X1 [Manihot esculenta]
Manes.03G024400	12.1875	3.60733	3.02329e-64	3.98335e-63	Up	F16A16.40	probable xyloglucan endotransglucosylase/hydrolase protein 26 [Manihot esculenta]
Manes.03G025100	0.4679	-1.09573	8.91527e-08	2.39982e-07	Down	MED24	probable glycosyltransferase At5g03795 isoform X1 [Manihot esculenta]
Manes.03G025200	124.258	6.9572	2.4026e-19	1.1666e-18	Up	F15N18.180	ethylene-responsive transcription factor TINY-like [Manihot esculenta]
Manes.03G025400	0.413775	-1.27308	2.79083e-38	2.29784e-37	Down	OJ1175_B01.11	SNW/SKI-interacting protein-like [Manihot esculenta]
Manes.03G025900	4.35737	2.12346	1.25313e-05	2.84799e-05	Up		uncharacterized protein LOC110610853 [Manihot esculenta]
Manes.03G026000	0.489964	-1.02925	4.20269e-07	1.07898e-06	Down	ANIA_11188	2-oxoglutarate-Fe(II) type oxidoreductase-like isoform X1 [Manihot esculenta]
Manes.03G026100	69.1946	6.11259	5.17454e-10	1.61656e-09	Up	F12A12.140	hypothetical protein MANES_03G026100 [Manihot esculenta]
Manes.03G026200	125.495	6.97148	5.48401e-10	1.71071e-09	Up	F12A12.140	hypothetical protein MANES_03G026100 [Manihot esculenta]
Manes.03G026300	72.3467	6.17686	0.000228626	0.000460618	Up	MXK3.15	hypothetical protein MANES_03G026300 [Manihot esculenta]
Manes.03G026800	24.4106	4.60944	6.32982e-05	0.000134812	Up	T5F17.100	receptor-like protein kinase HSL1 [Manihot esculenta]
Manes.03G027100	3.03424	1.60133	3.83529e-123	9.9376e-122	Up	F3G5.20	mitochondrial import inner membrane translocase subunit TIM17-2-like [Manihot esculenta]
Manes.03G027600	0.0348561	-4.84244	4.55201e-08	1.24828e-07	Down	MJI6.16	putative ABC transporter B family member 8 [Manihot esculenta]
Manes.03G027800	0.453272	-1.14155	0.0125249	0.0204054	Down	MIK19.2	mitogen-activated protein kinase kinase 6 [Manihot esculenta]
Manes.03G028200	0.262239	-1.93104	1.0902e-31	7.63141e-31	Down	MIK19.3	glucan endo-1,3-beta-glucosidase 13-like isoform X1 [Manihot esculenta]
Manes.03G028300	0.133842	-2.90139	0	0	Down	PRO1	profilin-1 [Manihot esculenta]
Manes.03G028600	0.220979	-2.17802	3.34801e-61	4.22231e-60	Down		uncharacterized protein LOC110610574 [Manihot esculenta]
Manes.03G028800	2.0074	1.00533	1.07767e-06	2.6764e-06	Up		hypothetical protein MANES_03G028800 [Manihot esculenta]
Manes.03G029300	6.89038	2.78458	0.000224405	0.000452623	Up	MIK19.8	ATP-dependent 6-phosphofructokinase 7-like [Manihot esculenta]
Manes.03G029400	4.51397	2.1744	1.70631e-12	6.11184e-12	Up	F6F22.18	AP-4 complex subunit sigma-like [Manihot esculenta]
Manes.03G029600	0.361265	-1.46887	6.78374e-83	1.14546e-81	Down	F6F22.16	zinc finger CCCH domain-containing protein 20-like [Manihot esculenta]
Manes.03G029850	3.50468	1.80928	4.34168e-167	1.64264e-165	Up	F6F22.14	vacuolar protein sorting-associated protein 32 homolog 2 [Jatropha curcas]
Manes.03G030000	2.78089	1.47554	5.70004e-51	5.99587e-50	Up	OsI_002388	IAA-amino acid hydrolase ILR1-like 4 [Manihot esculenta]
Manes.03G030100	2.02823	1.02022	1.27733e-13	4.82874e-13	Up	MIK19.12	unnamed protein product [Coffea canephora]
Manes.03G030866	0.00344231	-8.18241	3.04678e-11	1.02004e-10	Down	F3P11.9	DNA repair protein recA homolog 3, mitochondrial-like isoform X2 [Manihot esculenta]
Manes.03G030932	0.0458207	-4.44786	0.0210234	0.0330567	Down	T16L4.20	hypothetical protein MANES_03G031500 [Manihot esculenta]
Manes.03G030998	0.177804	-2.49164	2.12185e-05	4.72316e-05	Down	T16L4.20	probable protein arginine N-methyltransferase 1.2 [Manihot esculenta]
Manes.03G031097	0.000637624	-10.615	7.90749e-19	3.74119e-18	Down	F3P11.9	DNA repair protein recA homolog 3, mitochondrial-like isoform X2 [Manihot esculenta]
Manes.03G031196	0.025165	-5.31244	5.08814e-15	2.04122e-14	Down	T16L4.20	probable protein arginine N-methyltransferase 1.2 [Manihot esculenta]
Manes.03G031366	0.0379308	-4.72049	0.00776975	0.0130551	Down		uncharacterized protein LOC110610621 [Manihot esculenta]
Manes.03G031500	0.420999	-1.24811	0.000126924	0.000262677	Down	T16L4.20	probable protein arginine N-methyltransferase 1.2 [Manihot esculenta]
Manes.03G031700	0.477317	-1.06698	0.00703442	0.0118994	Down	F18A5.40	pentatricopeptide repeat-containing protein At3g24000, mitochondrial-like [Hevea brasiliensis]
Manes.03G032100	0.054932	-4.18621	3.30995e-144	1.031e-142	Down	SELMODRAFT_444075	inactive protein kinase SELMODRAFT_444075 [Manihot esculenta]
Manes.03G032201	0.423563	-1.23935	3.29839e-11	1.10253e-10	Down	T4I9.16	PREDICTED: uncharacterized mitochondrial protein AtMg00810-like [Nicotiana tabacum]
Manes.03G032300	0.0964617	-3.3739	2.52412e-28	1.60512e-27	Down	MQL5.25	transcription factor KUA1 [Manihot esculenta]
Manes.03G032500	5.98678	2.58178	2.52565e-101	5.33758e-100	Up	F3P11.19	1-aminocyclopropane-1-carboxylate oxidase 1 [Manihot esculenta]
Manes.03G032600	0.313332	-1.67423	7.73304e-85	1.33978e-83	Down	F3P11.18	tetraspanin-2-like [Manihot esculenta]
Manes.03G032800	3.19986	1.67801	3.50913e-22	1.87315e-21	Up	T16L4.170	uncharacterized protein At4g29660 [Manihot esculenta]
Manes.03G033600	0.200907	-2.3154	5.03753e-10	1.57481e-09	Down		uncharacterized protein LOC110612019 isoform X1 [Manihot esculenta]
Manes.03G033700	0.0235383	-5.40884	0.000454679	0.000889255	Down	T16L4.230	probable polyamine oxidase 5 isoform X1 [Manihot esculenta]
Manes.03G033800	159.762	7.31978	1.03967e-47	1.03028e-46	Up		uncharacterized protein LOC110612156 [Manihot esculenta]
Manes.03G034000	3.19236	1.67462	4.94075e-92	9.30109e-91	Up		transmembrane protein 258-like [Manihot esculenta]
Manes.03G034100	2.07265	1.05148	7.06861e-55	7.9302e-54	Up	F11A3.15	uncharacterized protein LOC110612040 [Manihot esculenta]
Manes.03G034800	0.0240883	-5.37552	0.00858256	0.014338	Down	OsJ_027926	hypothetical protein MANES_03G034800 [Manihot esculenta]
Manes.03G034901	0.104979	-3.25182	3.29541e-07	8.5368e-07	Down		hypothetical protein GH714_038875 [Hevea brasiliensis]
Manes.03G035400	3.11532	1.63938	7.18259e-08	1.94602e-07	Up		hypothetical protein MANES_03G035400 [Manihot esculenta]
Manes.03G035500	0.23979	-2.06016	7.80308e-45	7.31515e-44	Down	HSF30	heat shock factor protein HSF30-like [Manihot esculenta]
Manes.03G035601	87.9063	6.45789	2.12829e-12	7.59059e-12	Up	MHM17.13	IQ domain-containing protein IQM1-like [Manihot esculenta]
Manes.03G035700	0.368021	-1.44214	6.12496e-212	3.26871e-210	Down	F20B18.210	casein kinase 1-like protein 1 [Manihot esculenta]
Manes.03G036300	5.30774	2.4081	0.0140972	0.0227899	Up	F20B18.200	disease resistance protein RPS2 [Manihot esculenta]
Manes.03G036500	2.15305	1.10638	4.91064e-20	2.45247e-19	Up	F27F23.21	U-box domain-containing protein 34-like isoform X1 [Manihot esculenta]
Manes.03G036600	0.349516	-1.51657	5.27874e-20	2.63349e-19	Down	CAGL0J06072g	hypothetical protein MANES_03G036600 [Manihot esculenta]
Manes.03G036800	0.455047	-1.13591	1.40039e-26	8.50096e-26	Down		uncharacterized protein LOC110612342 isoform X1 [Manihot esculenta]
Manes.03G036900	0.155152	-2.68824	1.54779e-12	5.55428e-12	Down	F28P22.4	protein phosphatase 2C 77-like [Manihot esculenta]
Manes.03G037000	2.38939	1.25664	4.77709e-29	3.09361e-28	Up	F27B13.50	mitogen-activated protein kinase kinase 2-like [Manihot esculenta]
Manes.03G037500	0.361146	-1.46934	4.78053e-37	3.82377e-36	Down	F7C8.80	myosin-17 isoform X1 [Manihot esculenta]
Manes.03G037600	0.292972	-1.77117	8.76971e-94	1.685e-92	Down	T1M15	protein PLASTID MOVEMENT IMPAIRED 1-RELATED 1-like [Manihot esculenta]
Manes.03G037900	0.488859	-1.03251	1.45478e-29	9.58917e-29	Down	F7C8.130	protein Brevis radix-like 4 isoform X2 [Manihot esculenta]
Manes.03G038100	3.85794	1.94783	1.87294e-160	6.75653e-159	Up	T12H3.8	vacuolar protein sorting-associated protein 2 homolog 1 [Manihot esculenta]
Manes.03G038300	2.85065	1.51129	0.0193202	0.0305354	Up	F14F18.230	mechanosensitive ion channel protein 10-like isoform X1 [Manihot esculenta]
Manes.03G038600	2.00553	1.00398	1.60872e-05	3.62043e-05	Up	T12H3.6	replication protein A 70 kDa DNA-binding subunit A [Manihot esculenta]
Manes.03G038900	0.148365	-2.75278	4.83961e-53	5.26206e-52	Down	F1L3.15	protein ELF4-LIKE 3-like [Manihot esculenta]
Manes.03G039000	4.28423	2.09904	3.98101e-21	2.06028e-20	Up	At2g31670	stress-response A/B barrel domain-containing protein UP3-like [Manihot esculenta]
Manes.03G039700	4.25326	2.08857	1.64055e-222	9.33308e-221	Up	OPR3	12-oxophytodienoate reductase 3 [Manihot esculenta]
Manes.03G039800	8.94138	3.1605	0.000334397	0.00066315	Up	F5O24.220	probable glucan endo-1,3-beta-glucosidase BG4 [Manihot esculenta]
Manes.03G040200	0.196734	-2.34568	7.54691e-07	1.89573e-06	Down		uncharacterized protein LOC110612066 isoform X1 [Manihot esculenta]
Manes.03G040700	0.0799892	-3.64405	7.06589e-167	2.66466e-165	Down	F18N11.70	hypothetical protein MANES_03G040700 [Manihot esculenta]
Manes.03G040800	3.87945	1.95585	3.25592e-266	2.4204e-264	Up	At2g05940	serine/threonine-protein kinase RIPK-like [Manihot esculenta]
Manes.03G041400	0.315785	-1.66298	2.13318e-09	6.40448e-09	Down	F26O13.60	protein STRICTOSIDINE SYNTHASE-LIKE 4-like [Manihot esculenta]
Manes.03G041500	3.05276	1.61011	1.6774e-17	7.55074e-17	Up	PSA1	proteasome subunit alpha type-6 [Manihot esculenta]
Manes.03G041600	2.05227	1.03722	0.00514744	0.00887782	Up		hypothetical protein MANES_03G042800 [Manihot esculenta]
Manes.03G041700	0.314552	-1.66863	1.19528e-26	7.26723e-26	Down		inter alpha-trypsin inhibitor, heavy chain 4 isoform X1 [Manihot esculenta]
Manes.03G041800	0.420012	-1.2515	3.50958e-12	1.23785e-11	Down		uncharacterized protein LOC110612167 [Manihot esculenta]
Manes.03G042300	3.5761	1.83839	0.00356542	0.00628153	Up	T29M8.2	photosystem I chlorophyll a/b-binding protein 6, chloroplastic isoform X1 [Manihot esculenta]
Manes.03G042500	6.80253	2.76607	2.30075e-262	1.65739e-260	Up	T29M8.5	protein TIFY 10B isoform X1 [Manihot esculenta]
Manes.03G042600	0.0467388	-4.41924	0	0	Down	T1M15.100	uncharacterized protein LOC110611248 [Manihot esculenta]
Manes.03G043400	2.3744	1.24756	0.00557126	0.00956553	Up		uncharacterized protein LOC110610803 [Manihot esculenta]
Manes.03G043600	0.422291	-1.24369	0.00566438	0.00971252	Down	At5g20740	pectinesterase inhibitor 3-like [Manihot esculenta]
Manes.03G043700	0.47802	-1.06486	5.61787e-27	3.44626e-26	Down	F25A4.7	3-oxoacyl-[acyl-carrier-protein]
Manes.03G043900	0.386103	-1.37294	9.00661e-49	9.1314e-48	Down	T1M15.130	auxin response factor 19-like [Manihot esculenta]
Manes.03G044000	2.35903	1.23819	1.96635e-108	4.49439e-107	Up	T1M15.120	20 kDa chaperonin, chloroplastic-like [Manihot esculenta]
Manes.03G044100	3.93604	1.97675	8.14999e-82	1.36427e-80	Up	T29M8.8	ethylene-responsive transcription factor ERF017 [Manihot esculenta]
Manes.03G046800	2.12993	1.09081	1.92248e-58	2.29162e-57	Up	HEMH	ferrochelatase-2, chloroplastic [Manihot esculenta]
Manes.03G046900	2.06195	1.04401	7.84184e-54	8.64758e-53	Up		hypothetical protein GH714_030434 [Hevea brasiliensis]
Manes.03G047100	4.12642	2.04489	1.79052e-19	8.74882e-19	Up	T22P22_180	pollen-specific protein SF21-like isoform X2 [Manihot esculenta]
Manes.03G047200	52.1929	5.70578	0.00214509	0.00388632	Up	F3N23.21	inorganic pyrophosphatase 2-like [Manihot esculenta]
Manes.03G048300	0.0701418	-3.83358	0.000505556	0.000983222	Down	T2E12.5	probable leucine-rich repeat receptor-like protein kinase At1g68400 [Manihot esculenta]
Manes.03G049200	2.48186	1.31142	1.85637e-09	5.59798e-09	Up	MMM17.26	beta-fructofuranosidase, insoluble isoenzyme CWINV6-like [Manihot esculenta]
Manes.03G049400	0.0544428	-4.19912	5.00942e-35	3.82036e-34	Down	F26P21.160	glutaredoxin-C6-like [Manihot esculenta]
Manes.03G049500	15.0637	3.91301	5.30602e-28	3.34672e-27	Up	HSF30	heat shock factor protein HSF30-like [Manihot esculenta]
Manes.03G049700	16.699	4.06169	0	0	Up	At2g26190	IQ domain-containing protein IQM1-like [Manihot esculenta]
Manes.03G051100	0.410897	-1.28315	1.97337e-20	1.00189e-19	Down	F4I10_20	aminopeptidase M1-like isoform X3 [Manihot esculenta]
Manes.03G051300	39.0945	5.28889	2.07959e-133	5.87233e-132	Up	T19G15.20	probable WRKY transcription factor 50 isoform X1 [Manihot esculenta]
Manes.03G051816	0.0072555	-7.10671	7.31713e-07	1.8402e-06	Down		hypothetical protein MANES_03G051900 [Manihot esculenta]
Manes.03G052000	0.423841	-1.23841	3.25105e-62	4.15862e-61	Down	F9D12.13	PHD finger protein ALFIN-LIKE 4-like [Manihot esculenta]
Manes.03G052800	191.75	7.58308	4.58599e-08	1.25715e-07	Up	CEY00_Acc28234	transcription repressor MYB5-like [Manihot esculenta]
Manes.03G053100	10.5477	3.39886	3.07583e-129	8.33159e-128	Up		uncharacterized protein LOC110610699 [Manihot esculenta]
Manes.03G053565	0.466782	-1.09918	0.000795674	0.00151466	Down	F13M11	copper-transporting ATPase PAA2, chloroplastic [Manihot esculenta]
Manes.03G053700	3.16527	1.66233	1.49394e-81	2.49184e-80	Up	T1D16.3	uncharacterized protein LOC110611906 [Manihot esculenta]
Manes.03G054000	13.5522	3.76045	4.18945e-61	5.26919e-60	Up	T1D16.5	fatty-acid-binding protein 2 [Manihot esculenta]
Manes.03G054200	0.0295151	-5.0824	0.0204079	0.0321671	Down		uncharacterized protein LOC110610991 [Manihot esculenta]
Manes.03G054300	36.0311	5.17117	9.31674e-07	2.32549e-06	Up		pectinesterase/pectinesterase inhibitor PPE8B-like [Manihot esculenta]
Manes.03G054600	2.98774	1.57905	3.45714e-17	1.53542e-16	Up		hypothetical protein MANES_03G054600 [Manihot esculenta]
Manes.03G054700	0.459339	-1.12237	2.96054e-19	1.43125e-18	Down	AAF24960.1	transcription initiation factor TFIID subunit 4b-like isoform X1 [Manihot esculenta]
Manes.03G055300	2.34287	1.22827	2.81961e-18	1.30717e-17	Up	T18D12.90	protein FATTY ACID EXPORT 2, chloroplastic-like [Manihot esculenta]
Manes.03G055400	0.333783	-1.58302	2.27066e-05	5.03947e-05	Down	F4I10.90	F-box only protein 13-like isoform X1 [Manihot esculenta]
Manes.03G055500	0.15998	-2.64404	0.00061213	0.00117867	Down	ACL1	uncharacterized protein LOC110612450 isoform X1 [Manihot esculenta]
Manes.03G055816	0.41976	-1.25236	0.000133324	0.000275457	Down	At2g07737	hypothetical protein MANES_03G055900 [Manihot esculenta]
Manes.03G056000	0.200121	-2.32105	2.35498e-07	6.16165e-07	Down	A_IG002N01.30	protein ROOT PRIMORDIUM DEFECTIVE 1 [Manihot esculenta]
Manes.03G056100	43.4138	5.44008	2.71032e-296	2.31003e-294	Up	T29M8.8	ethylene-responsive transcription factor ERF017-like [Manihot esculenta]
Manes.03G056201	0.103093	-3.27798	1.77726e-20	9.03895e-20	Down		uncharacterized protein LOC110610998 [Manihot esculenta]
Manes.03G056600	0.235899	-2.08376	6.84154e-41	5.94432e-40	Down		uncharacterized protein LOC110612073 [Manihot esculenta]
Manes.03G057200	0.0675723	-3.88742	2.91977e-15	1.18461e-14	Down	F5K20.220	RNA polymerase sigma factor sigC isoform X2 [Manihot esculenta]
Manes.03G058100	17.3121	4.11371	2.6274e-05	5.79638e-05	Up	OsI_16288	cyanogenic beta-glucosidase-like [Manihot esculenta]
Manes.03G058250	62.1231	5.95706	3.79514e-05	8.24166e-05	Up	OsI_16288	cyanogenic beta-glucosidase-like [Manihot esculenta]
Manes.03G059300	2.63777	1.39932	5.29438e-16	2.22525e-15	Up	F17H15.18	probably inactive leucine-rich repeat receptor-like protein kinase At2g25790 isoform X1 [Manihot esculenta]
Manes.03G059601	0.0564737	-4.14628	0	0	Down	LFS	lachrymatory-factor synthase-like [Manihot esculenta]
Manes.03G059800	0.0170509	-5.87401	1.2985e-24	7.43257e-24	Down		uncharacterized protein LOC110611488 [Manihot esculenta]
Manes.03G061000	2.06901	1.04894	2.19312e-17	9.81524e-17	Up	F15N18.110	aspartate aminotransferase, cytoplasmic-like [Manihot esculenta]
Manes.03G061100	0.352078	-1.50603	6.03545e-21	3.11036e-20	Down	P0460E08.21	aspartate aminotransferase, cytoplasmic-like isoform X1 [Manihot esculenta]
Manes.03G061400	0.207878	-2.26619	3.11932e-15	1.26293e-14	Down	MTI20.10	hypothetical protein MANES_03G061400 [Manihot esculenta]
Manes.03G062300	0.20547	-2.283	0	0	Down	F17H15.16	aquaporin TIP4-1 [Manihot esculenta]
Manes.03G062700	2.4663	1.30235	2.78579e-07	7.24972e-07	Up	FGRRES_00730	PXMP2/4 family protein 2-like isoform X2 [Manihot esculenta]
Manes.03G062800	2.05422	1.03859	0.000506792	0.000985545	Up	T5I5	rhomboid-like protein 11, chloroplastic [Manihot esculenta]
Manes.03G063225	0.377884	-1.40399	1.18667e-09	3.62686e-09	Down	T24A18.140	uncharacterized protein LOC110611952 [Manihot esculenta]
Manes.03G064300	2.15863	1.11012	1.4899e-15	6.12167e-15	Up	F4D11.110	two-on-two hemoglobin-3-like [Manihot esculenta]
Manes.03G064650	0.252102	-1.98792	1.2917e-261	9.24781e-260	Down	OsJ_03270	probable E3 ubiquitin-protein ligase RZFP34 isoform X2 [Manihot esculenta]
Manes.03G064701	0.158852	-2.65425	1.39903e-09	4.2586e-09	Down		pentatricopeptide repeat-containing protein At5g16640, mitochondrial-like isoform X1 [Manihot esculenta]
Manes.03G065000	0.492131	-1.02289	7.54305e-21	3.88043e-20	Down	YALI0F23815g	uncharacterized protein LOC110611497 [Manihot esculenta]
Manes.03G065500	2.45689	1.29683	1.1026e-42	9.92466e-42	Up	F4D11.230	protein TIFY 8-like isoform X2 [Manihot esculenta]
Manes.03G065580	4.45931	2.15682	0.00016304	0.000333821	Up	OsJ_32472	uncharacterized protein LOC110610649 [Manihot esculenta]
Manes.03G065648	0.363249	-1.46097	8.07797e-06	1.86967e-05	Down	T1E2.16	serine carboxypeptidase-like 51 isoform X1 [Manihot esculenta]
Manes.03G065696	0.00242078	-8.69031	3.46691e-12	1.22335e-11	Down	T29J13.20	hypothetical protein GH714_034877 [Hevea brasiliensis]
Manes.03G065900	0.400029	-1.32182	1.19405e-31	8.34579e-31	Down	F15N18_60	protein ANTI-SILENCING 1 isoform X2 [Hevea brasiliensis]
Manes.03G066340	15.7791	3.97994	0.00257439	0.004617	Up	F4D11.100	helicase and polymerase-containing protein TEBICHI isoform X1 [Manihot esculenta]
Manes.03G066516	7.45317	2.89785	4.78318e-22	2.54388e-21	Up	T14C9.50	serine/threonine protein phosphatase 2A 57 kDa regulatory subunit B' kappa isoform-like isoform X1 [Manihot esculenta]
Manes.03G066532	2.62046	1.38982	4.12404e-64	5.42137e-63	Up	FATB1	palmitoyl-acyl carrier protein thioesterase, chloroplastic-like isoform X1 [Manihot esculenta]
Manes.03G067600	3.25253	1.70156	1.81945e-07	4.79553e-07	Up		uncharacterized protein LOC110610880 [Manihot esculenta]
Manes.03G067700	0.0657382	-3.92712	1.05006e-16	4.55835e-16	Down	L23H3.30	transcriptional corepressor LEUNIG-like isoform X3 [Manihot esculenta]
Manes.03G068566	0.012792	-6.28861	8.38678e-05	0.000176489	Down		hypothetical protein MANES_16G065100 [Manihot esculenta]
Manes.03G068582	15.3169	3.93705	8.49081e-15	3.38179e-14	Up		hypothetical protein MANES_16G065100 [Manihot esculenta]
Manes.03G068900	0.343835	-1.54021	8.84398e-12	3.05677e-11	Down	MXP5.1	hypothetical protein MANES_03G068900 [Manihot esculenta]
Manes.03G069001	2.11784	1.0826	3.38813e-08	9.38736e-08	Up	MBK21.23	peroxisomal 2,4-dienoyl-CoA reductase [Jatropha curcas]
Manes.03G069100	2.04145	1.0296	1.66624e-13	6.2745e-13	Up	T9E8.100	3-hydroxyisobutyryl-CoA hydrolase-like protein 3, mitochondrial isoform X2 [Manihot esculenta]
Manes.03G069300	0.349745	-1.51563	3.41877e-21	1.77246e-20	Down	T16H5.220	lecithin-cholesterol acyltransferase-like 4 [Manihot esculenta]
Manes.03G069600	0.337117	-1.56868	0.0102221	0.0168914	Down	POPTRDRAFT_798217	CASP-like protein 1B1 [Manihot esculenta]
Manes.03G069616	0.0668483	-3.90297	0.00644522	0.0109617	Down		RNA-binding protein 12-like [Manihot esculenta]
Manes.03G069632	29.9033	4.90223	0.0131316	0.021331	Up	F28P10.70	patatin-like protein 3 [Manihot esculenta]
Manes.03G069800	0.0310952	-5.00716	0.0241703	0.0375857	Down	F1C12.190	leucine-rich repeat receptor-like serine/threonine-protein kinase BAM3 [Manihot esculenta]
Manes.03G070940	0.268975	-1.89446	7.38365e-24	4.13285e-23	Down	SPBC1A4.06c	phosphatidate cytidylyltransferase, mitochondrial isoform X1 [Hevea brasiliensis]
Manes.03G071216	0.0311702	-5.00369	0.00252355	0.00453166	Down		uncharacterized protein LOC110623249 [Manihot esculenta]
Manes.03G071400	3.35488	1.74626	3.10721e-81	5.17157e-80	Up	YGR215W	uncharacterized protein LOC110610762 [Manihot esculenta]
Manes.03G071700	4.07369	2.02634	0.000853795	0.0016208	Up	Solyc07g008620.1.1	hypothetical protein MANES_03G071700 [Manihot esculenta]
Manes.03G072100	2.02302	1.01651	2.25724e-28	1.43737e-27	Up		uncharacterized protein LOC110610527 [Manihot esculenta]
Manes.03G072600	0.00219153	-8.83384	1.26978e-12	4.57781e-12	Down		uncharacterized protein LOC110610498 [Manihot esculenta]
Manes.03G073300	3.31476	1.7289	8.26374e-11	2.70437e-10	Up	F28K20.5	potassium transporter 11-like isoform X1 [Manihot esculenta]
Manes.03G073800	2.05558	1.03954	0.00116098	0.00216995	Up	T4E14.19	phospholipase A2-alpha [Manihot esculenta]
Manes.03G074800	0.427448	-1.22618	8.47322e-98	1.70255e-96	Down	K23L20.14	copper-transporting ATPase RAN1-like [Manihot esculenta]
Manes.03G076600	0.148702	-2.7495	1.82053e-66	2.48155e-65	Down	F14G9.24	probable LRR receptor-like serine/threonine-protein kinase At1g56140 isoform X1 [Manihot esculenta]
Manes.03G076700	0.0179899	-5.79667	0.00150237	0.00277416	Down		hypothetical protein MANES_03G076700 [Manihot esculenta]
Manes.03G076800	45.136	5.49621	0.0041128	0.00718876	Up	F24L7.6	hypothetical protein MANES_03G076800, partial [Manihot esculenta]
Manes.03G077800	49.7553	5.63678	1.05391e-15	4.35877e-15	Up	T26J14.4	probable xyloglucan galactosyltransferase GT17 [Manihot esculenta]
Manes.03G079400	5.46571	2.45041	1.58151e-158	5.55033e-157	Up		uncharacterized protein LOC110612057 [Manihot esculenta]
Manes.03G080016	0.0798834	-3.64596	0.000488115	0.000951051	Down		uncharacterized protein LOC110659558 [Hevea brasiliensis]
Manes.03G080600	0.352717	-1.50342	7.85321e-95	1.52528e-93	Down	SPBC14F5.03c	importin-4 isoform X2 [Manihot esculenta]
Manes.03G081200	0.41595	-1.26552	1.29407e-40	1.11727e-39	Down	LKB	delta(24)-sterol reductase [Manihot esculenta]
Manes.03G081700	0.493417	-1.01912	1.34162e-46	1.30016e-45	Down	SPCC16C4.07	cell wall integrity protein scw1-like [Manihot esculenta]
Manes.03G081900	2.64473	1.40312	6.94296e-32	4.88358e-31	Up	Os03g0397400	vacuolar cation/proton exchanger 3-like isoform X1 [Manihot esculenta]
Manes.03G082300	3.13969	1.65062	4.1553e-43	3.77236e-42	Up	K24M9.12	uracil-DNA glycosylase, mitochondrial isoform X2 [Manihot esculenta]
Manes.03G082900	0.125611	-2.99297	2.48681e-29	1.624e-28	Down	PSBR	photosystem II 10 kDa polypeptide, chloroplastic-like [Manihot esculenta]
Manes.03G083178	0.0139462	-6.16398	0.000455862	0.000891494	Down	177O13.34	putative disease resistance protein RGA1 isoform X1 [Manihot esculenta]
Manes.03G083194	2.17482	1.1209	0.00718574	0.0121404	Up	F28O9.140	eukaryotic translation initiation factor 3 subunit E isoform X1 [Manihot esculenta]
Manes.03G083200	5.98341	2.58097	4.42043e-14	1.7043e-13	Up	F19K19.4	cold-responsive protein kinase 1-like isoform X1 [Manihot esculenta]
Manes.03G083242	0.0315709	-4.98526	0.0219866	0.0344478	Down	177O13.40	hypothetical protein MANES_S035000 [Manihot esculenta]
Manes.03G083500	3.32675	1.73411	1.3434e-06	3.30985e-06	Up	MOA2.4	9-cis-epoxycarotenoid dioxygenase NCED3, chloroplastic-like [Manihot esculenta]
Manes.03G083900	2.06267	1.04451	8.54186e-16	3.54914e-15	Up	T31E10.3	solanesyl diphosphate synthase 3, chloroplastic/mitochondrial isoform X1 [Manihot esculenta]
Manes.03G084000	0.0277158	-5.17315	3.23738e-20	1.62835e-19	Down	MIE1.18	cytochrome P450 72A15-like isoform X2 [Manihot esculenta]
Manes.03G084100	0.0178644	-5.80677	1.28244e-85	2.24528e-84	Down		cytochrome P450 72A15-like [Manihot esculenta]
Manes.03G084200	0.173827	-2.52427	9.46724e-27	5.77112e-26	Down		cytochrome P450 72A15-like [Manihot esculenta]
Manes.03G084300	52.0109	5.70074	0	0	Up	poxN1	peroxidase N1-like [Manihot esculenta]
Manes.03G084600	0.367532	-1.44406	1.70196e-11	5.77699e-11	Down		uncharacterized protein LOC110610406 [Manihot esculenta]
Manes.03G085400	0.25438	-1.97494	3.65057e-07	9.42119e-07	Down	K20M4.6	probable polyamine transporter At3g13620 [Manihot esculenta]
Manes.03G086200	2.25652	1.1741	7.35137e-60	9.01193e-59	Up	RPL9	60S ribosomal protein L9 [Manihot esculenta]
Manes.03G086903	45.0841	5.49455	3.49859e-14	1.3554e-13	Up	T27D20.9	probable leucine-rich repeat receptor-like protein kinase At1g35710 [Manihot esculenta]
Manes.03G086906	41.5736	5.3776	3.0837e-49	3.15391e-48	Up	T27D20.9	systemin receptor SR160 [Manihot esculenta]
Manes.03G087600	0.372897	-1.42315	9.65717e-60	1.17893e-58	Down	F7A10.23	calpain-type cysteine protease DEK1 [Manihot esculenta]
Manes.03G087800	0.149073	-2.74591	2.1226e-05	4.72437e-05	Down	K20M4.6	probable polyamine transporter At3g13620 isoform X1 [Manihot esculenta]
Manes.03G087803	11.5329	3.52768	6.9559e-103	1.49861e-101	Up	F7A10.14	probable acyl-activating enzyme 18, peroxisomal [Manihot esculenta]
Manes.03G088200	2.15951	1.11071	1.46913e-09	4.46553e-09	Up		hypothetical protein MANES_03G088200 [Manihot esculenta]
Manes.03G088400	2.01465	1.01053	6.64132e-09	1.92922e-08	Up		uncharacterized protein LOC110612278 isoform X1 [Manihot esculenta]
Manes.03G088800	45.2607	5.50019	0	0	Up	F7A10.7	dirigent protein 22-like [Manihot esculenta]
Manes.03G089000	0.10099	-3.30772	3.16419e-11	1.05873e-10	Down		hypothetical protein MANES_03G089000 [Manihot esculenta]
Manes.03G089503	0.032262	-4.95402	0.0247019	0.0383483	Down	F18O22.100	probable carboxylesterase 16 [Manihot esculenta]
Manes.03G090316	2.58275	1.36891	2.80463e-38	2.30839e-37	Up	F14J16.9	cellulose synthase-like protein E1 [Manihot esculenta]
Manes.03G090364	0.474742	-1.07478	9.73348e-21	4.99181e-20	Down		uncharacterized protein LOC110621193 [Manihot esculenta]
Manes.03G090412	3.61295	1.85318	6.75833e-12	2.35162e-11	Up	F23H11.7	uncharacterized protein LOC110619934 isoform X1 [Manihot esculenta]
Manes.03G090444	0.1951	-2.35771	0.00298576	0.00530811	Down		zinc finger BED domain-containing protein RICESLEEPER 2-like [Hevea brasiliensis]
Manes.03G090703	0.00299556	-8.38296	3.93747e-11	1.312e-10	Down		zinc finger BED domain-containing protein RICESLEEPER 2-like [Hevea brasiliensis]
Manes.03G090900	5.28411	2.40166	0.0160194	0.0256601	Up	T9N14.6	kinesin-like protein KIN-14Q [Manihot esculenta]
Manes.03G091000	2.67299	1.41846	1.48374e-16	6.38973e-16	Up	SLN	gibberellin 2-beta-dioxygenase 1-like [Manihot esculenta]
Manes.03G091016	8.94497	3.16108	9.71117e-30	6.4321e-29	Up	F3F9.6	interactor of constitutive active ROPs 4-like [Manihot esculenta]
Manes.03G091100	3.86586	1.95079	6.98451e-48	6.95998e-47	Up	F2G19.6	hypothetical protein MANES_03G091100 [Manihot esculenta]
Manes.03G091122	0.00842446	-6.8912	2.24417e-06	5.43083e-06	Down	F18C1.8	hypothetical protein MANES_06G117300 [Manihot esculenta]
Manes.03G091166	255.837	7.99908	7.45854e-10	2.30717e-09	Up		hypothetical protein MANES_06G117000 [Manihot esculenta]
Manes.03G091176	17.9384	4.16498	0.00776621	0.0130501	Up		hypothetical protein MANES_06G117100 [Manihot esculenta]
Manes.03G091188	235.264	7.87813	1.62649e-09	4.92391e-09	Up		hypothetical protein MANES_06G116900 [Manihot esculenta]
Manes.03G091900	9.75062	3.28549	3.43135e-100	7.17346e-99	Up	T3F20.25	probable LRR receptor-like serine/threonine-protein kinase At1g53430 [Manihot esculenta]
Manes.03G092000	9.10794	3.18712	7.17586e-168	2.7327e-166	Up	T21E2.2	probable leucine-rich repeat receptor-like serine/threonine-protein kinase At3g14840 [Manihot esculenta]
Manes.03G092400	2.30374	1.20398	6.52654e-14	2.50098e-13	Up	F12E4.260	UDP-glycosyltransferase 89A2-like [Manihot esculenta]
Manes.03G095200	0.310591	-1.68691	8.38445e-08	2.26217e-07	Down	RPS4	40S ribosomal protein S4-1-like [Manihot esculenta]
Manes.03G095700	2.05271	1.03753	1.20546e-14	4.77017e-14	Up	rpl20	uncharacterized protein LOC110610598 [Manihot esculenta]
Manes.03G096516	0.190888	-2.38921	4.69169e-07	1.19937e-06	Down		hypothetical protein MANES_03G096400 [Manihot esculenta]
Manes.03G096600	6.34566	2.66577	3.37748e-279	2.67303e-277	Up	HMG1	3-hydroxy-3-methylglutaryl-coenzyme A reductase 1-like [Manihot esculenta]
Manes.03G097100	0.114913	-3.12139	1.38624e-184	6.04025e-183	Down	K18L3.13	uncharacterized protein LOC110611342 [Manihot esculenta]
Manes.03G097500	0.495357	-1.01346	8.96966e-19	4.23167e-18	Down	F23E12.140	monosaccharide-sensing protein 2-like [Manihot esculenta]
Manes.03G097600	3.64803	1.86712	1.37078e-52	1.48075e-51	Up	F23E12.150	glutamate receptor 3.2-like isoform X1 [Manihot esculenta]
Manes.03G097700	3.3656	1.75086	1.21823e-71	1.78612e-70	Up	MXL8.8	mitogen-activated protein kinase kinase 5-like [Manihot esculenta]
Manes.03G097900	2.21471	1.14711	1.02124e-34	7.715e-34	Up	T29J13.180	mitochondrial dicarboxylate/tricarboxylate transporter DTC-like [Manihot esculenta]
Manes.03G098333	0.32278	-1.63138	3.64337e-174	1.44419e-172	Down	SPCC1840.03	importin-5-like isoform X1 [Manihot esculenta]
Manes.03G098600	0.32708	-1.61228	5.2359e-13	1.9228e-12	Down	T29J13.250	peptidyl-tRNA hydrolase, mitochondrial isoform X2 [Manihot esculenta]
Manes.03G098816	4.51091	2.17342	1.27558e-40	1.10171e-39	Up	T9J14.4	uncharacterized protein LOC110611567 [Manihot esculenta]
Manes.03G098848	0.409512	-1.28802	3.17966e-18	1.47232e-17	Down	MRP15.22	glucan endo-1,3-beta-glucosidase 4-like isoform X1 [Manihot esculenta]
Manes.03G098880	39.8706	5.31725	9.91457e-10	3.04584e-09	Up	K20M4.4	IQ domain-containing protein IQM2-like [Manihot esculenta]
Manes.03G098912	0.064577	-3.95284	1.12774e-05	2.57485e-05	Down	OsJ_03202	probable cytokinin riboside 5'-monophosphate phosphoribohydrolase LOGL1 isoform X2 [Manihot esculenta]
Manes.03G099100	0.274363	-1.86584	0.0158588	0.0254169	Down		hypothetical protein MANES_03G099100 [Manihot esculenta]
Manes.03G099300	0.169691	-2.55902	0.0165752	0.0264812	Down		hypothetical protein MANES_03G099300 [Manihot esculenta]
Manes.03G099316	0.00776694	-7.00844	1.12686e-290	9.36422e-289	Down		hypothetical protein MANES_03G099300 [Manihot esculenta]
Manes.03G099500	0.112637	-3.15025	3.15018e-23	1.73201e-22	Down		hypothetical protein MANES_03G099500 [Manihot esculenta]
Manes.03G099700	0.474444	-1.07569	7.43562e-07	1.86899e-06	Down		uncharacterized protein LOC110610409 [Manihot esculenta]
Manes.03G099900	0.401002	-1.31832	8.31508e-25	4.78425e-24	Down	F13N6.21	uncharacterized protein LOC110612041 [Manihot esculenta]
Manes.03G100000	2.91237	1.54219	2.16096e-09	6.48371e-09	Up	K19M22.15	protein GRAVITROPIC IN THE LIGHT 1-like [Manihot esculenta]
Manes.03G100200	2.05954	1.04232	0.00268486	0.00480253	Up	T22K18.6	mitochondrial import inner membrane translocase subunit TIM22-4 [Manihot esculenta]
Manes.03G101000	0.467563	-1.09677	2.66367e-26	1.60399e-25	Down	MGH6.14	exosome complex component RRP42 [Manihot esculenta]
Manes.03G101700	4.32552	2.11287	2.10829e-167	8.01565e-166	Up	F14N22	protein LIGHT-DEPENDENT SHORT HYPOCOTYLS 7-like [Manihot esculenta]
Manes.03G101900	0.0949996	-3.39593	9.95459e-38	8.09023e-37	Down	PPC	phosphoenolpyruvate carboxylase-like [Manihot esculenta]
Manes.03G102600	0.135297	-2.8858	4.99563e-19	2.38781e-18	Down	SPAC29B12.05c	uncharacterized protein LOC110610711 [Manihot esculenta]
Manes.03G103100	36.552	5.19188	0.0107773	0.0177446	Up	F3N23.34	protein trichome birefringence-like 31 [Manihot esculenta]
Manes.03G103501	0.489945	-1.02931	2.38237e-05	5.27631e-05	Down		uncharacterized protein LOC110610681 [Manihot esculenta]
Manes.03G104800	0.187522	-2.41487	8.65008e-46	8.26572e-45	Down	F4B12.5	uncharacterized exonuclease domain-containing protein At3g15140 isoform X2 [Hevea brasiliensis]
Manes.03G106300	2.53377	1.34129	2.55975e-89	4.67505e-88	Up	K7L4.1	ethylene-responsive transcription factor 4 [Manihot esculenta]
Manes.03G106600	0.370452	-1.43264	1.98248e-38	1.63634e-37	Down	SPAC9G1.09	germinal center kinase 1-like isoform X2 [Manihot esculenta]
Manes.03G109200	0.122536	-3.02872	0.00416751	0.00728109	Down	P0481E12.22	early nodulin-like protein 1 [Manihot esculenta]
Manes.03G109400	0.455943	-1.13307	7.5161e-08	2.03425e-07	Down	F3H9.7	VQ motif-containing protein 19-like [Manihot esculenta]
Manes.03G109700	0.0425264	-4.5555	6.65459e-18	3.04023e-17	Down	MYH19.19	beta-glucuronosyltransferase GlcAT14B-like [Manihot esculenta]
Manes.03G109800	0.264036	-1.92119	9.96819e-09	2.8631e-08	Down	K7L4.16	protein SPA1-RELATED 3-like isoform X1 [Manihot esculenta]
Manes.03G110400	4.0403	2.01446	1.98932e-52	2.14195e-51	Up	K7L4.21	hypothetical protein MANES_03G110400 [Manihot esculenta]
Manes.03G110800	2.10157	1.07147	1.6025e-10	5.16582e-10	Up	F14G24.28	3-deoxy-manno-octulosonate cytidylyltransferase, mitochondrial [Manihot esculenta]
Manes.03G110816	0.250454	-1.99738	7.96694e-07	1.99822e-06	Down		uncharacterized protein LOC105648596 isoform X2 [Jatropha curcas]
Manes.03G111200	8.74128	3.12785	1.99876e-122	5.13892e-121	Up	F13K3.18	UDP-glycosyltransferase 73C4-like [Manihot esculenta]
Manes.03G111500	53.8985	5.75217	1.30877e-14	5.17284e-14	Up	MJK13.3	expansin-A12 [Manihot esculenta]
Manes.03G112150	0.0664961	-3.91059	0.0145275	0.0234333	Down	F26G16.14	2-succinylbenzoate--CoA ligase, chloroplastic/peroxisomal isoform X2 [Manihot esculenta]
Manes.03G112266	0.32598	-1.61714	1.42284e-20	7.25865e-20	Down		hypothetical protein MANES_03G112300, partial [Manihot esculenta]
Manes.03G112800	3.01877	1.59396	7.32798e-06	1.70337e-05	Up	F14G24.25	nuclear/nucleolar GTPase 2-like [Manihot esculenta]
Manes.03G113100	3.74191	1.90377	8.7523e-12	3.02598e-11	Up	F27G19.60	CBS domain-containing protein CBSX5-like [Manihot esculenta]
Manes.03G113200	0.223983	-2.15854	5.49466e-17	2.41499e-16	Down	F14G24.19	lanC-like protein GCR2 [Manihot esculenta]
Manes.03G114200	20.8594	4.38262	4.55169e-14	1.75375e-13	Up	Solyc07g063410	NAC domain-containing protein 72 [Manihot esculenta]
Manes.03G114400	5.53432	2.46841	4.23528e-18	1.94949e-17	Up		uncharacterized protein LOC110612112 [Manihot esculenta]
Manes.03G114500	0.276036	-1.85707	1.3247e-09	4.0413e-09	Down	AFR120C	uncharacterized protein LOC110610435 [Manihot esculenta]
Manes.03G115100	3.83814	1.94041	3.22962e-20	1.6248e-19	Up	F24B18.1	PAP-specific phosphatase HAL2-like [Manihot esculenta]
Manes.03G116500	0.240481	-2.05601	0.000583377	0.00112563	Down	MDK4.11	cytochrome c-type biogenesis ccda-like chloroplastic protein isoform X1 [Manihot esculenta]
Manes.03G116600	0.474066	-1.07684	5.01404e-11	1.66168e-10	Down	MDK4.10	myosin-2-like isoform X1 [Manihot esculenta]
Manes.03G117100	2.77226	1.47106	1.98086e-17	8.88752e-17	Up	MJP23.9	vesicle-associated protein 4-1-like [Manihot esculenta]
Manes.03G117400	2.86425	1.51816	2.38465e-63	3.10671e-62	Up	F5H14.13	diacylglycerol kinase 5-like [Manihot esculenta]
Manes.03G117900	2.08849	1.06246	1.16636e-10	3.79033e-10	Up	MSA6.19	zinc finger protein CONSTANS-LIKE 4-like [Manihot esculenta]
Manes.03G118051	3.10543	1.63479	0.00223002	0.00403234	Up	M4I22.100	G-type lectin S-receptor-like serine/threonine-protein kinase At4g27290 isoform X1 [Manihot esculenta]
Manes.03G118100	139.88	7.12805	2.86936e-08	7.98712e-08	Up	M4I22.100	G-type lectin S-receptor-like serine/threonine-protein kinase At4g27290 [Manihot esculenta]
Manes.03G118200	19.8594	4.31175	0.00911984	0.0151821	Up	M4I22.100	G-type lectin S-receptor-like serine/threonine-protein kinase At4g27290 [Manihot esculenta]
Manes.03G118300	4.78848	2.25957	2.89624e-122	7.42995e-121	Up	M4I22.90	calcium-binding protein PBP1-like [Hevea brasiliensis]
Manes.03G119700	2.40581	1.26652	1.4952e-08	4.23962e-08	Up	F3H11.2	transcription factor bHLH123-like isoform X1 [Manihot esculenta]
Manes.03G120500	0.426605	-1.22903	0.000469063	0.000915925	Down		uncharacterized protein LOC110644480 [Hevea brasiliensis]
Manes.03G120832	54.5133	5.76854	1.55829e-14	6.13402e-14	Up	F3H11.5	organic cation/carnitine transporter 4 [Manihot esculenta]
Manes.03G121080	2.55796	1.355	2.04095e-130	5.6067e-129	Up	OsJ_24639	chitin-inducible gibberellin-responsive protein 1-like [Manihot esculenta]
Manes.03G121100	19.3186	4.27192	1.46242e-08	4.15123e-08	Up	MRB17.9	calcium/calmodulin-regulated receptor-like kinase 1 [Hevea brasiliensis]
Manes.03G122050	4.07788	2.02782	0	0	Up	T23J18.19	thioredoxin-like protein CXXS1 [Hevea brasiliensis]
Manes.03G122200	0.444503	-1.16973	1.12751e-07	3.01446e-07	Down		uncharacterized protein LOC110611927 [Manihot esculenta]
Manes.03G122700	0.314743	-1.66775	1.0806e-81	1.80369e-80	Down	F15K9.1	autophagy-related protein 18f-like [Manihot esculenta]
Manes.03G123050	2.1998	1.13737	2.08923e-16	8.94101e-16	Up	T5E8.110	probable gamma-secretase subunit PEN-2 [Manihot esculenta]
Manes.03G123100	0.261292	-1.93627	1.50513e-40	1.29853e-39	Down	T10F5.19	GDP-mannose transporter GONST1 isoform X1 [Manihot esculenta]
Manes.03G123200	12.4899	3.64269	1.58046e-123	4.12728e-122	Up	K10D20.24	protein NDR1-like [Manihot esculenta]
Manes.03G123300	2.09066	1.06396	3.08091e-26	1.85046e-25	Up	SPAC644.18c	trafficking protein particle complex subunit 3-like isoform X2 [Hevea brasiliensis]
Manes.03G123918	3.58629	1.84249	4.17618e-17	1.84561e-16	Up	MNC6.11	small G protein signaling modulator 1-like isoform X1 [Hevea brasiliensis]
Manes.03G124100	0.0108108	-6.53139	2.24196e-05	4.97919e-05	Down	T24A18.140	Disease resistance protein RGA2, putative [Ricinus communis]
Manes.03G124400	3.77257	1.91555	5.47209e-05	0.000117166	Up		uncharacterized protein LOC110612081 [Manihot esculenta]
Manes.03G125000	2.15052	1.10468	3.00169e-14	1.16717e-13	Up		uncharacterized protein LOC110610593 [Manihot esculenta]
Manes.03G125066	2.81231	1.49175	4.96939e-09	1.45462e-08	Up	MBG8.12	probable folate-biopterin transporter 4 [Hevea brasiliensis]
Manes.03G125450	0.38182	-1.38904	0.00634019	0.0107975	Down	T32A17.160	hypothetical protein MANES_03G125500 [Manihot esculenta]
Manes.03G126200	0.0472949	-4.40217	0.0194606	0.0307448	Down	T32A17.160	MDIS1-interacting receptor like kinase 2-like [Manihot esculenta]
Manes.03G126600	4.19559	2.06887	0.0098753	0.0163497	Up	T24A18.10	microtubule-associated protein TORTIFOLIA1-like isoform X2 [Manihot esculenta]
Manes.03G126700	0.078056	-3.67935	1.42791e-24	8.16329e-24	Down		uncharacterized protein LOC110610281 [Manihot esculenta]
Manes.03G127000	0.0895619	-3.48097	2.37285e-25	1.38827e-24	Down	F8A12.12	protein LHCP TRANSLOCATION DEFECT-like [Manihot esculenta]
Manes.03G127202	2.52959	1.33891	2.74297e-10	8.72395e-10	Up	T30D6.10	hypothetical protein MANES_S057500 [Manihot esculenta]
Manes.03G127850	5.02988	2.33052	2.0568e-21	1.07497e-20	Up	MBG8.5	uncharacterized protein LOC110647159 [Hevea brasiliensis]
Manes.03G127900	2.2355	1.1606	3.29838e-30	2.21812e-29	Up	OsJ_24505	protein disulfide isomerase-like 5-4 [Manihot esculenta]
Manes.03G128700	2.28935	1.19494	2.89349e-21	1.50415e-20	Up	MDC16.14	uncharacterized protein LOC110612437 [Manihot esculenta]
Manes.03G129300	13.1696	3.71914	0.00348725	0.00614894	Up	F4B14.110	NEP1-interacting protein-like 1 isoform X1 [Manihot esculenta]
Manes.03G129600	2.1537	1.10681	1.7887e-123	4.66585e-122	Up	TIF	protein translation factor SUI1 homolog isoform X1 [Manihot esculenta]
Manes.03G129800	40.8486	5.35222	3.32671e-38	2.7294e-37	Up		aconitate hydratase, cytoplasmic-like isoform X1 [Manihot esculenta]
Manes.03G130151	0.24567	-2.02521	1.08082e-184	4.72717e-183	Down		cell division cycle 5-like protein [Manihot esculenta]
Manes.03G130500	2.15192	1.10562	2.25914e-43	2.06383e-42	Up	T32F6.5	probable beta-1,3-galactosyltransferase 2 [Manihot esculenta]
Manes.03G130600	2.45946	1.29834	6.59191e-15	2.63722e-14	Up	RCOM_1302390	CASP-like protein 2D1 [Manihot esculenta]
Manes.03G131300	159.908	7.3211	1.56646e-11	5.33026e-11	Up	K13P22.5	GDSL esterase/lipase At5g55050-like [Manihot esculenta]
Manes.03G131600	2.62979	1.39495	1.355e-26	8.22761e-26	Up		hypothetical protein MANES_03G131600 [Manihot esculenta]
Manes.03G131951	0.446242	-1.1641	1.61098e-24	9.1896e-24	Down	F10M23.250	dihydrolipoyllysine-residue succinyltransferase component of 2-oxoglutarate dehydrogenase complex 2, mitochondrial-like [Hevea brasiliensis]
Manes.03G132300	8.89449	3.15291	0.000885933	0.00167743	Up	T26B15.7	hypothetical protein MANES_03G132300, partial [Manihot esculenta]
Manes.03G133000	0.335735	-1.57461	4.86553e-18	2.2312e-17	Down		uncharacterized protein LOC110611450 isoform X4 [Manihot esculenta]
Manes.03G133300	0.225359	-2.1497	2.81197e-19	1.36055e-18	Down	MQC12.20	1,4-alpha-glucan-branching enzyme 3, chloroplastic/amyloplastic isoform X1 [Hevea brasiliensis]
Manes.03G133500	105.263	6.71785	1.1801e-05	2.68832e-05	Up		stigma-specific STIG1-like protein 1 [Manihot esculenta]
Manes.03G134000	3.18806	1.67268	5.49383e-21	2.83438e-20	Up	F10M23.10	mitochondrial import inner membrane translocase subunit TIM22-2-like isoform X2 [Manihot esculenta]
Manes.03G134200	4.25944	2.09066	0	0	Up	OsJ_06781	40S ribosomal protein S8 [Manihot esculenta]
Manes.03G134500	4.75593	2.24973	9.52463e-06	2.19009e-05	Up	F11F12.9	pirin-like protein [Manihot esculenta]
Manes.03G134600	0.490878	-1.02656	3.1813e-11	1.064e-10	Down	MTE17.19	glycerophosphodiester phosphodiesterase GDPDL3-like [Manihot esculenta]
Manes.03G134704	88.9242	6.4745	2.65658e-05	5.85797e-05	Up	MTE17.9	probable long-chain-alcohol O-fatty-acyltransferase 1 [Manihot esculenta]
Manes.03G134706	373.334	8.54432	1.68797e-11	5.73367e-11	Up	MTE17.9	probable long-chain-alcohol O-fatty-acyltransferase 1 [Manihot esculenta]
Manes.03G134802	24.8586	4.63567	7.17651e-05	0.000151927	Up	MTE17.9	probable long-chain-alcohol O-fatty-acyltransferase 1 [Manihot esculenta]
Manes.03G135240	0.0818957	-3.61007	0.00162532	0.00298602	Down	MTE17.2	DNA topoisomerase 1 alpha-like [Manihot esculenta]
Manes.03G135500	7.63584	2.93279	1.17151e-213	6.32451e-212	Up	MCO15.23	cell division protein FtsZ homolog 1, chloroplastic [Manihot esculenta]
Manes.03G136000	0.298561	-1.7439	1.00243e-19	4.94163e-19	Down	F13M7.4	putative BPI/LBP family protein At1g04970 isoform X2 [Manihot esculenta]
Manes.03G136400	0.426714	-1.22866	2.28275e-120	5.77338e-119	Down	MCO15.18	65-kDa microtubule-associated protein 1-like [Manihot esculenta]
Manes.03G136500	0.294066	-1.76579	2.15309e-25	1.2616e-24	Down	CDS1	phosphatidate cytidylyltransferase 1-like isoform X1 [Manihot esculenta]
Manes.03G136700	0.428197	-1.22365	2.40005e-25	1.40348e-24	Down		uncharacterized protein LOC110610299 [Manihot esculenta]
Manes.03G136908	3.59183	1.84472	5.97305e-125	1.57396e-123	Up	ERF-5	ethylene-responsive transcription factor 3-like [Hevea brasiliensis]
Manes.03G137600	0.395886	-1.33684	3.35169e-29	2.18085e-28	Down	T15N24.90	probable WRKY transcription factor 20 [Manihot esculenta]
Manes.03G137751	0.230549	-2.11686	9.18903e-27	5.60594e-26	Down	F5G3.6	zinc finger CCCH domain-containing protein 18-like isoform X4 [Manihot esculenta]
Manes.03G137901	0.178093	-2.4893	1.87832e-14	7.36764e-14	Down	F5G3.6	zinc finger CCCH domain-containing protein 18-like isoform X1 [Manihot esculenta]
Manes.03G138500	2.13165	1.09197	1.96899e-06	4.7883e-06	Up	T17A11.9	putative glycerol-3-phosphate transporter 5 isoform X2 [Hevea brasiliensis]
Manes.03G138600	8.48305	3.08458	5.93935e-23	3.25092e-22	Up	MJG19.3	ABC transporter C family member 3-like [Manihot esculenta]
Manes.03G138751	37.4943	5.2286	0.00952689	0.0158156	Up		uncharacterized protein LOC110625649 [Manihot esculenta]
Manes.03G138851	9.0177	3.17276	0.0210221	0.0330567	Up	CYP71D8	cytochrome P450 71D8-like [Manihot esculenta]
Manes.03G139848	2.0162	1.01164	2.81366e-14	1.09478e-13	Up	CYP71BE54	premnaspirodiene oxygenase-like [Manihot esculenta]
Manes.03G139860	7.21212	2.85042	4.49873e-203	2.24146e-201	Up	MJG19.6	serine acetyltransferase 1, chloroplastic-like [Manihot esculenta]
Manes.03G139900	3.58765	1.84304	1.71191e-06	4.18279e-06	Up	YHR134W	uncharacterized protein LOC110610724 [Manihot esculenta]
Manes.03G140200	26.8037	4.74436	1.93824e-05	4.33353e-05	Up	F14J16.15	mitochondrial import inner membrane translocase subunit TIM50 [Manihot esculenta]
Manes.03G140433	906.506	9.82417	8.96259e-16	3.71997e-15	Up		hypothetical protein MANES_03G140500 [Manihot esculenta]
Manes.03G140800	2.54687	1.34873	4.72363e-52	5.06262e-51	Up		uncharacterized protein LOC110610250 [Manihot esculenta]
Manes.03G141300	4.42519	2.14574	6.47909e-74	9.81481e-73	Up	MNJ7.24	nudix hydrolase 2-like isoform X1 [Manihot esculenta]
Manes.03G141400	2.16157	1.11208	4.20578e-15	1.69133e-14	Up	MDF20.20	NAD-dependent protein deacetylase SRT1 isoform X1 [Manihot esculenta]
Manes.03G141600	2.02932	1.021	1.04071e-05	2.38291e-05	Up	MDF20.25	nicotinamide/nicotinic acid mononucleotide adenylyltransferase [Manihot esculenta]
Manes.03G142000	0.492904	-1.02062	1.67396e-99	3.44992e-98	Down	MWJ3.3	RPM1-interacting protein 4 isoform X2 [Manihot esculenta]
Manes.03G142100	2.7611	1.46525	1.26482e-46	1.22624e-45	Up	F17A17.2	cellulose synthase-like protein E1 [Manihot esculenta]
Manes.03G142400	0.459158	-1.12294	0.000948398	0.00179071	Down	F14J16.9	cellulose synthase-like protein E1 [Manihot esculenta]
Manes.03G143300	0.467318	-1.09752	8.8801e-26	5.26292e-25	Down		uncharacterized protein LOC110611448 [Manihot esculenta]
Manes.03G143600	0.046077	-4.43981	9.93272e-06	2.27901e-05	Down	T8O11	E3 ubiquitin-protein ligase At4g11680-like isoform X1 [Manihot esculenta]
Manes.03G143700	0.333461	-1.58441	2.25209e-13	8.43284e-13	Down	FPS	farnesyl pyrophosphate synthase 1-like isoform X1 [Manihot esculenta]
Manes.03G143800	2.88045	1.5263	0.00220419	0.00398812	Up	MYM9.15	protein RALF-like 24 [Manihot esculenta]
Manes.03G143900	4.93367	2.30266	0	0	Up	SAHH	adenosylhomocysteinase [Manihot esculenta]
Manes.03G144000	3.69607	1.88599	0.00391515	0.0068639	Up	dl3005c	serine hydroxymethyltransferase 4-like [Manihot esculenta]
Manes.03G144200	0.256252	-1.96436	8.57535e-39	7.11681e-38	Down	F22D22.28	DNA repair protein RAD50 isoform X2 [Manihot esculenta]
Manes.03G144400	3.03263	1.60057	3.71488e-301	3.23737e-299	Up	F14O13.1	UDP-glucuronate 4-epimerase 6 [Manihot esculenta]
Manes.03G144900	0.488233	-1.03436	1.69388e-60	2.10203e-59	Down		uncharacterized protein LOC110611993 [Manihot esculenta]
Manes.03G145100	0.439806	-1.18506	1.78822e-06	4.36092e-06	Down		hypothetical protein MANES_03G145100 [Manihot esculenta]
Manes.03G145300	7.08661	2.8251	4.51144e-276	3.4759e-274	Up	OsI_16895	uncharacterized protein LOC110610721 isoform X1 [Manihot esculenta]
Manes.03G145900	2.40637	1.26686	1.33741e-16	5.77453e-16	Up	T10I14.160	alkaline ceramidase-like [Manihot esculenta]
Manes.03G146300	84.2437	6.3965	5.20774e-05	0.000111732	Up	C17L7.1	uncharacterized protein At4g04980-like isoform X1 [Manihot esculenta]
Manes.03G146700	3.15057	1.65561	1.04974e-112	2.49239e-111	Up	EF1	elongation factor 1-alpha-like [Manihot esculenta]
Manes.03G146800	15.2568	3.93138	0.0150958	0.0242743	Up	F25G13.180	xyloglucan endotransglucosylase/hydrolase protein 3-like [Manihot esculenta]
Manes.03G147000	4.31076	2.10794	1.1573e-164	4.32231e-163	Up	EF1	elongation factor 1-alpha-like [Manihot esculenta]
Manes.03G147050	37.3106	5.22151	0.0209	0.0328869	Up		disease resistance protein RGA2-like [Hevea brasiliensis]
Manes.03G147500	28.8257	4.84928	0.005197	0.008958	Up	F18A5.10	ethylene-responsive transcription factor ERF062-like isoform X1 [Manihot esculenta]
Manes.03G147800	14.8609	3.89345	2.17464e-14	8.50267e-14	Up	F14D16.14	uncharacterized protein LOC110610438 isoform X1 [Manihot esculenta]
Manes.03G148000	59.7235	5.90023	7.10815e-17	3.1118e-16	Up	F24L7.6	receptor like protein kinase S.2-like [Manihot esculenta]
Manes.03G148100	0.299507	-1.73934	2.37612e-54	2.63776e-53	Down	F18A5.30	protein PHR1-LIKE 3-like [Manihot esculenta]
Manes.03G148700	2.33326	1.22235	2.02967e-35	1.5612e-34	Up	K24G6.15	cyclin-dependent kinase inhibitor 5-like [Manihot esculenta]
Manes.03G149000	0.401551	-1.31634	9.24539e-121	2.34849e-119	Down	OSJNBa0004N05.21	uncharacterized protein LOC110612023 [Manihot esculenta]
Manes.03G149500	2.09888	1.06962	1.83173e-74	2.7948e-73	Up	F24L7.19	putative vesicle-associated membrane protein 726 [Manihot esculenta]
Manes.03G149600	10.5302	3.39646	3.35573e-09	9.94412e-09	Up	F13M7.24	protein SULFUR DEFICIENCY-INDUCED 2-like isoform X2 [Manihot esculenta]
Manes.03G149900	0.447734	-1.15929	5.31292e-20	2.6494e-19	Down		hypothetical protein MANES_03G149900 [Manihot esculenta]
Manes.03G150000	0.12187	-3.03658	0.0168242	0.0268422	Down	CHS1	chalcone synthase 1 [Manihot esculenta]
Manes.03G150300	0.0360439	-4.7941	2.18251e-19	1.06195e-18	Down	OsJ_15497	gibberellin 2-beta-dioxygenase 8-like isoform X2 [Manihot esculenta]
Manes.03G150400	0.00649249	-7.26701	1.37712e-07	3.66371e-07	Down	MUJ8.12	9-cis-epoxycarotenoid dioxygenase NCED6, chloroplastic-like [Manihot esculenta]
Manes.03G150800	24.377	4.60745	8.87938e-07	2.22013e-06	Up	F13I12.250	UPF0481 protein At3g47200-like isoform X1 [Manihot esculenta]
Manes.03G151300	115.749	6.85486	2.89713e-14	1.12707e-13	Up	F13I12.250	UPF0481 protein At3g47200-like isoform X3 [Manihot esculenta]
Manes.03G151600	26.4408	4.7247	1.80002e-06	4.38794e-06	Up	F13I12.250	UPF0481 protein At3g47200-like isoform X1 [Manihot esculenta]
Manes.03G152100	14.243	3.83219	0.00131092	0.00243649	Up	F13I12.250	UPF0481 protein At3g47200-like isoform X1 [Manihot esculenta]
Manes.03G152300	2.42564	1.27836	4.32795e-27	2.66198e-26	Up		cytochrome b5 [Manihot esculenta]
Manes.03G152700	8.49415	3.08647	5.18594e-111	1.20787e-109	Up	Vv05s0051g00580	inosine triphosphate pyrophosphatase-like [Manihot esculenta]
Manes.03G154700	0.317267	-1.65623	1.90455e-35	1.46642e-34	Down	F14O13	hydroxyethylthiazole kinase-like [Manihot esculenta]
Manes.03G155100	2.25902	1.1757	4.53733e-22	2.41534e-21	Up	F25I18.4	NADH dehydrogenase 1 alpha subcomplex subunit 13-B [Hibiscus syriacus]
Manes.03G155300	20.2507	4.3399	2.38724e-38	1.96903e-37	Up		probable glutathione S-transferase [Manihot esculenta]
Manes.03G155500	5.68089	2.50612	9.84014e-23	5.3433e-22	Up	F20D22.7	myosin-6-like isoform X1 [Manihot esculenta]
Manes.03G155600	0.0300254	-5.05767	0.0176957	0.0281341	Down		inner centromere protein-like isoform X1 [Manihot esculenta]
Manes.03G155800	7.68913	2.94282	2.38807e-59	2.88204e-58	Up	F14O13.12	beta-amylase 1, chloroplastic-like [Manihot esculenta]
Manes.03G156000	0.445731	-1.16576	3.50318e-46	3.37384e-45	Down	ACLA_036630	uncharacterized protein LOC110611224 isoform X1 [Manihot esculenta]
Manes.03G156700	0.263076	-1.92645	1.56595e-39	1.32017e-38	Down	T1G11.18	hypothetical protein MANES_03G156700 [Manihot esculenta]
Manes.03G156900	0.0572223	-4.12728	1.6714e-06	4.08638e-06	Down	Os03g0315400	hypothetical protein MANES_03G156900 [Manihot esculenta]
Manes.03G157200	0.343645	-1.54101	4.06353e-35	3.10816e-34	Down	T6G15.10	histone-lysine N-methyltransferase family member SUVH9 [Manihot esculenta]
Manes.03G157300	5.18735	2.375	3.95119e-64	5.19707e-63	Up		uncharacterized protein LOC110610403 [Manihot esculenta]
Manes.03G157500	2.70736	1.43688	0.000357653	0.000707102	Up		hypothetical protein MANES_03G157500 [Manihot esculenta]
Manes.03G157750	0.133958	-2.90014	8.84549e-32	6.20304e-31	Down	RCOM_1216950	glutamyl-tRNA(Gln) amidotransferase subunit B, chloroplastic/mitochondrial [Manihot esculenta]
Manes.03G157900	0.48998	-1.02921	4.29271e-17	1.89531e-16	Down	K7M2.9	DNA mismatch repair protein MSH1, mitochondrial isoform X2 [Manihot esculenta]
Manes.03G158000	13.608	3.76638	3.03611e-15	1.23009e-14	Up		uncharacterized protein LOC110612077 [Manihot esculenta]
Manes.03G158200	4.14011	2.04967	8.39765e-18	3.82456e-17	Up	T9E8.170	3-isopropylmalate dehydratase large subunit, chloroplastic-like isoform X2 [Manihot esculenta]
Manes.03G158300	9.5848	3.26075	1.02902e-20	5.27385e-20	Up	F4P9.8	auxin-responsive protein IAA13-like [Manihot esculenta]
Manes.03G159000	5.3342	2.41527	7.70527e-47	7.49838e-46	Up	MRH10.8	mitochondrial import receptor subunit TOM9-2-like [Manihot esculenta]
Manes.03G159100	0.406318	-1.29932	0.000150799	0.000309909	Down	F6N7.12	putative pentatricopeptide repeat-containing protein At5g52630 [Manihot esculenta]
Manes.03G159500	0.42069	-1.24917	7.69711e-102	1.63558e-100	Down	F19P19.2	pre-mRNA-processing factor 19 homolog 1-like [Manihot esculenta]
Manes.03G159700	0.296691	-1.75297	1.96869e-112	4.66472e-111	Down		uncharacterized protein LOC110611008 [Manihot esculenta]
Manes.03G159800	2.48614	1.31391	5.74827e-36	4.50339e-35	Up	T27C4.4	SET-domain containing protein lysinemethyltransferase family protein [Striga asiatica]
Manes.03G159900	0.171206	-2.54619	1.35059e-08	3.84269e-08	Down	SOP1	peroxygenase-like [Manihot esculenta]
Manes.03G160100	46.3949	5.53589	0.00127599	0.00237366	Up	T20G20.3	protein PROTON GRADIENT REGULATION 5, chloroplastic-like [Manihot esculenta]
Manes.03G160400	0.456387	-1.13167	6.95257e-10	2.15639e-09	Down		uncharacterized protein LOC110612381 [Manihot esculenta]
Manes.03G160600	0.125698	-2.99197	0	0	Down	dl3190w	heterogeneous nuclear ribonucleoprotein 1-like [Manihot esculenta]
Manes.03G160900	0.0881665	-3.50363	0.00562755	0.0096522	Down	PAS_chr4_0465	uncharacterized protein LOC110610485 [Manihot esculenta]
Manes.03G161350	0.00894616	-6.80452	4.60162e-06	1.08789e-05	Down	CaO19.12294	uncharacterized protein LOC110657935 isoform X2 [Hevea brasiliensis]
Manes.03G161500	16.3351	4.0299	1.02481e-11	3.52898e-11	Up	MOJ9.14	uncharacterized protein LOC110611340 isoform X2 [Manihot esculenta]
Manes.03G161600	4.86259	2.28173	2.09236e-09	6.28843e-09	Up	MCL19.10	protein NRT1/ PTR FAMILY 5.2-like [Manihot esculenta]
Manes.03G162400	0.344014	-1.53946	2.99264e-14	1.16384e-13	Down	UBI11	polyubiquitin-like [Manihot esculenta]
Manes.03G163000	0.358031	-1.48184	2.50267e-65	3.35438e-64	Down	F27G19.30	uncharacterized protein LOC110612194 isoform X1 [Manihot esculenta]
Manes.03G163600	0.120009	-3.05879	3.34225e-65	4.46939e-64	Down	MLM24	hypothetical protein MANES_03G163600 [Manihot esculenta]
Manes.03G163666	0.125048	-2.99944	0.0123246	0.0200931	Down	MLM24	protein LIGHT-DEPENDENT SHORT HYPOCOTYLS 4-like [Manihot esculenta]
Manes.03G163800	2.44467	1.28964	3.2248e-10	1.0213e-09	Up	AFTS1	uncharacterized protein LOC110611391 [Manihot esculenta]
Manes.03G164500	25.6979	4.68358	2.52118e-14	9.83285e-14	Up	F22O13.13	phosphoenolpyruvate carboxylase kinase 1-like [Manihot esculenta]
Manes.03G164801	0.165378	-2.59616	3.122e-07	8.10291e-07	Down		early nodulin-75-like [Manihot esculenta]
Manes.03G165100	2.48346	1.31235	3.98512e-13	1.47254e-12	Up	K14B15.15	ethylene-responsive transcription factor 1B-like [Manihot esculenta]
Manes.03G165400	58.7759	5.87715	6.30596e-07	1.59548e-06	Up	MWF20.13	RING-H2 finger protein ATL16-like [Manihot esculenta]
Manes.03G165600	2.11387	1.07989	4.18888e-18	1.92851e-17	Up	K14B15.12	transcription factor bHLH104-like [Manihot esculenta]
Manes.03G165700	10.1154	3.33848	0.00165248	0.00303353	Up	MOJ9.22	WAT1-related protein At5g07050-like [Manihot esculenta]
Manes.03G166400	0.164579	-2.60315	4.41856e-14	1.70386e-13	Down	F12K11.24	1-aminocyclopropane-1-carboxylate oxidase homolog 1-like isoform X2 [Manihot esculenta]
Manes.03G166500	0.135084	-2.88807	2.78054e-21	1.44673e-20	Down	MDF20.7	two-pore potassium channel 1-like [Manihot esculenta]
Manes.03G166700	2.01859	1.01335	5.21568e-30	3.48431e-29	Up		uncharacterized protein LOC110611379 [Manihot esculenta]
Manes.03G166900	0.409969	-1.28642	1.00307e-14	3.98487e-14	Down	MWF20.22	actin-related protein 9-like isoform X1 [Manihot esculenta]
Manes.03G167050	2.49921	1.32147	1.68074e-12	6.02211e-12	Up	dl3265w	uncharacterized protein At4g14450, chloroplastic-like [Manihot esculenta]
Manes.03G167100	0.38358	-1.3824	0.0019574	0.00356795	Down	F23M19.3	uncharacterized protein LOC110610897 [Manihot esculenta]
Manes.03G167300	0.289286	-1.78943	4.13886e-77	6.53345e-76	Down	FCAALL.196	AT-hook motif nuclear-localized protein 20-like, partial [Manihot esculenta]
Manes.03G168100	0.483944	-1.04709	2.35423e-07	6.1604e-07	Down		uncharacterized protein LOC110611445 [Manihot esculenta]
Manes.03G168200	0.3033	-1.72118	1.77004e-201	8.68887e-200	Down	K9D7.6	MATH domain-containing protein At5g43560-like [Manihot esculenta]
Manes.03G168800	0.493744	-1.01817	0.000277927	0.000554615	Down		uncharacterized protein LOC110611301 isoform X1 [Manihot esculenta]
Manes.03G169000	2.09793	1.06897	1.12761e-36	8.95165e-36	Up	OJ1046_F10.119	40S ribosomal protein S15 [Manihot esculenta]
Manes.03G169100	3.2888	1.71756	1.65985e-05	3.73046e-05	Up	K9D7.15	transcription factor bHLH92 [Manihot esculenta]
Manes.03G169200	0.445114	-1.16775	2.59211e-27	1.60792e-26	Down	MXC7.10	CRM-domain containing factor CFM3A, chloroplastic/mitochondrial-like [Manihot esculenta]
Manes.03G169300	35.8015	5.16195	0.0242995	0.0377739	Up	dl3240w	protein ACCELERATED CELL DEATH 6-like [Manihot esculenta]
Manes.03G169700	9.47866	3.24468	1.50964e-95	2.95178e-94	Up	dl3315c	auxin-responsive protein IAA14-like [Manihot esculenta]
Manes.03G170000	2.12619	1.08827	1.1451e-21	6.03358e-21	Up	CC1G_04573	rRNA-processing protein EFG1-like [Manihot esculenta]
Manes.03G170100	2.51541	1.3308	1.20093e-09	3.6695e-09	Up	MQD19.8	putative ion channel POLLUX-like 2 isoform X2 [Manihot esculenta]
Manes.03G170300	0.36809	-1.44187	9.99429e-76	1.55031e-74	Down	MXC7.3	CBL-interacting serine/threonine-protein kinase 7-like [Manihot esculenta]
Manes.03G170600	0.121475	-3.04127	2.01164e-06	4.88845e-06	Down	MQD19.11	3-ketoacyl-CoA synthase 11-like [Manihot esculenta]
Manes.03G170800	0.34522	-1.53441	0.00150634	0.00278104	Down	F14I3.12	pentatricopeptide repeat-containing protein At1g50270 [Manihot esculenta]
Manes.03G171500	3.79337	1.92348	0.000365481	0.000721964	Up		uncharacterized protein LOC110610396 [Manihot esculenta]
Manes.03G171800	4.01065	2.00383	1.4177e-16	6.11209e-16	Up	F5N5.10	calmodulin-like protein 11 isoform X1 [Manihot esculenta]
Manes.03G171900	16.2089	4.01872	4.03019e-07	1.03618e-06	Up		dentin sialophosphoprotein isoform X1 [Manihot esculenta]
Manes.03G172000	6.37113	2.67155	4.22239e-08	1.16172e-07	Up	F5N5.8	putative calcium-transporting ATPase 13, plasma membrane-type [Manihot esculenta]
Manes.03G172300	2.81815	1.49475	0.0202367	0.0319058	Up	F5N5.6	hypothetical protein MANES_03G172300 [Manihot esculenta]
Manes.03G172500	0.0851948	-3.55309	3.02255e-137	8.81311e-136	Down	MQD19.17	protein argonaute 10-like [Manihot esculenta]
Manes.03G173400	21.2755	4.41112	1.32558e-160	4.8043e-159	Up	FCAALL	EPIDERMAL PATTERNING FACTOR-like protein 4 [Manihot esculenta]
Manes.03G173600	2.44448	1.28953	2.51388e-11	8.4564e-11	Up	VIT_05s0020g04070	1,2-dihydroxy-3-keto-5-methylthiopentene dioxygenase 1 [Manihot esculenta]
Manes.03G173700	2.72774	1.44771	0.0103655	0.0171052	Up	MQD19.22	chlorophyllase-2, chloroplastic [Manihot esculenta]
Manes.03G174100	0.459018	-1.12338	2.56446e-05	5.66343e-05	Down	F23N19.10	hypothetical protein MANES_03G174100 [Manihot esculenta]
Manes.03G175300	2.42601	1.27859	7.19699e-10	2.22923e-09	Up	MWI23.5	protein RDM1-like [Manihot esculenta]
Manes.03G175900	2.97768	1.57419	1.64957e-41	1.45222e-40	Up	T25N20.11	probable RNA helicase SDE3 [Manihot esculenta]
Manes.03G176500	0.201778	-2.30916	5.34432e-89	9.73779e-88	Down	SPCC622.13c	TELO2-interacting protein 1 homolog [Manihot esculenta]
Manes.03G176600	10.1514	3.34361	5.69342e-09	1.65925e-08	Up	F16J14.17	non-specific lipid-transfer protein-like protein At2g13820 [Manihot esculenta]
Manes.03G176900	0.313886	-1.67169	5.72715e-76	8.91367e-75	Down	F16J14.11	protein MARD1-like [Manihot esculenta]
Manes.03G178700	0.235337	-2.0872	0.015297	0.0245758	Down	T25N20.4	photosystem II D1 precursor processing protein PSB27-H2, chloroplastic [Manihot esculenta]
Manes.03G179100	4.325	2.1127	1.22736e-36	9.73684e-36	Up		uncharacterized protein LOC110610792 isoform X1 [Manihot esculenta]
Manes.03G179200	3.99014	1.99644	2.97108e-29	1.93645e-28	Up	T9J14.14	probable serine/threonine-protein kinase WNK9 isoform X1 [Manihot esculenta]
Manes.03G179300	99.0556	6.63017	1.55514e-05	3.50664e-05	Up		hypothetical protein MANES_03G179300 [Manihot esculenta]
Manes.03G180100	4.06995	2.02501	1.72381e-09	5.21174e-09	Up	H0512B01.11	G-type lectin S-receptor-like serine/threonine-protein kinase LECRK2 [Manihot esculenta]
Manes.03G180200	8.27994	3.04962	5.64624e-107	1.2755e-105	Up	SPAC24B11.05	uncharacterized protein LOC110610844 [Manihot esculenta]
Manes.03G180300	2.56787	1.36057	2.89181e-10	9.18716e-10	Up	dl3515w	vacuole membrane protein KMS1-like isoform X1 [Manihot esculenta]
Manes.03G180400	274.835	8.10242	3.02436e-10	9.59121e-10	Up	F9D12.17	sugar transport protein 13-like [Manihot esculenta]
Manes.03G181500	0.432006	-1.21088	0.0138369	0.0224001	Down	F7K24.70	RAN GTPase-activating protein 2-like [Manihot esculenta]
Manes.03G181600	0.479225	-1.06122	1.41075e-08	4.00943e-08	Down	F2O10.3	probable ATP-dependent DNA helicase CHR12 [Manihot esculenta]
Manes.03G182300	0.492943	-1.02051	1.16387e-08	3.33016e-08	Down	dl3150w	E3 ubiquitin-protein ligase RHF1A-like isoform X1 [Manihot esculenta]
Manes.03G182500	2.46283	1.30032	2.34889e-52	2.5256e-51	Up	F24F17.3	peroxiredoxin-2F, mitochondrial [Manihot esculenta]
Manes.03G182600	0.245591	-2.02567	1.72575e-52	1.85988e-51	Down	F14O23.21	somatic embryogenesis receptor kinase 1-like [Manihot esculenta]
Manes.03G182900	0.325856	-1.61769	1.80317e-11	6.11071e-11	Down	T24G5.60	protein trichome birefringence-like 11 [Manihot esculenta]
Manes.03G183002	2.15703	1.10904	1.94918e-17	8.74875e-17	Up		hypothetical protein MANES_03G183000 [Manihot esculenta]
Manes.03G183300	0.425117	-1.23407	3.80117e-104	8.34392e-103	Down	TSJT1	stem-specific protein TSJT1-like [Manihot esculenta]
Manes.03G183500	19.7129	4.30106	0.000408231	0.000802069	Up	Niben101Scf03191g04002	basic 7S globulin-like [Manihot esculenta]
Manes.03G184000	128.804	7.00904	4.93079e-06	1.16359e-05	Up	Niben101Scf03191g04002	hypothetical protein MANES_03G184000, partial [Manihot esculenta]
Manes.03G184100	76.3677	6.25489	2.05572e-61	2.60809e-60	Up	Niben101Scf03191g04002	basic 7S globulin 2-like [Manihot esculenta]
Manes.03G184200	6.58021	2.71813	3.44851e-18	1.59428e-17	Up	MDB19.10	dual specificity protein phosphatase 1 isoform X1 [Manihot esculenta]
Manes.03G184400	5.89622	2.55979	2.03524e-85	3.55526e-84	Up	F28L1.7	heavy metal-associated isoprenylated plant protein 33-like [Manihot esculenta]
Manes.03G186900	0.373788	-1.41971	1.10256e-20	5.64576e-20	Down	F17K4_200	pentatricopeptide repeat-containing protein At5g18950 isoform X1 [Manihot esculenta]
Manes.03G187800	0.431432	-1.21279	5.05196e-17	2.22589e-16	Down	F28L1.21	probable protein phosphatase 2C 35 [Manihot esculenta]
Manes.03G188100	5.19846	2.37808	2.43672e-17	1.08783e-16	Up		uncharacterized protein LOC110611029 [Manihot esculenta]
Manes.03G188600	2.89023	1.53118	5.74325e-80	9.42411e-79	Up		hypothetical protein MANES_03G188600 [Manihot esculenta]
Manes.03G189200	3.90451	1.96514	1.81478e-24	1.03319e-23	Up		uncharacterized protein LOC110612050 [Manihot esculenta]
Manes.03G189500	0.478402	-1.06371	1.33912e-48	1.35531e-47	Down	F17K4.60	serine/arginine-rich SC35-like splicing factor SCL28 isoform X1 [Manihot esculenta]
Manes.03G189600	2.24611	1.16743	4.32879e-17	1.91088e-16	Up	F17K4.50	hypothetical protein DKX38_013571 [Salix brachista]
Manes.03G190100	0.381101	-1.39176	1.49013e-56	1.72413e-55	Down	F28A23.140	probable E3 ubiquitin-protein ligase MARCH10 isoform X1 [Manihot esculenta]
Manes.03G190200	0.485542	-1.04233	1.68652e-05	3.7882e-05	Down		uncharacterized protein LOC110610339 isoform X1 [Manihot esculenta]
Manes.03G190600	2.3332	1.22231	5.24989e-21	2.71093e-20	Up	ACP1	acyl carrier protein 1, chloroplastic-like isoform X1 [Manihot esculenta]
Manes.03G190900	0.375267	-1.41401	1.32427e-16	5.71886e-16	Down	F17A22.29	tubby-like F-box protein 3 isoform X1 [Manihot esculenta]
Manes.03G191300	0.464545	-1.10611	4.56741e-12	1.60414e-11	Down		uncharacterized protein LOC110610344 [Manihot esculenta]
Manes.03G192000	0.487696	-1.03595	2.65873e-71	3.88101e-70	Down	T28N17.90	serine/threonine-protein kinase PBL27 [Manihot esculenta]
Manes.03G193000	0.357498	-1.48399	4.48146e-43	4.06528e-42	Down	Os07g0669800	uncharacterized protein LOC110612204 isoform X1 [Manihot esculenta]
Manes.03G193100	4.03523	2.01265	1.84353e-06	4.49117e-06	Up	F20D23.28	protein SRG1-like [Manihot esculenta]
Manes.03G193900	0.238059	-2.07061	2.52597e-30	1.70261e-29	Down		uncharacterized protein LOC110612228 isoform X1 [Manihot esculenta]
Manes.03G194400	2.433	1.28274	4.74575e-16	1.99754e-15	Up	dl3930c	vesicle-associated membrane protein 724 [Manihot esculenta]
Manes.03G194500	8.30082	3.05325	3.15169e-100	6.59474e-99	Up		uncharacterized protein LOC110610820 [Manihot esculenta]
Manes.03G194600	0.147832	-2.75797	0.000590767	0.00113928	Down	T1G16.20	heavy metal-associated isoprenylated plant protein 35-like [Manihot esculenta]
Manes.03G194700	4.73321	2.24282	1.15633e-25	6.82878e-25	Up	POPTRDRAFT_821063	uncharacterized protein LOC110610473 isoform X1 [Manihot esculenta]
Manes.03G194800	2.86263	1.51734	3.08801e-21	1.60348e-20	Up	dl3940c	protein RALF-like 33 [Manihot esculenta]
Manes.03G195400	0.330457	-1.59747	1.88493e-17	8.46528e-17	Down	K19E20.18	isoleucine--tRNA ligase, chloroplastic/mitochondrial [Manihot esculenta]
Manes.03G195500	0.21789	-2.19833	5.45532e-07	1.38711e-06	Down	T10P11.19	translocase of chloroplast 159, chloroplastic isoform X2 [Manihot esculenta]
Manes.03G196300	3.44806	1.78579	0.00170022	0.00311771	Up	F17A22.9	uncharacterized protein LOC110611268 isoform X1 [Manihot esculenta]
Manes.03G196700	9.98942	3.3204	9.76248e-102	2.07257e-100	Up		hypothetical protein MANES_03G196700 [Manihot esculenta]
Manes.03G196800	0.0473501	-4.40049	2.04247e-05	4.55475e-05	Down	CERBERUS	putative E3 ubiquitin-protein ligase LIN-1 [Manihot esculenta]
Manes.03G197000	2.23666	1.16135	3.14563e-16	1.33661e-15	Up	F18C1.17	60S ribosomal protein L22-2-like [Manihot esculenta]
Manes.03G197100	0.040458	-4.62743	2.74971e-159	9.79788e-158	Down	LEA5	late embryogenesis abundant protein Lea5-like [Manihot esculenta]
Manes.03G197200	0.161057	-2.63436	0.00042483	0.000833329	Down		uncharacterized protein LOC110611095 [Manihot esculenta]
Manes.03G197500	5.7318	2.51899	1.72708e-09	5.22095e-09	Up		Fanconi anemia group I protein [Manihot esculenta]
Manes.03G197700	13.0373	3.70458	1.55132e-06	3.80358e-06	Up		dynein light chain 1, cytoplasmic-like [Manihot esculenta]
Manes.03G197900	0.113509	-3.13913	1.23119e-10	3.99546e-10	Down	K20J1.9	uncharacterized protein LOC110610522 isoform X1 [Manihot esculenta]
Manes.03G198200	3.41936	1.77373	8.80084e-57	1.02185e-55	Up	dl4011w	acylpyruvase FAHD1, mitochondrial [Manihot esculenta]
Manes.03G198400	4.76038	2.25108	2.9177e-130	7.99634e-129	Up	MGL6.19	RING-H2 finger protein ATL2-like [Manihot esculenta]
Manes.03G199400	3.86035	1.94873	1.975e-22	1.06179e-21	Up		uncharacterized protein LOC110610609 [Manihot esculenta]
Manes.03G199600	19.0291	4.25013	0.000765549	0.00146006	Up	K20I9.1	phospholipase D zeta 1-like [Manihot esculenta]
Manes.03G199700	10.223	3.35374	0.025726	0.039816	Up	F18C1.9	probable protein phosphatase 2C 34 [Manihot esculenta]
Manes.03G200200	0.299287	-1.7404	3.70324e-67	5.0896e-66	Down	GSVIVT00026920001	probable polygalacturonase [Manihot esculenta]
Manes.03G200800	2.36432	1.24142	5.78667e-114	1.38952e-112	Up	F3E22.10	protein DEHYDRATION-INDUCED 19 homolog 4-like [Manihot esculenta]
Manes.03G200900	8.73545	3.12688	7.31007e-79	1.18201e-77	Up	F28L1.13	BTB/POZ and MATH domain-containing protein 2-like [Manihot esculenta]
Manes.03G201100	3.47279	1.79609	2.25261e-196	1.06749e-194	Up	dl4100c	COBRA-like protein 7 [Manihot esculenta]
Manes.03G201200	24.3566	4.60624	4.2275e-52	4.53715e-51	Up		leucine-rich repeat extensin-like protein 6 [Manihot esculenta]
Manes.03G201600	2.30335	1.20373	0.0152047	0.024441	Up		uncharacterized protein LOC110610546 [Manihot esculenta]
[truncated: 7,079 more rows]
