# Supplementary material for: Integrated Metabolomic and Transcriptomic Analyses Reveals Sugar Transport and Starch Accumulation in Two Specific Germplasms of Manihot esculenta Crantz
Source: Int J Mol Sci. 2023 Apr 13;24(8):7236. doi: 10.3390/ijms24087236 (PMC10138763; doi:10.3390/ijms24087236)
Supplement: Supplementary file 1 [file ijms-24-07236-s001.zip › Table S4.xlsx]

## Sheet: diff_mRNA-diff_metabolite-Corre
Supplementary Table S4. Corrleation of SCMs and DEGs.
Category1	Category2	Correlation	Pvalue	Type	Significance	AdjPvalue
Manes.08G108200	5-Aminopentanoic acid	-0.99986	2.94024e-08	Group	***	1.47012e-06
Manes.03G129600	Allose	-0.999705	1.30595e-07	Group	***	1.30595e-05
Manes.03G122050	5-Aminopentanoic acid	-0.999652	1.82026e-07	Group	***	2.03491e-06
Manes.12G127500	5-Aminopentanoic acid	-0.999651	1.83142e-07	Group	***	2.03491e-06
Manes.09G171100	5-Aminopentanoic acid	-0.999567	2.81474e-07	Group	***	2.34561e-06
Manes.08G067800	5-Aminopentanoic acid	-0.999443	4.66111e-07	Group	***	3.32936e-06
Manes.14G034600	5-Aminopentanoic acid	-0.999331	6.72183e-07	Group	***	4.20115e-06
Manes.03G134200	5-Aminopentanoic acid	-0.9993	7.34553e-07	Group	***	4.3209e-06
Manes.02G177601	Allose	-0.999259	8.23301e-07	Group	***	3.31596e-05
Manes.01G106600	5-Aminopentanoic acid	-0.999196	9.69262e-07	Group	***	5.38479e-06
Manes.14G021900	Allose	-0.999186	9.94788e-07	Group	***	3.31596e-05
Manes.15G080700	5-Aminopentanoic acid	-0.999173	1.02635e-06	Group	***	5.40187e-06
Manes.08G117800	5-Aminopentanoic acid	-0.999103	1.20786e-06	Group	***	5.67993e-06
Manes.10G109900	5-Aminopentanoic acid	-0.999087	1.24958e-06	Group	***	5.67993e-06
Manes.07G114800	Sucrose	-0.999043	1.37376e-06	Group	***	3.94415e-05
Manes.02G133200	5-Aminopentanoic acid	-0.99886	1.95021e-06	Group	***	7.53752e-06
Manes.17G080100	5-Aminopentanoic acid	-0.998857	1.95976e-06	Group	***	7.53752e-06
Manes.02G177601	3-hydroxy-2-[3-methoxy-4-(sulfooxy)pheny...	-0.998852	1.97648e-06	Group	***	8.72292e-05
Manes.10G122600	5-Aminopentanoic acid	-0.998797	2.1711e-06	Group	***	7.62394e-06
Manes.11G081700	3-hydroxy-2-[3-methoxy-4-(sulfooxy)pheny...	-0.998755	2.32495e-06	Group	***	8.72292e-05
Manes.12G002500	3-hydroxy-2-[3-methoxy-4-(sulfooxy)pheny...	-0.998679	2.61688e-06	Group	***	8.72292e-05
Manes.17G080100	Sucrose	-0.998665	2.67224e-06	Group	***	3.94415e-05
Manes.02G134700	5-Aminopentanoic acid	-0.998652	2.72265e-06	Group	***	8.34841e-06
Manes.04G124600	5-Aminopentanoic acid	-0.998355	4.05846e-06	Group	***	1.12735e-05
Manes.05G140400	3-hydroxy-2-[3-methoxy-4-(sulfooxy)pheny...	-0.998354	4.06037e-06	Group	***	0.000101509
Manes.16G116900	Sucrose	-0.99833	4.18028e-06	Group	***	3.94415e-05
Manes.12G127500	Allose	-0.998328	4.19225e-06	Group	***	5.41399e-05
Manes.11G150800	Allose	-0.998322	4.21913e-06	Group	***	5.41399e-05
Manes.01G030100	5-Aminopentanoic acid	-0.998264	4.51945e-06	Group	***	1.15883e-05
Manes.13G124500	Sucrose	-0.998203	4.84224e-06	Group	***	3.94415e-05
Manes.01G030100	Allose	-0.998192	4.89935e-06	Group	***	5.41399e-05
Manes.09G171100	Allose	-0.998187	4.92544e-06	Group	***	5.41399e-05
Manes.14G034900	Sucrose	-0.998183	4.95183e-06	Group	***	3.94415e-05
Manes.08G117800	Sucrose	-0.998178	4.9789e-06	Group	***	3.94415e-05
Manes.02G134700	Sucrose	-0.998118	5.3085e-06	Group	***	3.94415e-05
Manes.07G114800	5-Aminopentanoic acid	-0.998102	5.39905e-06	Group	***	1.28549e-05
Manes.14G021900	3-hydroxy-2-[3-methoxy-4-(sulfooxy)pheny...	-0.998084	5.50357e-06	Group	***	0.000103346
Manes.09G073000	5-Aminopentanoic acid	-0.998001	5.98891e-06	Group	***	1.34414e-05
Manes.01G055200	Sucrose	-0.997948	6.31393e-06	Group	***	3.94415e-05
Manes.05G132600	3-hydroxy-2-[3-methoxy-4-(sulfooxy)pheny...	-0.997945	6.3296e-06	Group	***	0.000103346
Manes.07G136900	Sucrose	-0.997893	6.65521e-06	Group	***	3.94415e-05
Manes.05G132600	Allose	-0.997869	6.80584e-06	Group	***	5.41399e-05
Manes.14G034600	Sucrose	-0.997869	6.80724e-06	Group	***	3.94415e-05
Manes.04G055632	Sucrose	-0.997829	7.06563e-06	Group	***	3.94415e-05
Manes.06G163300	5-Aminopentanoic acid	-0.997815	7.15495e-06	Group	***	1.49548e-05
Manes.08G068400	3-hydroxy-2-[3-methoxy-4-(sulfooxy)pheny...	-0.997803	7.2342e-06	Group	***	0.000103346
Manes.01G078200	Allose	-0.997722	7.77849e-06	Group	***	5.41399e-05
Manes.03G134200	Sucrose	-0.997681	8.05975e-06	Group	***	3.94415e-05
Manes.12G113600	Sucrose	-0.997676	8.09346e-06	Group	***	3.94415e-05
Manes.01G078200	5-Aminopentanoic acid	-0.997631	8.40991e-06	Group	***	1.68198e-05
Manes.09G073000	Sucrose	-0.997629	8.42624e-06	Group	***	3.94415e-05
Manes.06G169100	Sucrose	-0.997594	8.67713e-06	Group	***	3.94415e-05
Manes.03G129600	3-hydroxy-2-[3-methoxy-4-(sulfooxy)pheny...	-0.997541	9.06545e-06	Group	***	0.000113318
Manes.05G140400	Allose	-0.997481	9.50779e-06	Group	***	5.41399e-05
Manes.12G002500	Allose	-0.997472	9.57859e-06	Group	***	5.41399e-05
Manes.01G222600	5-Aminopentanoic acid	-0.997469	9.59776e-06	Group	***	1.88191e-05
Manes.11G081700	Allose	-0.997425	9.93447e-06	Group	***	5.41399e-05
Manes.03G122050	Allose	-0.997405	1.00892e-05	Group	***	5.41399e-05
Manes.03G129600	5-Aminopentanoic acid	-0.997328	1.06993e-05	Group	***	2.05755e-05
Manes.08G068400	Allose	-0.997322	1.07442e-05	Group	***	5.41399e-05
Manes.10G122600	Allose	-0.997246	1.13694e-05	Group	***	5.41399e-05
Manes.08G067800	Sucrose	-0.997202	1.17297e-05	Group	***	4.51141e-05
Manes.18G013200	Sucrose	-0.997118	1.2444e-05	Group	***	4.60889e-05
Manes.09G073000	N-Methylformamide	-0.997091	1.26826e-05	Group	***	0.000136931
Manes.11G150800	5-Aminopentanoic acid	-0.997072	1.2849e-05	Group	***	2.37944e-05
Manes.06G169100	N-Methylformamide	-0.997046	1.30762e-05	Group	***	0.000136931
Manes.14G034900	5-Aminopentanoic acid	-0.996986	1.3612e-05	Group	***	2.47491e-05
Manes.01G055200	5-Aminopentanoic acid	-0.996939	1.40398e-05	Group	***	2.50711e-05
Manes.15G080700	Sucrose	-0.996856	1.48091e-05	Group	***	4.97022e-05
Manes.01G220400	Sucrose	-0.996845	1.49107e-05	Group	***	4.97022e-05
Manes.05G195080	Sucrose	-0.996569	1.76392e-05	Group	***	5.3452e-05
Manes.07G136900	5-Aminopentanoic acid	-0.996557	1.77635e-05	Group	***	3.06267e-05
Manes.11G150800	3-hydroxy-2-[3-methoxy-4-(sulfooxy)pheny...	-0.996507	1.82826e-05	Group	***	0.000152355
Manes.06G169100	trans-2-Hexenedioic acid	-0.996506	1.8288e-05	Group	***	0.000203486
Manes.04G124600	Allose	-0.996476	1.8604e-05	Group	***	6.00128e-05
Manes.06G169100	5-Aminopentanoic acid	-0.996422	1.91846e-05	Group	***	3.25163e-05
Manes.08G108200	Allose	-0.996375	1.96924e-05	Group	***	6.15387e-05
Manes.01G038900	Sucrose	-0.996318	2.0309e-05	Group	***	5.80257e-05
Manes.10G109900	Allose	-0.996275	2.07892e-05	Group	***	6.29976e-05
Manes.10G122600	Sucrose	-0.996223	2.13718e-05	Group	***	5.82825e-05
Manes.09G073000	trans-2-Hexenedioic acid	-0.996208	2.15406e-05	Group	***	0.000203486
Manes.03G122050	Sucrose	-0.996206	2.15645e-05	Group	***	5.82825e-05
Manes.17G080100	N-Methylformamide	-0.996144	2.22768e-05	Group	***	0.000136931
Manes.14G139400	5-Aminopentanoic acid	-0.996093	2.28619e-05	Group	***	3.6874e-05
Manes.08G108200	Sucrose	-0.996021	2.37223e-05	Group	***	6.11337e-05
Manes.01G106600	Sucrose	-0.996011	2.38421e-05	Group	***	6.11337e-05
Manes.08G067800	Allose	-0.995966	2.43744e-05	Group	***	6.52412e-05
Manes.08G117800	N-Methylformamide	-0.995818	2.61922e-05	Group	***	0.000136931
Manes.01G030100	3-hydroxy-2-[3-methoxy-4-(sulfooxy)pheny...	-0.995749	2.70681e-05	Group	***	0.000208217
Manes.06G169100	3-hydroxy-adipic acid	-0.995717	2.74786e-05	Group	***	0.000226224
Manes.14G139400	Allose	-0.995608	2.88887e-05	Group	***	7.04603e-05
Manes.10G122600	N-Methylformamide	-0.995605	2.89319e-05	Group	***	0.000136931
Manes.06G017200	5-Aminopentanoic acid	-0.995523	3.00257e-05	Group	***	4.68347e-05
Manes.14G034600	N-Methylformamide	-0.995504	3.02704e-05	Group	***	0.000136931
Manes.06G169100	PI(22:6(4Z,7Z,10Z,13Z,16Z,19Z)/22:1(11Z)...	-0.995495	3.03918e-05	Group	***	0.000270543
Manes.06G163300	Allose	-0.995494	3.04062e-05	Group	***	7.07121e-05
Manes.12G009900	5-Aminopentanoic acid	-0.99548	3.06058e-05	Group	***	4.68347e-05
Manes.14G021900	5-Aminopentanoic acid	-0.995457	3.09109e-05	Group	***	4.68347e-05
Manes.07G114800	N-Methylformamide	-0.995423	3.13718e-05	Group	***	0.000136931
Manes.14G086900	Sucrose	-0.995358	3.22683e-05	Group	***	7.24791e-05
Manes.08G067800	N-Methylformamide	-0.995319	3.28098e-05	Group	***	0.000136931
Manes.17G080100	trans-2-Hexenedioic acid	-0.995293	3.31886e-05	Group	***	0.000203486
Manes.16G116900	5-Aminopentanoic acid	-0.995196	3.45686e-05	Group	***	5.1595e-05
Manes.03G134200	N-Methylformamide	-0.99514	3.53657e-05	Group	***	0.000136931
Manes.17G080100	3-hydroxy-adipic acid	-0.995122	3.56302e-05	Group	***	0.000226224
Manes.07G114800	3-hydroxy-adipic acid	-0.995062	3.65196e-05	Group	***	0.000226224
Manes.14G034600	Allose	-0.99499	3.75882e-05	Group	***	7.83088e-05
Manes.01G038900	PIM1(16:0/18:1(9Z))	-0.994874	3.9351e-05	Group	***	0.00134885
Manes.08G117800	trans-2-Hexenedioic acid	-0.994837	3.9923e-05	Group	***	0.000203486
Manes.03G122050	N-Methylformamide	-0.994794	4.05896e-05	Group	***	0.000142321
Manes.01G078200	3-hydroxy-2-[3-methoxy-4-(sulfooxy)pheny...	-0.994761	4.10961e-05	Group	***	0.000256851
Manes.02G134700	N-Methylformamide	-0.99475	4.12731e-05	Group	***	0.000142321
Manes.07G114800	trans-2-Hexenedioic acid	-0.994717	4.17845e-05	Group	***	0.000203486
Manes.13G124500	3-hydroxy-adipic acid	-0.994549	4.44937e-05	Group	***	0.000226224
Manes.10G109900	Sucrose	-0.994537	4.46878e-05	Group	***	8.93755e-05
Manes.09G171100	3-hydroxy-2-[3-methoxy-4-(sulfooxy)pheny...	-0.994501	4.52698e-05	Group	***	0.000263467
Manes.12G002500	5-Aminopentanoic acid	-0.994478	4.56531e-05	Group	***	6.34071e-05
Manes.14G034900	N-Methylformamide	-0.994473	4.574e-05	Group	***	0.000150057
Manes.14G034600	trans-2-Hexenedioic acid	-0.994443	4.62425e-05	Group	***	0.000203486
Manes.12G127500	Sucrose	-0.99439	4.71196e-05	Group	***	9.06146e-05
Manes.16G116900	3-hydroxy-adipic acid	-0.994377	4.73346e-05	Group	***	0.000226224
Manes.10G122600	trans-2-Hexenedioic acid	-0.99436	4.76206e-05	Group	***	0.000203486
Manes.09G073000	Allose	-0.994347	4.7849e-05	Group	***	9.38217e-05
Manes.12G113600	3-hydroxy-adipic acid	-0.994334	4.80646e-05	Group	***	0.000226224
Manes.17G080100	PI(22:6(4Z,7Z,10Z,13Z,16Z,19Z)/22:1(11Z)...	-0.99428	4.89806e-05	Group	***	0.000270543
Manes.14G139400	Sucrose	-0.994254	4.94294e-05	Group	***	9.32631e-05
Manes.09G073000	3-hydroxy-adipic acid	-0.994187	5.05932e-05	Group	***	0.000226224
Manes.12G127500	3-hydroxy-2-[3-methoxy-4-(sulfooxy)pheny...	-0.994166	5.09612e-05	Group	***	0.000263467
Manes.08G067800	trans-2-Hexenedioic acid	-0.994124	5.16906e-05	Group	***	0.000203486
Manes.08G117800	3-hydroxy-adipic acid	-0.994081	5.24558e-05	Group	***	0.000226224
Manes.14G034600	3-hydroxy-adipic acid	-0.994079	5.24862e-05	Group	***	0.000226224
Manes.09G138100	5-Aminopentanoic acid	-0.994064	5.27527e-05	Group	***	7.2264e-05
Manes.06G169100	Inulobiose	-0.99405	5.29928e-05	Group	***	0.000409807
Manes.08G117800	Allose	-0.994033	5.32981e-05	Group	***	0.000101716
Manes.02G177601	5-Aminopentanoic acid	-0.993988	5.41083e-05	Group	***	7.23607e-05
Manes.03G134200	trans-2-Hexenedioic acid	-0.993981	5.4242e-05	Group	***	0.000203486
Manes.04G055632	5-Aminopentanoic acid	-0.993979	5.42705e-05	Group	***	7.23607e-05
Manes.14G034900	trans-2-Hexenedioic acid	-0.993975	5.43358e-05	Group	***	0.000203486
Manes.14G034900	3-hydroxy-adipic acid	-0.99397	5.44281e-05	Group	***	0.000226224
Manes.02G133200	Allose	-0.993911	5.54937e-05	Group	***	0.000102766
Manes.02G134700	trans-2-Hexenedioic acid	-0.993896	5.57833e-05	Group	***	0.000203486
Manes.01G173800	3-hydroxy-2-[3-methoxy-4-(sulfooxy)pheny...	-0.993865	5.63507e-05	Group	***	0.000263467
Manes.02G134700	3-hydroxy-adipic acid	-0.993802	5.75089e-05	Group	***	0.000226224
Manes.07G114800	PI(22:6(4Z,7Z,10Z,13Z,16Z,19Z)/22:1(11Z)...	-0.993765	5.81964e-05	Group	***	0.000270543
Manes.01G106600	Allose	-0.993764	5.82034e-05	Group	***	0.00010306
Manes.10G115100	Sucrose	-0.993692	5.95568e-05	Group	***	0.000104486
Manes.03G134200	Allose	-0.993673	5.99232e-05	Group	***	0.00010306
Manes.17G080100	Allose	-0.993626	6.08055e-05	Group	***	0.00010306
Manes.12G113600	PIM1(16:0/18:1(9Z))	-0.993614	6.10318e-05	Group	***	0.00134885
Manes.06G163300	Sucrose	-0.993592	6.14591e-05	Group	***	0.000105964
Manes.13G124500	trans-2-Hexenedioic acid	-0.993558	6.21157e-05	Group	***	0.000206057
Manes.09G073000	PI(22:6(4Z,7Z,10Z,13Z,16Z,19Z)/22:1(11Z)...	-0.993537	6.25163e-05	Group	***	0.000270543
Manes.04G002200	MG(18:2(9Z,12Z)/0:0/0:0)[rac]	-0.993501	6.32107e-05	Group	***	0.000312932
Manes.16G116900	N-Methylformamide	-0.993479	6.36479e-05	Group	***	0.000168558
Manes.07G136900	N-Methylformamide	-0.993478	6.36682e-05	Group	***	0.000168558
Manes.13G124500	PIM1(16:0/18:1(9Z))	-0.993476	6.3701e-05	Group	***	0.00134885
Manes.06G169100	Allose	-0.99346	6.40083e-05	Group	***	0.00010668
Manes.08G067800	3-hydroxy-adipic acid	-0.993364	6.58991e-05	Group	***	0.000226224
Manes.08G108200	N-Methylformamide	-0.993358	6.60264e-05	Group	***	0.000168558
Manes.03G122050	trans-2-Hexenedioic acid	-0.993356	6.6065e-05	Group	***	0.000206057
Manes.14G034600	PI(22:6(4Z,7Z,10Z,13Z,16Z,19Z)/22:1(11Z)...	-0.993351	6.61611e-05	Group	***	0.000270543
Manes.01G106600	N-Methylformamide	-0.993327	6.66509e-05	Group	***	0.000168558
Manes.16G116900	trans-2-Hexenedioic acid	-0.993321	6.67547e-05	Group	***	0.000206057
Manes.13G124500	Inulobiose	-0.993317	6.68457e-05	Group	***	0.000409807
Manes.10G122600	3-hydroxy-adipic acid	-0.993302	6.71367e-05	Group	***	0.000226224
Manes.13G124500	N-Methylformamide	-0.993278	6.76206e-05	Group	***	0.000168558
Manes.12G113600	Inulobiose	-0.993218	6.88428e-05	Group	***	0.000409807
Manes.04G055632	N-Methylformamide	-0.993213	6.8943e-05	Group	***	0.000168558
Manes.12G113600	trans-2-Hexenedioic acid	-0.993207	6.90507e-05	Group	***	0.000206057
Manes.09G171100	Sucrose	-0.993207	6.90627e-05	Group	***	0.000114908
Manes.05G195080	3-hydroxy-adipic acid	-0.993169	6.98252e-05	Group	***	0.000226224
Manes.08G117800	PI(22:6(4Z,7Z,10Z,13Z,16Z,19Z)/22:1(11Z)...	-0.993162	6.99684e-05	Group	***	0.000270543
Manes.04G055632	trans-2-Hexenedioic acid	-0.993158	7.00595e-05	Group	***	0.000206057
Manes.14G139400	PI(22:6(4Z,7Z,10Z,13Z,16Z,19Z)/22:1(11Z)...	-0.993141	7.03976e-05	Group	***	0.000270543
Manes.10G122600	PI(22:6(4Z,7Z,10Z,13Z,16Z,19Z)/22:1(11Z)...	-0.993136	7.05189e-05	Group	***	0.000270543
Manes.16G116900	PI(22:6(4Z,7Z,10Z,13Z,16Z,19Z)/22:1(11Z)...	-0.993009	7.31437e-05	Group	***	0.000270543
Manes.12G127500	N-Methylformamide	-0.99298	7.37413e-05	Group	***	0.000171491
Manes.03G134200	3-hydroxy-adipic acid	-0.992947	7.44443e-05	Group	***	0.000226224
Manes.10G122600	3-hydroxy-2-[3-methoxy-4-(sulfooxy)pheny...	-0.992946	7.44563e-05	Group	***	0.000263467
Manes.01G055200	3-hydroxy-adipic acid	-0.992939	7.46135e-05	Group	***	0.000226224
Manes.11G089800	MG(18:2(9Z,12Z)/0:0/0:0)[rac]	-0.992931	7.47768e-05	Group	***	0.000312932
Manes.07G136900	trans-2-Hexenedioic acid	-0.992906	7.53055e-05	Group	***	0.000209182
Manes.13G124500	PI(22:6(4Z,7Z,10Z,13Z,16Z,19Z)/22:1(11Z)...	-0.992861	7.62666e-05	Group	***	0.000270543
Manes.14G034900	PI(22:6(4Z,7Z,10Z,13Z,16Z,19Z)/22:1(11Z)...	-0.992847	7.65709e-05	Group	***	0.000270543
Manes.02G134700	Allose	-0.992847	7.65756e-05	Group	***	0.000121549
Manes.04G055632	3-hydroxy-adipic acid	-0.992836	7.68006e-05	Group	***	0.000226224
Manes.12G113600	N-Methylformamide	-0.992813	7.72871e-05	Group	***	0.00017289
Manes.02G134700	PI(22:6(4Z,7Z,10Z,13Z,16Z,19Z)/22:1(11Z)...	-0.992797	7.7648e-05	Group	***	0.000270543
Manes.01G078200	Sucrose	-0.992796	7.76649e-05	Group	***	0.000121578
Manes.03G202400	3-hydroxy-2-[3-methoxy-4-(sulfooxy)pheny...	-0.992791	7.77669e-05	Group	***	0.000263467
Manes.14G139400	N-Methylformamide	-0.992789	7.78004e-05	Group	***	0.00017289
Manes.02G133200	Sucrose	-0.992789	7.78101e-05	Group	***	0.000121578
Manes.12G113600	PI(22:6(4Z,7Z,10Z,13Z,16Z,19Z)/22:1(11Z)...	-0.992787	7.78533e-05	Group	***	0.000270543
Manes.14G139400	3-hydroxy-adipic acid	-0.99276	7.84451e-05	Group	***	0.000226224
Manes.08G067800	PI(22:6(4Z,7Z,10Z,13Z,16Z,19Z)/22:1(11Z)...	-0.992759	7.84574e-05	Group	***	0.000270543
Manes.03G122050	3-hydroxy-adipic acid	-0.992696	7.98222e-05	Group	***	0.000226224
Manes.05G132600	5-Aminopentanoic acid	-0.992649	8.08662e-05	Group	***	0.000100889
Manes.10G109900	3-hydroxy-2-[3-methoxy-4-(sulfooxy)pheny...	-0.992646	8.09321e-05	Group	***	0.000263467
Manes.18G013200	PIM1(16:0/18:1(9Z))	-0.992628	8.13267e-05	Group	***	0.00134885
Manes.09G073000	Inulobiose	-0.992619	8.15176e-05	Group	***	0.000409807
Manes.05G195080	5-Aminopentanoic acid	-0.99261	8.17199e-05	Group	***	0.000100889
Manes.03G122050	3-hydroxy-2-[3-methoxy-4-(sulfooxy)pheny...	-0.992597	8.2006e-05	Group	***	0.000263467
Manes.18G044600	Sucrose	-0.992515	8.38234e-05	Group	***	0.000128959
Manes.01G220400	3-hydroxy-adipic acid	-0.992477	8.46832e-05	Group	***	0.000226224
Manes.18G013200	3-hydroxy-adipic acid	-0.992448	8.53235e-05	Group	***	0.000226224
Manes.01G038900	3-hydroxy-adipic acid	-0.99242	8.5965e-05	Group	***	0.000226224
Manes.08G169900	MG(18:2(9Z,12Z)/0:0/0:0)[rac]	-0.992415	8.60736e-05	Group	***	0.000312932
Manes.15G080700	Allose	-0.992408	8.62387e-05	Group	***	0.000132675
Manes.17G080100	Inulobiose	-0.992382	8.68366e-05	Group	***	0.000409807
Manes.13G124500	5-Aminopentanoic acid	-0.992369	8.71153e-05	Group	***	0.000106238
Manes.01G055200	N-Methylformamide	-0.992354	8.74738e-05	Group	***	0.000184046
Manes.10G109900	N-Methylformamide	-0.992347	8.76298e-05	Group	***	0.000184046
Manes.03G122050	PI(22:6(4Z,7Z,10Z,13Z,16Z,19Z)/22:1(11Z)...	-0.992327	8.80805e-05	Group	***	0.000293602
Manes.07G114800	Inulobiose	-0.992314	8.83837e-05	Group	***	0.000409807
Manes.15G080700	N-Methylformamide	-0.992293	8.88615e-05	Group	***	0.000184046
Manes.12G043901	MG(18:2(9Z,12Z)/0:0/0:0)[rac]	-0.9922	9.103e-05	Group	***	0.000312932
Manes.07G136900	3-hydroxy-adipic acid	-0.992173	9.16511e-05	Group	***	0.000229128
Manes.14G086900	5-Aminopentanoic acid	-0.992152	9.21548e-05	Group	***	0.000110774
Manes.16G116900	Inulobiose	-0.992137	9.24877e-05	Group	***	0.000409807
Manes.08G068400	5-Aminopentanoic acid	-0.992109	9.31614e-05	Group	***	0.000110774
Manes.03G160600	MG(18:2(9Z,12Z)/0:0/0:0)[rac]	-0.992089	9.3624e-05	Group	***	0.000312932
Manes.05G140400	5-Aminopentanoic acid	-0.992067	9.41578e-05	Group	***	0.000110774
Manes.06G169100	DG(O-16:0/18:1(9Z))	-0.992065	9.42027e-05	Group	***	0.000576435
Manes.05G195080	PI(22:6(4Z,7Z,10Z,13Z,16Z,19Z)/22:1(11Z)...	-0.992062	9.42561e-05	Group	***	0.000301656
Manes.01G011400	MG(18:2(9Z,12Z)/0:0/0:0)[rac]	-0.991939	9.72059e-05	Group	***	0.000312932
Manes.04G124600	Sucrose	-0.99189	9.84001e-05	Group	***	0.000149091
Manes.08G108200	trans-2-Hexenedioic acid	-0.991889	9.84165e-05	Group	***	0.00023371
Manes.01G078200	N-Methylformamide	-0.991871	9.88502e-05	Group	***	0.000193503
Manes.01G038900	Inulobiose	-0.991847	9.94375e-05	Group	***	0.000409807
Manes.14G139400	trans-2-Hexenedioic acid	-0.991816	0.000100199	Group	***	0.00023371
Manes.01G106600	trans-2-Hexenedioic acid	-0.991804	0.000100486	Group	***	0.00023371
Manes.03G134200	PI(22:6(4Z,7Z,10Z,13Z,16Z,19Z)/22:1(11Z)...	-0.991801	0.00010055	Group	***	0.000301656
Manes.01G222600	Sucrose	-0.991762	0.000101527	Group	***	0.000150254
Manes.05G195080	trans-2-Hexenedioic acid	-0.991742	0.000102008	Group	***	0.00023371
Manes.09G171100	N-Methylformamide	-0.991726	0.00010241	Group	***	0.000193503
Manes.14G034900	Inulobiose	-0.991714	0.00010271	Group	***	0.000409807
Manes.01G055200	trans-2-Hexenedioic acid	-0.991709	0.000102832	Group	***	0.00023371
Manes.04G055632	Inulobiose	-0.9917	0.00010306	Group	***	0.000409807
Manes.16G060225	MG(18:2(9Z,12Z)/0:0/0:0)[rac]	-0.991694	0.000103196	Group	***	0.000312932
Manes.03G028300	MG(18:2(9Z,12Z)/0:0/0:0)[rac]	-0.991666	0.000103891	Group	***	0.000312932
Manes.05G195080	N-Methylformamide	-0.991642	0.000104492	Group	***	0.000193503
Manes.01G220400	PIM1(16:0/18:1(9Z))	-0.991577	0.000106114	Group	***	0.00134885
Manes.01G220400	5-Aminopentanoic acid	-0.991526	0.000107408	Group	***	0.000124893
Manes.06G017200	Allose	-0.991517	0.000107633	Group	***	0.000158283
Manes.15G080700	3-hydroxy-adipic acid	-0.991506	0.00010791	Group	***	0.000246373
Manes.12G113600	5-Aminopentanoic acid	-0.991468	0.000108873	Group	***	0.000125141
Manes.08G117800	Inulobiose	-0.991432	0.000109792	Group	***	0.000409807
Manes.06G017200	Sucrose	-0.991417	0.000110196	Group	***	0.000159704
Manes.02G155100	MG(18:2(9Z,12Z)/0:0/0:0)[rac]	-0.991411	0.000110328	Group	***	0.000312932
Manes.08G108200	3-hydroxy-adipic acid	-0.99139	0.000110868	Group	***	0.000246373
Manes.09G065800	MG(18:2(9Z,12Z)/0:0/0:0)[rac]	-0.991359	0.000111677	Group	***	0.000312932
Manes.15G011700	MG(18:2(9Z,12Z)/0:0/0:0)[rac]	-0.991273	0.00011391	Group	***	0.000312932
Manes.08G108200	3-hydroxy-2-[3-methoxy-4-(sulfooxy)pheny...	-0.991273	0.000113911	Group	***	0.000288166
Manes.09G171400	Ribose-1-arsenate	-0.991269	0.000114002	Group	***	0.00154727
Manes.01G055200	PI(22:6(4Z,7Z,10Z,13Z,16Z,19Z)/22:1(11Z)...	-0.991251	0.000114485	Group	***	0.000308461
Manes.18G013200	trans-2-Hexenedioic acid	-0.991249	0.000114524	Group	***	0.000239617
Manes.12G127500	trans-2-Hexenedioic acid	-0.991224	0.000115189	Group	***	0.000239617
Manes.11G081700	5-Aminopentanoic acid	-0.991208	0.00011561	Group	***	0.000131376
Manes.09G073000	DG(O-16:0/18:1(9Z))	-0.991207	0.000115634	Group	***	0.000576435
Manes.09G138100	Allose	-0.991173	0.000116536	Group	***	0.000164135
Manes.04G124600	3-hydroxy-2-[3-methoxy-4-(sulfooxy)pheny...	-0.991171	0.000116586	Group	***	0.000288166
Manes.15G011800	MG(18:2(9Z,12Z)/0:0/0:0)[rac]	-0.991149	0.00011716	Group	***	0.000312932
Manes.01G038900	trans-2-Hexenedioic acid	-0.991137	0.000117482	Group	***	0.000239617
Manes.05G195080	Inulobiose	-0.991136	0.000117513	Group	***	0.000409807
Manes.01G106600	3-hydroxy-adipic acid	-0.99105	0.000119793	Group	***	0.000254878
Manes.15G080700	trans-2-Hexenedioic acid	-0.99105	0.000119809	Group	***	0.000239617
Manes.18G013200	Inulobiose	-0.991048	0.000119838	Group	***	0.000409807
Manes.04G055632	PI(22:6(4Z,7Z,10Z,13Z,16Z,19Z)/22:1(11Z)...	-0.991019	0.000120615	Group	***	0.000308461
Manes.18G013200	N-Methylformamide	-0.991004	0.000121021	Group	***	0.000220038
Manes.14G034600	Inulobiose	-0.991004	0.000121029	Group	***	0.000409807
Manes.04G125200	Allose	-0.990992	0.000121357	Group	***	0.000168551
Manes.07G081100	MG(18:2(9Z,12Z)/0:0/0:0)[rac]	-0.990978	0.000121724	Group	***	0.000312932
Manes.18G013200	5-Aminopentanoic acid	-0.990971	0.000121929	Group	***	0.000136999
Manes.10G115100	3-hydroxy-adipic acid	-0.990947	0.000122563	Group	***	0.00025534
Manes.10G067800	MG(18:2(9Z,12Z)/0:0/0:0)[rac]	-0.990945	0.000122623	Group	***	0.000312932
Manes.02G134700	Inulobiose	-0.990908	0.000123616	Group	***	0.000409807
Manes.01G030100	N-Methylformamide	-0.990868	0.000124712	Group	***	0.000222701
Manes.10G109900	trans-2-Hexenedioic acid	-0.990819	0.000126045	Group	***	0.000247147
Manes.01G222600	Allose	-0.990812	0.00012624	Group	***	0.000172932
Manes.08G067800	3-hydroxy-2-[3-methoxy-4-(sulfooxy)pheny...	-0.990799	0.000126586	Group	***	0.000297822
Manes.01G030100	Sucrose	-0.990795	0.000126702	Group	***	0.000176378
Manes.17G080100	DG(O-16:0/18:1(9Z))	-0.990749	0.000127981	Group	***	0.000576435
Manes.08G108200	PI(22:6(4Z,7Z,10Z,13Z,16Z,19Z)/22:1(11Z)...	-0.990692	0.000129549	Group	***	0.000308461
Manes.04G055632	PIM1(16:0/18:1(9Z))	-0.990651	0.000130697	Group	***	0.00134885
Manes.04G002200	MG(18:2(9Z,12Z)/0:0/0:0)	-0.990623	0.000131472	Group	***	0.000562634
Manes.06G163300	3-hydroxy-2-[3-methoxy-4-(sulfooxy)pheny...	-0.990592	0.000132356	Group	***	0.000297822
Manes.07G114800	Allose	-0.990572	0.000132904	Group	***	0.0001796
Manes.01G220400	PI(22:6(4Z,7Z,10Z,13Z,16Z,19Z)/22:1(11Z)...	-0.990511	0.000134623	Group	***	0.000308461
Manes.07G114800	DG(O-16:0/18:1(9Z))	-0.990496	0.000135062	Group	***	0.000576435
Manes.01G174200	MG(18:2(9Z,12Z)/0:0/0:0)[rac]	-0.990488	0.000135284	Group	***	0.000312932
Manes.12G127500	3-hydroxy-adipic acid	-0.990447	0.000136458	Group	***	0.000278485
Manes.01G038900	N-Methylformamide	-0.990441	0.000136621	Group	***	0.000235553
Manes.16G119200	MG(18:2(9Z,12Z)/0:0/0:0)[rac]	-0.990419	0.000137251	Group	***	0.000312932
Manes.12G009700	MG(18:2(9Z,12Z)/0:0/0:0)[rac]	-0.990361	0.000138916	Group	***	0.000312932
Manes.01G078200	trans-2-Hexenedioic acid	-0.990351	0.000139216	Group	***	0.000262672
Manes.10G122600	Inulobiose	-0.990341	0.00013948	Group	***	0.000409807
Manes.07G136900	PI(22:6(4Z,7Z,10Z,13Z,16Z,19Z)/22:1(11Z)...	-0.990327	0.000139908	Group	***	0.000308461
Manes.14G139400	3-hydroxy-2-[3-methoxy-4-(sulfooxy)pheny...	-0.990324	0.000139976	Group	***	0.000297822
Manes.08G145200	MG(18:2(9Z,12Z)/0:0/0:0)[rac]	-0.990305	0.00014052	Group	***	0.000312932
Manes.01G038900	PI(22:6(4Z,7Z,10Z,13Z,16Z,19Z)/22:1(11Z)...	-0.990297	0.000140771	Group	***	0.000308461
Manes.05G087400	MG(18:2(9Z,12Z)/0:0/0:0)[rac]	-0.990293	0.000140887	Group	***	0.000312932
Manes.18G044600	PIM1(16:0/18:1(9Z))	-0.990288	0.000141038	Group	***	0.00134885
Manes.07G136900	Inulobiose	-0.990272	0.000141498	Group	***	0.000409807
Manes.08G067800	Inulobiose	-0.99027	0.000141557	Group	***	0.000409807
Manes.14G069300	MG(18:2(9Z,12Z)/0:0/0:0)[rac]	-0.990242	0.000142356	Group	***	0.000312932
Manes.14G034900	Allose	-0.990178	0.000144229	Group	***	0.000192305
Manes.15G080700	PI(22:6(4Z,7Z,10Z,13Z,16Z,19Z)/22:1(11Z)...	-0.990178	0.000144235	Group	***	0.000308461
Manes.04G124600	N-Methylformamide	-0.990171	0.000144453	Group	***	0.000240755
Manes.12G127500	PI(22:6(4Z,7Z,10Z,13Z,16Z,19Z)/22:1(11Z)...	-0.990168	0.000144531	Group	***	0.000308461
Manes.18G013200	PI(22:6(4Z,7Z,10Z,13Z,16Z,19Z)/22:1(11Z)...	-0.990153	0.000144976	Group	***	0.000308461
Manes.01G220400	Inulobiose	-0.990146	0.000145165	Group	***	0.000409807
Manes.01G220400	trans-2-Hexenedioic acid	-0.990144	0.000145228	Group	***	0.000267259
Manes.03G134200	Inulobiose	-0.990138	0.000145409	Group	***	0.000409807
Manes.16G116900	PIM1(16:0/18:1(9Z))	-0.990086	0.000146938	Group	***	0.00134885
Manes.03G197100	Ribose-1-arsenate	-0.990084	0.000147018	Group	***	0.00154727
Manes.06G163300	N-Methylformamide	-0.990059	0.000147754	Group	***	0.000242219
Manes.12G009900	Allose	-0.990032	0.000148538	Group	***	0.000193153
Manes.10G115100	PI(22:6(4Z,7Z,10Z,13Z,16Z,19Z)/22:1(11Z)...	-0.99003	0.000148594	Group	***	0.000309571
Manes.04G125200	5-Aminopentanoic acid	-0.990019	0.000148934	Group	***	0.000165482
Manes.01G220400	N-Methylformamide	-0.98994	0.000151301	Group	***	0.000244035
Manes.08G117800	DG(O-16:0/18:1(9Z))	-0.989874	0.00015329	Group	***	0.000576435
Manes.01G106600	PI(22:6(4Z,7Z,10Z,13Z,16Z,19Z)/22:1(11Z)...	-0.989865	0.000153565	Group	***	0.000313397
Manes.05G195080	PIM1(16:0/18:1(9Z))	-0.989835	0.000154459	Group	***	0.00134885
Manes.09G073000	3-hydroxy-2-[3-methoxy-4-(sulfooxy)pheny...	-0.989812	0.000155156	Group	***	0.000315918
Manes.14G116200	MG(18:2(9Z,12Z)/0:0/0:0)[rac]	-0.989803	0.000155444	Group	***	0.000317233
Manes.09G171100	trans-2-Hexenedioic acid	-0.989754	0.000156921	Group	***	0.000279991
Manes.10G122600	DG(O-16:0/18:1(9Z))	-0.989745	0.000157215	Group	***	0.000576435
Manes.14G049200	MG(18:2(9Z,12Z)/0:0/0:0)[rac]	-0.989691	0.000158853	Group	***	0.000317705
Manes.14G034600	DG(O-16:0/18:1(9Z))	-0.989645	0.000160292	Group	***	0.000576435
Manes.01G055200	Inulobiose	-0.98963	0.000160763	Group	***	0.00042306
Manes.13G141400	trans-2-Hexenedioic acid	-0.989621	0.000161028	Group	***	0.000279991
Manes.13G141400	N-Methylformamide	-0.989621	0.000161034	Group	***	0.00025561
Manes.13G141400	Sucrose	-0.989614	0.000161237	Group	***	0.000212154
Manes.07G114800	Neurine	-0.989346	0.000169658	Group	***	0.000739591
Manes.14G086900	3-hydroxy-adipic acid	-0.98934	0.000169848	Group	***	0.000314217
Manes.02G133200	N-Methylformamide	-0.989283	0.000171655	Group	***	0.000264084
Manes.09G073000	Neurine	-0.989279	0.000171781	Group	***	0.000739591
Manes.01G078200	PI(22:6(4Z,7Z,10Z,13Z,16Z,19Z)/22:1(11Z)...	-0.989226	0.000173495	Group	***	0.000333645
Manes.06G163300	3-hydroxy-adipic acid	-0.989188	0.00017472	Group	***	0.000314217
Manes.08G067800	DG(O-16:0/18:1(9Z))	-0.989183	0.000174872	Group	***	0.000576435
Manes.01G038900	Maltotriose	-0.989183	0.00017488	Group	***	0.00229845
Manes.04G125200	3-hydroxy-2-[3-methoxy-4-(sulfooxy)pheny...	-0.989157	0.000175706	Group	***	0.000327422
Manes.10G109900	3-hydroxy-adipic acid	-0.989153	0.000175847	Group	***	0.000314217
Manes.01G078200	3-hydroxy-adipic acid	-0.989149	0.000175961	Group	***	0.000314217
Manes.14G034600	3-hydroxy-2-[3-methoxy-4-(sulfooxy)pheny...	-0.989123	0.000176808	Group	***	0.000327422
Manes.01G173800	Allose	-0.989118	0.000176977	Group	***	0.000224021
Manes.03G122050	Inulobiose	-0.989079	0.000178246	Group	***	0.000455181
Manes.03G134200	DG(O-16:0/18:1(9Z))	-0.989071	0.000178517	Group	***	0.000576435
Manes.14G139400	Inulobiose	-0.988962	0.000182073	Group	***	0.000455181
Manes.01G011400	MG(18:2(9Z,12Z)/0:0/0:0)	-0.988935	0.000182978	Group	***	0.000562634
Manes.13G063873	MG(18:2(9Z,12Z)/0:0/0:0)[rac]	-0.988915	0.000183645	Group	***	0.000341055
Manes.03G122050	DG(O-16:0/18:1(9Z))	-0.988875	0.000184959	Group	***	0.000576435
Manes.06G163300	PI(22:6(4Z,7Z,10Z,13Z,16Z,19Z)/22:1(11Z)...	-0.988873	0.000185033	Group	***	0.000349119
Manes.10G115100	5-Aminopentanoic acid	-0.988866	0.000185268	Group	***	0.000203591
Manes.03G202400	Allose	-0.98886	0.000185443	Group	***	0.000228941
Manes.03G134200	Neurine	-0.988786	0.000187918	Group	***	0.000739591
Manes.14G021900	N-Methylformamide	-0.988755	0.000188965	Group	***	0.00027789
Manes.13G141400	PI(22:6(4Z,7Z,10Z,13Z,16Z,19Z)/22:1(11Z)...	-0.988722	0.000190064	Group	***	0.00035197
Manes.04G124600	Deoxyhypusine	-0.98872	0.000190156	Group	***	0.000985517
Manes.06G163300	trans-2-Hexenedioic acid	-0.988708	0.000190539	Group	***	0.000317442
Manes.05G203200	MG(18:2(9Z,12Z)/0:0/0:0)[rac]	-0.988695	0.000190991	Group	***	0.000341055
Manes.12G023100	9(S)-HODE	-0.988667	0.000191943	Group	***	0.00118974
Manes.02G133200	3-hydroxy-2-[3-methoxy-4-(sulfooxy)pheny...	-0.988632	0.000193099	Group	***	0.000343088
Manes.13G124500	DG(O-16:0/18:1(9Z))	-0.98863	0.000193177	Group	***	0.000576435
Manes.01G030100	trans-2-Hexenedioic acid	-0.988616	0.00019364	Group	***	0.000317442
Manes.14G049200	MG(18:2(9Z,12Z)/0:0/0:0)	-0.988602	0.000194146	Group	***	0.000562634
Manes.10G060650	MG(18:2(9Z,12Z)/0:0/0:0)[rac]	-0.988542	0.00019616	Group	***	0.00034414
Manes.02G134700	DG(O-16:0/18:1(9Z))	-0.988537	0.000196339	Group	***	0.000576435
Manes.09G171100	3-hydroxy-adipic acid	-0.988504	0.000197481	Group	***	0.000334923
Manes.02G177601	N-Methylformamide	-0.988499	0.000197656	Group	***	0.000282365
Manes.03G160600	MG(18:2(9Z,12Z)/0:0/0:0)	-0.988485	0.000198137	Group	***	0.000562634
Manes.16G060225	MG(18:2(9Z,12Z)/0:0/0:0)	-0.98847	0.000198647	Group	***	0.000562634
Manes.12G043901	MG(18:2(9Z,12Z)/0:0/0:0)	-0.988468	0.000198722	Group	***	0.000562634
Manes.11G089800	MG(18:2(9Z,12Z)/0:0/0:0)	-0.988466	0.000198785	Group	***	0.000562634
Manes.10G115100	PIM1(16:0/18:1(9Z))	-0.988453	0.000199228	Group	***	0.00134885
Manes.10G109900	PI(22:6(4Z,7Z,10Z,13Z,16Z,19Z)/22:1(11Z)...	-0.988452	0.000199266	Group	***	0.00035788
Manes.13G141400	3-hydroxy-adipic acid	-0.988418	0.000200432	Group	***	0.000334923
Manes.10G115100	Inulobiose	-0.988397	0.000201157	Group	***	0.000469255
Manes.07G081100	MG(18:2(9Z,12Z)/0:0/0:0)	-0.988367	0.000202195	Group	***	0.000562634
Manes.08G169800	MG(18:2(9Z,12Z)/0:0/0:0)[rac]	-0.988344	0.000202992	Group	***	0.000346161
Manes.03G028300	MG(18:2(9Z,12Z)/0:0/0:0)	-0.988308	0.000204267	Group	***	0.000562634
Manes.14G034900	DG(O-16:0/18:1(9Z))	-0.988254	0.000206152	Group	***	0.000576435
Manes.12G009900	Sucrose	-0.988237	0.000206754	Group	***	0.000265069
Manes.01G106600	Neurine	-0.988224	0.0002072	Group	***	0.000739591
Manes.12G076800	MG(18:2(9Z,12Z)/0:0/0:0)[rac]	-0.988207	0.000207798	Group	***	0.000346161
Manes.08G117800	3-hydroxy-2-[3-methoxy-4-(sulfooxy)pheny...	-0.988151	0.000209776	Group	***	0.000343088
Manes.01G038900	5-Aminopentanoic acid	-0.98815	0.000209791	Group	***	0.000228034
Manes.03G129600	Sucrose	-0.988149	0.000209847	Group	***	0.00026563
Manes.17G080100	Neurine	-0.988126	0.00021065	Group	***	0.000739591
Manes.15G149500	MG(18:2(9Z,12Z)/0:0/0:0)[rac]	-0.988112	0.000211159	Group	***	0.000346161
Manes.06G169100	3-hydroxy-2-[3-methoxy-4-(sulfooxy)pheny...	-0.988103	0.000211467	Group	***	0.000343088
Manes.12G113600	DG(O-16:0/18:1(9Z))	-0.988093	0.000211818	Group	***	0.000576435
Manes.07G114800	4-O-Methyl-a-D-glucosyl-(1->2)-b-D-xylos...	-0.988086	0.00021207	Group	***	0.00091511
Manes.09G171100	PI(22:6(4Z,7Z,10Z,13Z,16Z,19Z)/22:1(11Z)...	-0.988077	0.000212402	Group	***	0.000372636
Manes.06G017200	3-hydroxy-2-[3-methoxy-4-(sulfooxy)pheny...	-0.988068	0.000212714	Group	***	0.000343088
Manes.10G115100	trans-2-Hexenedioic acid	-0.988052	0.000213261	Group	***	0.000334556
Manes.08G117800	Neurine	-0.988043	0.000213617	Group	***	0.000739591
Manes.04G124600	trans-2-Hexenedioic acid	-0.988029	0.000214116	Group	***	0.000334556
Manes.04G124600	3-hydroxy-adipic acid	-0.988011	0.000214757	Group	***	0.000341692
Manes.16G116900	DG(O-16:0/18:1(9Z))	-0.988004	0.000214977	Group	***	0.000576435
Manes.03G142000	9(S)-HODE	-0.987964	0.000216416	Group	***	0.00118974
Manes.08G169900	MG(18:2(9Z,12Z)/0:0/0:0)	-0.987959	0.000216596	Group	***	0.000562634
Manes.13G141400	Inulobiose	-0.987925	0.000217831	Group	***	0.00047588
Manes.07G136900	Neurine	-0.98786	0.000220185	Group	***	0.000739591
Manes.14G021900	Sucrose	-0.987826	0.000221419	Group	***	0.000276774
Manes.03G134200	3-hydroxy-2-[3-methoxy-4-(sulfooxy)pheny...	-0.98779	0.000222723	Group	***	0.000344441
Manes.18G013200	Maltotriose	-0.987764	0.000223652	Group	***	0.00229845
Manes.12G076800	Ribose-1-arsenate	-0.987743	0.000224427	Group	***	0.00154727
Manes.14G116200	MG(18:2(9Z,12Z)/0:0/0:0)	-0.987726	0.000225055	Group	***	0.000562634
Manes.10G115100	N-Methylformamide	-0.987702	0.000225919	Group	***	0.000316585
Manes.04G055632	Maltotriose	-0.987701	0.000225965	Group	***	0.00229845
Manes.15G011800	MG(18:2(9Z,12Z)/0:0/0:0)	-0.987699	0.000226044	Group	***	0.000562634
Manes.01G106600	3-hydroxy-2-[3-methoxy-4-(sulfooxy)pheny...	-0.987676	0.000226892	Group	***	0.000344441
Manes.02G020100	MG(18:2(9Z,12Z)/0:0/0:0)[rac]	-0.987662	0.000227405	Group	***	0.00035532
Manes.10G067800	MG(18:2(9Z,12Z)/0:0/0:0)	-0.987607	0.000229423	Group	***	0.000562634
Manes.01G106600	DG(O-16:0/18:1(9Z))	-0.987585	0.000230243	Group	***	0.000576435
Manes.04G124600	PI(22:6(4Z,7Z,10Z,13Z,16Z,19Z)/22:1(11Z)...	-0.987573	0.000230702	Group	***	0.0003782
Manes.03G129600	N-Methylformamide	-0.98752	0.000232652	Group	***	0.000316585
Manes.08G108200	Inulobiose	-0.987506	0.000233167	Group	***	0.00047588
Manes.01G055200	Allose	-0.987495	0.000233595	Group	***	0.000281439
Manes.06G017200	N-Methylformamide	-0.987464	0.000234751	Group	***	0.000316585
Manes.15G080700	Inulobiose	-0.987462	0.000234818	Group	***	0.00047588
Manes.01G220400	4-O-Methyl-a-D-glucosyl-(1->2)-b-D-xylos...	-0.987407	0.000236885	Group	***	0.00091511
Manes.03G028300	9(S)-HODE	-0.987401	0.000237087	Group	***	0.00118974
Manes.14G086900	N-Methylformamide	-0.987388	0.000237599	Group	***	0.000316585
Manes.01G106600	Inulobiose	-0.987379	0.00023794	Group	***	0.00047588
Manes.14G139400	DG(O-16:0/18:1(9Z))	-0.987379	0.000237942	Group	***	0.000576435
Manes.18G044600	Maltotriose	-0.987374	0.00023811	Group	***	0.00229845
Manes.14G034900	PIM1(16:0/18:1(9Z))	-0.987331	0.000239757	Group	***	0.00134885
Manes.01G222600	N-Methylformamide	-0.987321	0.000240109	Group	***	0.000316585
Manes.02G133200	trans-2-Hexenedioic acid	-0.987283	0.000241564	Group	***	0.000364848
Manes.02G155100	MG(18:2(9Z,12Z)/0:0/0:0)	-0.987273	0.000241933	Group	***	0.000562634
Manes.01G055200	4-O-Methyl-a-D-glucosyl-(1->2)-b-D-xylos...	-0.987234	0.000243424	Group	***	0.00091511
Manes.16G116900	4-O-Methyl-a-D-glucosyl-(1->2)-b-D-xylos...	-0.987224	0.000243795	Group	***	0.00091511
Manes.07G136900	Allose	-0.987221	0.000243918	Group	***	0.000290379
Manes.10G020600	MG(18:2(9Z,12Z)/0:0/0:0)[rac]	-0.987216	0.000244112	Group	***	0.000369866
Manes.18G013200	Neurine	-0.987197	0.000244842	Group	***	0.000739591
Manes.09G138100	3-hydroxy-2-[3-methoxy-4-(sulfooxy)pheny...	-0.987167	0.000245987	Group	***	0.000364978
Manes.07G114800	PIM1(16:0/18:1(9Z))	-0.987145	0.000246804	Group	***	0.00134885
Manes.14G086900	trans-2-Hexenedioic acid	-0.987143	0.000246901	Group	***	0.000364848
Manes.14G086900	PIM1(16:0/18:1(9Z))	-0.987141	0.000246981	Group	***	0.00134885
Manes.17G080100	3-hydroxy-2-[3-methoxy-4-(sulfooxy)pheny...	-0.987109	0.000248185	Group	***	0.000364978
Manes.04G055632	DG(O-16:0/18:1(9Z))	-0.987099	0.000248579	Group	***	0.000576435
Manes.07G136900	PIM1(16:0/18:1(9Z))	-0.987076	0.000249451	Group	***	0.00134885
Manes.17G080100	4-O-Methyl-a-D-glucosyl-(1->2)-b-D-xylos...	-0.987076	0.000249455	Group	***	0.00091511
Manes.13G124500	Maltotriose	-0.987062	0.000250006	Group	***	0.00229845
Manes.12G023100	MG(18:2(9Z,12Z)/0:0/0:0)[rac]	-0.987045	0.000250659	Group	***	0.000370189
Manes.13G124500	4-O-Methyl-a-D-glucosyl-(1->2)-b-D-xylos...	-0.987034	0.000251072	Group	***	0.00091511
Manes.18G016500	MG(18:2(9Z,12Z)/0:0/0:0)[rac]	-0.987017	0.000251729	Group	***	0.000370189
Manes.06G169100	Neurine	-0.986996	0.00025254	Group	***	0.000739591
Manes.07G136900	DG(O-16:0/18:1(9Z))	-0.986989	0.000252833	Group	***	0.000576435
Manes.13G141400	5-Aminopentanoic acid	-0.986916	0.000255661	Group	***	0.000274904
Manes.14G086900	PI(22:6(4Z,7Z,10Z,13Z,16Z,19Z)/22:1(11Z)...	-0.986902	0.000256201	Group	***	0.000406668
Manes.16G030000	MG(18:2(9Z,12Z)/0:0/0:0)[rac]	-0.986871	0.000257412	Group	***	0.00037177
Manes.14G034600	Neurine	-0.986847	0.000258366	Group	***	0.000739591
Manes.01G055200	DG(O-16:0/18:1(9Z))	-0.986834	0.000258893	Group	***	0.000576435
Manes.09G065800	MG(18:2(9Z,12Z)/0:0/0:0)	-0.986778	0.000261067	Group	***	0.000564773
Manes.12G009700	MG(18:2(9Z,12Z)/0:0/0:0)	-0.986754	0.00026202	Group	***	0.000564773
Manes.14G021900	trans-2-Hexenedioic acid	-0.986714	0.000263611	Group	***	0.000371283
Manes.12G113600	4-O-Methyl-a-D-glucosyl-(1->2)-b-D-xylos...	-0.986689	0.000264597	Group	***	0.00091511
Manes.15G088200	Allose	-0.986606	0.000267908	Group	***	0.000315185
Manes.13G124500	Neurine	-0.986605	0.000267936	Group	***	0.000739591
Manes.08G108200	DG(O-16:0/18:1(9Z))	-0.986591	0.000268484	Group	***	0.000576435
Manes.04G055632	Neurine	-0.986591	0.000268504	Group	***	0.000739591
Manes.18G044600	3-hydroxy-adipic acid	-0.986579	0.000268973	Group	***	0.000402182
Manes.18G013200	DG(O-16:0/18:1(9Z))	-0.986574	0.000269182	Group	***	0.000576435
Manes.12G127500	DG(O-16:0/18:1(9Z))	-0.98653	0.000270924	Group	***	0.000576435
Manes.08G169800	Sorbitan palmitate	-0.98652	0.000271341	Group	***	0.00171604
Manes.16G119200	MG(18:2(9Z,12Z)/0:0/0:0)	-0.986511	0.000271722	Group	***	0.000566088
Manes.12G113600	Maltotriose	-0.986507	0.000271862	Group	***	0.00229845
Manes.01G055200	PIM1(16:0/18:1(9Z))	-0.986491	0.000272512	Group	***	0.00134885
Manes.16G116900	Allose	-0.986436	0.00027471	Group	***	0.00031943
Manes.02G133200	3-hydroxy-adipic acid	-0.986388	0.000276654	Group	***	0.000406845
Manes.02G134700	3-hydroxy-2-[3-methoxy-4-(sulfooxy)pheny...	-0.986347	0.000278316	Group	***	0.000397595
Manes.08G067800	Neurine	-0.98634	0.000278604	Group	***	0.000739591
Manes.08G169900	9(S)-HODE	-0.98634	0.00027862	Group	***	0.00118974
Manes.02G177601	trans-2-Hexenedioic acid	-0.986328	0.000279093	Group	***	0.000382319
Manes.06G169100	PIM1(16:0/18:1(9Z))	-0.986226	0.000283258	Group	***	0.00134885
Manes.12G127500	Inulobiose	-0.986224	0.000283355	Group	***	0.000539481
Manes.06G017200	trans-2-Hexenedioic acid	-0.986221	0.000283474	Group	***	0.000383072
Manes.16G030000	9(S)-HODE	-0.986192	0.000284676	Group	***	0.00118974
Manes.12G002500	N-Methylformamide	-0.986174	0.00028541	Group	***	0.000356762
Manes.01G030100	3-hydroxy-adipic acid	-0.986174	0.000285424	Group	***	0.000413659
Manes.14G086900	Inulobiose	-0.986162	0.000285925	Group	***	0.000539481
Manes.01G038900	DG(O-16:0/18:1(9Z))	-0.986104	0.000288327	Group	***	0.00059124
Manes.04G111000	MG(18:2(9Z,12Z)/0:0/0:0)[rac]	-0.986085	0.000289094	Group	***	0.000396019
Manes.14G139400	Deoxyhypusine	-0.986082	0.000289219	Group	***	0.000985517
Manes.14G139400	4-O-Methyl-a-D-glucosyl-(1->2)-b-D-xylos...	-0.986039	0.000290988	Group	***	0.00091511
Manes.02G177601	Sucrose	-0.986017	0.000291903	Group	***	0.000359102
Manes.02G134700	Neurine	-0.985973	0.000293759	Group	***	0.000739591
Manes.01G055200	Neurine	-0.98596	0.000294293	Group	***	0.000739591
Manes.15G080700	DG(O-16:0/18:1(9Z))	-0.985955	0.000294504	Group	***	0.00059124
Manes.05G087400	Sorbitan palmitate	-0.985941	0.000295075	Group	***	0.00171604
Manes.05G195080	DG(O-16:0/18:1(9Z))	-0.985928	0.00029562	Group	***	0.00059124
Manes.12G127500	Deoxyhypusine	-0.985888	0.0002973	Group	***	0.000985517
Manes.01G030100	PI(22:6(4Z,7Z,10Z,13Z,16Z,19Z)/22:1(11Z)...	-0.985868	0.000298155	Group	***	0.00045175
Manes.06G169100	4-O-Methyl-a-D-glucosyl-(1->2)-b-D-xylos...	-0.985864	0.000298339	Group	***	0.00091511
Manes.11G150800	Sucrose	-0.985858	0.000298562	Group	***	0.000359102
Manes.18G013200	4-O-Methyl-a-D-glucosyl-(1->2)-b-D-xylos...	-0.985845	0.000299142	Group	***	0.00091511
Manes.14G034600	4-O-Methyl-a-D-glucosyl-(1->2)-b-D-xylos...	-0.985836	0.000299508	Group	***	0.00091511
Manes.05G195080	4-O-Methyl-a-D-glucosyl-(1->2)-b-D-xylos...	-0.985829	0.000299785	Group	***	0.00091511
Manes.10G109900	Inulobiose	-0.985821	0.000300137	Group	***	0.000555809
Manes.03G122050	Deoxyhypusine	-0.985802	0.000300933	Group	***	0.000985517
Manes.15G011700	MG(18:2(9Z,12Z)/0:0/0:0)	-0.9858	0.000301011	Group	***	0.000589243
Manes.13G141400	Allose	-0.985706	0.000305033	Group	***	0.000350613
Manes.03G129600	Linusic acid	-0.985665	0.000306766	Group	***	0.00133244
Manes.14G021900	PI(22:6(4Z,7Z,10Z,13Z,16Z,19Z)/22:1(11Z)...	-0.98566	0.000306966	Group	***	0.000454771
Manes.11G115200	MG(18:2(9Z,12Z)/0:0/0:0)[rac]	-0.985618	0.000308759	Group	***	0.000412956
Manes.10G122600	Neurine	-0.98561	0.000309114	Group	***	0.000739591
Manes.03G122050	Neurine	-0.985599	0.000309574	Group	***	0.000739591
Manes.14G163000	MG(18:2(9Z,12Z)/0:0/0:0)[rac]	-0.985596	0.000309717	Group	***	0.000412956
Manes.02G134700	4-O-Methyl-a-D-glucosyl-(1->2)-b-D-xylos...	-0.98557	0.000310817	Group	***	0.00091511
Manes.01G078200	Inulobiose	-0.985555	0.000311489	Group	***	0.000560289
Manes.10G115100	4-O-Methyl-a-D-glucosyl-(1->2)-b-D-xylos...	-0.985525	0.000312775	Group	***	0.00091511
Manes.12G076800	MG(18:2(9Z,12Z)/0:0/0:0)	-0.985478	0.000314783	Group	***	0.000589243
Manes.04G124600	DG(15:0/0:0/15:0) (d5)	-0.985443	0.000316308	Group	***	0.00123863
Manes.08G145200	MG(18:2(9Z,12Z)/0:0/0:0)	-0.985426	0.000317066	Group	***	0.000589243
Manes.18G016500	MG(18:2(9Z,12Z)/0:0/0:0)	-0.9854	0.000318191	Group	***	0.000589243
Manes.18G044600	Inulobiose	-0.985373	0.000319365	Group	***	0.000560289
Manes.17G080100	PIM1(16:0/18:1(9Z))	-0.985369	0.000319547	Group	***	0.00140264
Manes.14G034900	Neurine	-0.985336	0.00032097	Group	***	0.000739591
Manes.01G222600	trans-2-Hexenedioic acid	-0.985333	0.000321091	Group	***	0.000422488
Manes.04G052000	9(S)-HODE	-0.9853	0.000322563	Group	***	0.00118974
Manes.08G015500	MG(18:2(9Z,12Z)/0:0/0:0)[rac]	-0.985288	0.000323075	Group	***	0.000425028
Manes.10G019200	5-Aminopentanoic acid	-0.985265	0.000324097	Group	***	0.000344784
Manes.14G034900	4-O-Methyl-a-D-glucosyl-(1->2)-b-D-xylos...	-0.985234	0.000325461	Group	***	0.00091511
Manes.15G080700	3-hydroxy-2-[3-methoxy-4-(sulfooxy)pheny...	-0.98523	0.000325632	Group	***	0.000452267
Manes.12G009900	N-Methylformamide	-0.985226	0.000325774	Group	***	0.000402191
Manes.07G136900	Maltotriose	-0.985214	0.000326344	Group	***	0.00229845
Manes.04G124600	Linusic acid	-0.985184	0.000327635	Group	***	0.00133244
Manes.03G129600	trans-2-Hexenedioic acid	-0.985135	0.000329818	Group	***	0.000428336
Manes.01G220400	DG(O-16:0/18:1(9Z))	-0.985129	0.000330069	Group	***	0.000634197
Manes.08G117800	4-O-Methyl-a-D-glucosyl-(1->2)-b-D-xylos...	-0.985108	0.000330994	Group	***	0.00091511
Manes.15G080700	4-O-Methyl-a-D-glucosyl-(1->2)-b-D-xylos...	-0.985107	0.000331063	Group	***	0.00091511
Manes.02G133200	PI(22:6(4Z,7Z,10Z,13Z,16Z,19Z)/22:1(11Z)...	-0.985099	0.00033142	Group	***	0.000476099
Manes.09G138100	Sucrose	-0.985083	0.000332118	Group	***	0.000390727
Manes.02G177601	PI(22:6(4Z,7Z,10Z,13Z,16Z,19Z)/22:1(11Z)...	-0.985057	0.000333269	Group	***	0.000476099
Manes.12G113600	Neurine	-0.985034	0.000334279	Group	***	0.000739591
Manes.15G160800	MG(18:2(9Z,12Z)/0:0/0:0)[rac]	-0.985014	0.000335177	Group	***	0.000429592
Manes.15G080700	Neurine	-0.985005	0.000335585	Group	***	0.000739591
Manes.15G080700	Deoxyhypusine	-0.984998	0.000335912	Group	***	0.000985517
Manes.01G038900	Neurine	-0.984997	0.000335931	Group	***	0.000739591
Manes.04G124600	DG(O-16:0/18:1(9Z))	-0.984993	0.000336124	Group	***	0.000634197
Manes.01G038900	4-O-Methyl-a-D-glucosyl-(1->2)-b-D-xylos...	-0.98499	0.000336266	Group	***	0.00091511
Manes.12G009900	3-hydroxy-2-[3-methoxy-4-(sulfooxy)pheny...	-0.984971	0.000337105	Group	***	0.000461788
Manes.11G115200	Ribose-1-arsenate	-0.984948	0.00033813	Group	***	0.00154727
Manes.14G163000	9(S)-HODE	-0.984944	0.000338329	Group	***	0.00118974
Manes.14G049200	16-carboxy-17,18,19,20-tetranor-leukotri...	-0.984944	0.000338336	Group	***	0.00212039
Manes.18G044600	trans-2-Hexenedioic acid	-0.98494	0.00033849	Group	***	0.000430571
Manes.01G174200	MG(18:2(9Z,12Z)/0:0/0:0)	-0.984937	0.00033864	Group	***	0.000614104
Manes.14G021900	3-hydroxy-adipic acid	-0.984922	0.000339319	Group	***	0.000470677
Manes.14G086900	4-O-Methyl-a-D-glucosyl-(1->2)-b-D-xylos...	-0.984915	0.000339622	Group	***	0.00091511
Manes.16G116900	Neurine	-0.984902	0.000340212	Group	***	0.000739591
Manes.01G222600	3-hydroxy-adipic acid	-0.984827	0.000343594	Group	***	0.000470677
Manes.08G108200	Deoxyhypusine	-0.98477	0.000346167	Group	***	0.000985517
Manes.14G139400	Linusic acid	-0.984767	0.000346279	Group	***	0.00133244
Manes.09G171100	DG(O-16:0/18:1(9Z))	-0.984739	0.000347561	Group	***	0.000634868
Manes.18G044600	5-Aminopentanoic acid	-0.984736	0.000347714	Group	***	0.000366015
Manes.13G063873	9(S)-HODE	-0.984736	0.000347717	Group	***	0.00118974
Manes.06G163300	Inulobiose	-0.984727	0.000348134	Group	***	0.000570711
Manes.14G001000	MG(18:2(9Z,12Z)/0:0/0:0)[rac]	-0.984724	0.000348272	Group	***	0.00043534
Manes.02G134700	PIM1(16:0/18:1(9Z))	-0.984697	0.000349467	Group	***	0.00140264
Manes.14G139400	DG(15:0/0:0/15:0) (d5)	-0.984688	0.000349904	Group	***	0.00123863
Manes.05G203200	Sorbitan palmitate	-0.984676	0.000350458	Group	***	0.00171604
Manes.06G017200	3-hydroxy-adipic acid	-0.984675	0.000350495	Group	***	0.000473642
Manes.03G129600	Deoxyhypusine	-0.984637	0.000352221	Group	***	0.000985517
Manes.02G020100	MG(18:2(9Z,12Z)/0:0/0:0)	-0.984593	0.000354248	Group	***	0.000621488
Manes.03G129600	PI(22:6(4Z,7Z,10Z,13Z,16Z,19Z)/22:1(11Z)...	-0.98456	0.000355757	Group	***	0.000496582
Manes.14G034600	Deoxyhypusine	-0.984544	0.000356468	Group	***	0.000985517
Manes.08G067800	4-O-Methyl-a-D-glucosyl-(1->2)-b-D-xylos...	-0.98453	0.000357113	Group	***	0.00091511
Manes.01G222600	3-hydroxy-2-[3-methoxy-4-(sulfooxy)pheny...	-0.984518	0.000357677	Group	***	0.000481537
Manes.09G171100	Deoxyhypusine	-0.984494	0.000358775	Group	***	0.000985517
Manes.03G122050	4-O-Methyl-a-D-glucosyl-(1->2)-b-D-xylos...	-0.984485	0.000359205	Group	***	0.00091511
Manes.18G044600	N-Methylformamide	-0.984461	0.000360318	Group	***	0.000434118
Manes.05G195080	Allose	-0.98446	0.000360359	Group	***	0.000409498
Manes.01G078200	DG(O-16:0/18:1(9Z))	-0.984428	0.000361835	Group	***	0.000634868
Manes.12G002500	Sucrose	-0.984418	0.000362307	Group	***	0.000416445
Manes.08G015500	Sorbitan palmitate	-0.984376	0.000364258	Group	***	0.00171604
Manes.01G106600	Deoxyhypusine	-0.984371	0.000364507	Group	***	0.000985517
Manes.17G080100	Deoxyhypusine	-0.984322	0.000366795	Group	***	0.000985517
Manes.10G109900	DG(O-16:0/18:1(9Z))	-0.98431	0.000367313	Group	***	0.000634868
Manes.14G069300	MG(18:2(9Z,12Z)/0:0/0:0)	-0.984259	0.000369719	Group	***	0.000628061
Manes.03G129600	3-hydroxy-adipic acid	-0.984195	0.00037274	Group	***	0.000495589
Manes.11G150800	N-Methylformamide	-0.984185	0.000373196	Group	***	0.000439054
Manes.01G174200	Ribose-1-arsenate	-0.984169	0.000373952	Group	***	0.00154727
Manes.07G114800	Deoxyhypusine	-0.984135	0.000375545	Group	***	0.000985517
Manes.09G171100	Inulobiose	-0.984134	0.000375609	Group	***	0.000605822
Manes.09G073000	PIM1(16:0/18:1(9Z))	-0.984102	0.000377092	Group	***	0.00140264
Manes.02G177601	Linusic acid	-0.984098	0.000377307	Group	***	0.00133244
Manes.08G108200	Neurine	-0.984045	0.000379816	Group	***	0.000744318
Manes.08G067800	Deoxyhypusine	-0.984043	0.000379898	Group	***	0.000985517
Manes.01G030100	DG(O-16:0/18:1(9Z))	-0.984019	0.00038105	Group	***	0.000645848
Manes.02G177601	3-hydroxy-adipic acid	-0.984007	0.000381603	Group	***	0.000495589
Manes.10G122600	Deoxyhypusine	-0.983988	0.000382515	Group	***	0.000985517
Manes.16G030000	MG(18:2(9Z,12Z)/0:0/0:0)	-0.983969	0.000383428	Group	***	0.000628571
Manes.03G134200	4-O-Methyl-a-D-glucosyl-(1->2)-b-D-xylos...	-0.983962	0.000383784	Group	***	0.00091511
Manes.08G117800	PIM1(16:0/18:1(9Z))	-0.983961	0.000383796	Group	***	0.00140264
Manes.10G122600	4-O-Methyl-a-D-glucosyl-(1->2)-b-D-xylos...	-0.983956	0.000384073	Group	***	0.00091511
Manes.04G055632	Allose	-0.983854	0.00038895	Group	***	0.000437022
Manes.01G220400	Maltotriose	-0.983739	0.000394459	Group	***	0.00229845
Manes.06G163300	Deoxyhypusine	-0.983739	0.000394478	Group	***	0.000985517
Manes.06G017200	PI(22:6(4Z,7Z,10Z,13Z,16Z,19Z)/22:1(11Z)...	-0.983719	0.000395439	Group	***	0.000531602
Manes.13G063873	MG(18:2(9Z,12Z)/0:0/0:0)	-0.983708	0.000395959	Group	***	0.000631469
Manes.18G044600	Neurine	-0.983641	0.000399256	Group	***	0.000744318
Manes.10G020600	MG(18:2(9Z,12Z)/0:0/0:0)	-0.983606	0.000400945	Group	***	0.000631469
Manes.12G002500	trans-2-Hexenedioic acid	-0.983599	0.000401285	Group	***	0.000495414
Manes.01G011400	9(S)-HODE	-0.983595	0.000401469	Group	***	0.00118974
Manes.09G138100	N-Methylformamide	-0.983588	0.000401801	Group	***	0.000467211
Manes.10G060650	MG(18:2(9Z,12Z)/0:0/0:0)	-0.983541	0.00040414	Group	***	0.000631469
Manes.04G052000	MG(18:2(9Z,12Z)/0:0/0:0)[rac]	-0.983512	0.000405517	Group	***	0.000488575
Manes.01G106600	4-O-Methyl-a-D-glucosyl-(1->2)-b-D-xylos...	-0.983461	0.00040807	Group	***	0.00091511
Manes.04G124600	Neurine	-0.983458	0.000408212	Group	***	0.000744318
Manes.16G060225	Ribose-1-arsenate	-0.98344	0.000409072	Group	***	0.00154727
Manes.18G044600	PI(22:6(4Z,7Z,10Z,13Z,16Z,19Z)/22:1(11Z)...	-0.983434	0.000409384	Group	***	0.000538663
Manes.15G088200	3-hydroxy-2-[3-methoxy-4-(sulfooxy)pheny...	-0.983412	0.000410447	Group	***	0.000533049
Manes.02G133200	Neurine	-0.983402	0.000410933	Group	***	0.000744318
Manes.12G127500	Linusic acid	-0.983394	0.00041137	Group	***	0.00133244
Manes.14G021900	Linusic acid	-0.983378	0.000412153	Group	***	0.00133244
Manes.01G030100	Neurine	-0.983327	0.000414666	Group	***	0.000744318
Manes.13G141400	DG(O-16:0/18:1(9Z))	-0.983319	0.000415039	Group	***	0.000680391
Manes.12G127500	Neurine	-0.983303	0.000415875	Group	***	0.000744318
Manes.08G108200	4-O-Methyl-a-D-glucosyl-(1->2)-b-D-xylos...	-0.983276	0.000417212	Group	***	0.00091511
Manes.12G127500	DG(15:0/0:0/15:0) (d5)	-0.983237	0.000419126	Group	***	0.00123863
Manes.14G034900	3-hydroxy-2-[3-methoxy-4-(sulfooxy)pheny...	-0.983224	0.000419802	Group	***	0.000533717
Manes.02G020100	9(S)-HODE	-0.983213	0.000420328	Group	***	0.00118974
Manes.01G055200	Deoxyhypusine	-0.983207	0.000420634	Group	***	0.000985517
Manes.03G129600	DG(15:0/0:0/15:0) (d5)	-0.983198	0.000421071	Group	***	0.00123863
Manes.04G055632	4-O-Methyl-a-D-glucosyl-(1->2)-b-D-xylos...	-0.983178	0.00042207	Group	***	0.00091511
Manes.01G222600	PI(22:6(4Z,7Z,10Z,13Z,16Z,19Z)/22:1(11Z)...	-0.983163	0.000422843	Group	***	0.000549147
Manes.12G009700	9(S)-HODE	-0.983096	0.000426216	Group	***	0.00118974
Manes.03G129600	O-(17-carboxyheptadecanoyl)carnitine	-0.983087	0.000426658	Group	***	0.00188369
Manes.01G222600	Neurine	-0.983086	0.000426714	Group	***	0.000744318
Manes.14G049200	9(S)-HODE	-0.983083	0.000426857	Group	***	0.00118974
Manes.01G220400	Neurine	-0.98305	0.000428496	Group	***	0.000744318
Manes.05G087400	MG(18:2(9Z,12Z)/0:0/0:0)	-0.983045	0.000428794	Group	***	0.000634271
Manes.02G133200	Deoxyhypusine	-0.983036	0.000429225	Group	***	0.000985517
Manes.15G149500	MG(18:2(9Z,12Z)/0:0/0:0)	-0.982995	0.000431304	Group	***	0.000634271
Manes.15G011700	Ribose-1-arsenate	-0.98298	0.000432036	Group	***	0.00154727
Manes.05G132600	Linusic acid	-0.982965	0.000432823	Group	***	0.00133244
Manes.14G034600	PIM1(16:0/18:1(9Z))	-0.982925	0.000434819	Group	***	0.00140264
Manes.02G134700	Deoxyhypusine	-0.982925	0.000434848	Group	***	0.000985517
Manes.16G116900	Maltotriose	-0.982918	0.000435214	Group	***	0.00229845
Manes.08G117800	Deoxyhypusine	-0.98288	0.000437149	Group	***	0.000985517
Manes.12G009900	trans-2-Hexenedioic acid	-0.982866	0.00043786	Group	***	0.000533976
Manes.12G009900	Neurine	-0.982853	0.000438511	Group	***	0.000744318
Manes.03G122050	DG(15:0/0:0/15:0) (d5)	-0.982847	0.000438814	Group	***	0.00123863
Manes.12G043901	9(S)-HODE	-0.982834	0.000439491	Group	***	0.00118974
Manes.09G073000	4-O-Methyl-a-D-glucosyl-(1->2)-b-D-xylos...	-0.982814	0.000440483	Group	***	0.00091511
Manes.09G171400	MG(18:2(9Z,12Z)/0:0/0:0)[rac]	-0.982751	0.000443714	Group	***	0.000519973
Manes.04G124600	4-O-Methyl-a-D-glucosyl-(1->2)-b-D-xylos...	-0.982727	0.000444933	Group	***	0.00091511
Manes.04G002200	Palmitoyl glucuronide	-0.982717	0.00044547	Group	***	0.00141518
Manes.07G136900	4-O-Methyl-a-D-glucosyl-(1->2)-b-D-xylos...	-0.982712	0.000445744	Group	***	0.00091511
Manes.09G171100	Neurine	-0.9827	0.000446365	Group	***	0.000744318
Manes.04G124600	Inulobiose	-0.982662	0.000448291	Group	***	0.000669092
Manes.07G114800	3-hydroxy-2-[3-methoxy-4-(sulfooxy)pheny...	-0.982638	0.000449524	Group	***	0.000561906
Manes.15G088200	5-Aminopentanoic acid	-0.982597	0.000451636	Group	***	0.000470454
Manes.10G019200	Allose	-0.982596	0.000451732	Group	***	0.000501924
Manes.12G023100	MG(18:2(9Z,12Z)/0:0/0:0)	-0.982589	0.000452055	Group	***	0.000655152
Manes.15G088200	O-(17-carboxyheptadecanoyl)carnitine	-0.982564	0.000453393	Group	***	0.00188369
Manes.06G163300	DG(15:0/0:0/15:0) (d5)	-0.982531	0.000455083	Group	***	0.00123863
Manes.03G122050	Linusic acid	-0.982494	0.000457013	Group	***	0.00133244
Manes.14G086900	Neurine	-0.982494	0.000457015	Group	***	0.000749205
Manes.03G134200	Deoxyhypusine	-0.982492	0.0004571	Group	***	0.000985517
Manes.14G116200	Ribose-1-arsenate	-0.982486	0.000457426	Group	***	0.00154727
Manes.14G069300	9(S)-HODE	-0.982466	0.000458446	Group	***	0.00118974
Manes.03G134200	PIM1(16:0/18:1(9Z))	-0.982392	0.000462322	Group	***	0.00142121
Manes.15G149500	9(S)-HODE	-0.98239	0.000462458	Group	***	0.00118974
Manes.12G127500	4-O-Methyl-a-D-glucosyl-(1->2)-b-D-xylos...	-0.98237	0.000463489	Group	***	0.000926978
Manes.06G163300	DG(O-16:0/18:1(9Z))	-0.982362	0.000463926	Group	***	0.000721472
Manes.11G115200	MG(18:2(9Z,12Z)/0:0/0:0)	-0.982253	0.000469615	Group	***	0.000670878
Manes.10G115100	DG(O-16:0/18:1(9Z))	-0.982228	0.000470934	Group	***	0.000721472
Manes.01G222600	Deoxyhypusine	-0.982175	0.000473748	Group	***	0.000985517
Manes.10G109900	Neurine	-0.982145	0.000475346	Group	***	0.000766687
Manes.02G133200	DG(O-16:0/18:1(9Z))	-0.98213	0.000476171	Group	***	0.000721472
Manes.01G030100	Inulobiose	-0.982108	0.000477341	Group	***	0.000701972
Manes.15G088200	(25S)-5alpha-cholestan-3beta,6alpha,7bet...	-0.982001	0.00048303	Group	***	0.00219772
Manes.11G089800	9(S)-HODE	-0.982	0.000483103	Group	***	0.00118974
Manes.08G108200	DG(15:0/0:0/15:0) (d5)	-0.981994	0.000483382	Group	***	0.00123863
Manes.03G160600	9(S)-HODE	-0.981976	0.000484391	Group	***	0.00118974
Manes.01G030100	Deoxyhypusine	-0.981939	0.000486358	Group	***	0.000985517
Manes.03G142000	MG(18:2(9Z,12Z)/0:0/0:0)[rac]	-0.981936	0.000486527	Group	***	0.000559226
Manes.11G150800	Deoxyhypusine	-0.981928	0.000486965	Group	***	0.000985517
Manes.14G086900	DG(O-16:0/18:1(9Z))	-0.981906	0.000488135	Group	***	0.000724853
Manes.09G171100	Linusic acid	-0.981892	0.000488896	Group	***	0.00133244
Manes.03G202400	5-Aminopentanoic acid	-0.981876	0.000489755	Group	***	0.000504902
Manes.13G141400	3-hydroxy-2-[3-methoxy-4-(sulfooxy)pheny...	-0.981837	0.00049184	Group	***	0.000607209
Manes.02G177601	DG(O-16:0/18:1(9Z))	-0.981817	0.0004929	Group	***	0.000724853
Manes.14G139400	O-(17-carboxyheptadecanoyl)carnitine	-0.981782	0.00049483	Group	***	0.00188369
Manes.11G150800	Linusic acid	-0.981749	0.000496617	Group	***	0.00133244
Manes.14G069300	Sorbitan palmitate	-0.981748	0.000496677	Group	***	0.00171604
Manes.15G080700	DG(15:0/0:0/15:0) (d5)	-0.981741	0.000497043	Group	***	0.00123863
Manes.06G163300	4-O-Methyl-a-D-glucosyl-(1->2)-b-D-xylos...	-0.98173	0.000497651	Group	***	0.0009432
Manes.02G133200	Inulobiose	-0.981718	0.000498312	Group	***	0.000711875
Manes.09G171100	DG(15:0/0:0/15:0) (d5)	-0.981694	0.000499602	Group	***	0.00123863
Manes.04G111000	MG(18:2(9Z,12Z)/0:0/0:0)	-0.981679	0.000500424	Group	***	0.000693431
Manes.14G034900	Maltotriose	-0.981646	0.000502228	Group	***	0.00229845
Manes.13G124500	Allose	-0.981629	0.000503159	Group	***	0.000552922
Manes.06G017200	Inulobiose	-0.981586	0.000505518	Group	***	0.000711997
Manes.05G087400	Ribose-1-arsenate	-0.981565	0.000506655	Group	***	0.00154727
Manes.01G078200	Deoxyhypusine	-0.981561	0.000506852	Group	***	0.000985517
Manes.10G122600	Linusic acid	-0.981523	0.000508958	Group	***	0.00133244
Manes.14G086900	Maltotriose	-0.981472	0.000511777	Group	***	0.00229845
Manes.05G203200	MG(18:2(9Z,12Z)/0:0/0:0)	-0.981447	0.000513139	Group	***	0.000693431
Manes.11G150800	trans-2-Hexenedioic acid	-0.981412	0.000515084	Group	***	0.000605982
Manes.13G141400	PIM1(16:0/18:1(9Z))	-0.981405	0.000515435	Group	***	0.00143044
Manes.03G129600	(25S)-5alpha-cholestan-3beta,6alpha,7bet...	-0.981394	0.000516056	Group	***	0.00219772
Manes.14G034600	DG(15:0/0:0/15:0) (d5)	-0.981344	0.000518821	Group	***	0.00123863
Manes.14G021900	DG(O-16:0/18:1(9Z))	-0.981323	0.000519991	Group	***	0.000742845
Manes.06G169100	Deoxyhypusine	-0.981282	0.000522273	Group	***	0.000985517
Manes.01G174200	Sorbitan palmitate	-0.981259	0.000523564	Group	***	0.00171604
Manes.07G081100	Ribose-1-arsenate	-0.981258	0.000523596	Group	***	0.00154727
Manes.08G067800	PIM1(16:0/18:1(9Z))	-0.98122	0.0005257	Group	***	0.00143044
Manes.05G195080	Maltotriose	-0.981207	0.000526441	Group	***	0.00229845
Manes.18G016500	9(S)-HODE	-0.981192	0.000527296	Group	***	0.00118974
Manes.12G009900	3-hydroxy-adipic acid	-0.981161	0.000529006	Group	***	0.000661258
Manes.15G011700	9(S)-HODE	-0.981107	0.000532047	Group	***	0.00118974
Manes.12G113600	Allose	-0.981103	0.000532244	Group	***	0.000578526
Manes.10G122600	DG(15:0/0:0/15:0) (d5)	-0.98108	0.000533563	Group	***	0.00123863
Manes.02G155100	Ribose-1-arsenate	-0.981056	0.00053489	Group	***	0.00154727
Manes.08G068400	Linusic acid	-0.981055	0.00053495	Group	***	0.00133244
Manes.05G132600	O-(17-carboxyheptadecanoyl)carnitine	-0.981042	0.000535689	Group	***	0.00188369
Manes.14G069300	Ribose-1-arsenate	-0.981039	0.000535859	Group	***	0.00154727
Manes.09G138100	Neurine	-0.981029	0.000536412	Group	***	0.000838144
Manes.14G139400	(25S)-5alpha-cholestan-3beta,6alpha,7bet...	-0.981005	0.000537783	Group	***	0.00219772
Manes.09G065800	Ribose-1-arsenate	-0.980978	0.000539308	Group	***	0.00154727
Manes.15G011700	Sorbitan palmitate	-0.98095	0.00054087	Group	***	0.00171604
Manes.11G089800	Palmitoyl glucuronide	-0.980947	0.000541041	Group	***	0.00141518
Manes.08G067800	DG(15:0/0:0/15:0) (d5)	-0.980924	0.000542345	Group	***	0.00123863
Manes.05G087400	Palmitic acid	-0.980906	0.000543411	Group	***	0.0020273
Manes.07G114800	Maltotriose	-0.980897	0.000543895	Group	***	0.00229845
Manes.09G138100	trans-2-Hexenedioic acid	-0.980865	0.000545728	Group	***	0.000634568
Manes.18G044600	4-O-Methyl-a-D-glucosyl-(1->2)-b-D-xylos...	-0.98086	0.00054601	Group	***	0.000975018
Manes.17G080100	DG(15:0/0:0/15:0) (d5)	-0.980848	0.00054668	Group	***	0.00123863
Manes.15G080700	PIM1(16:0/18:1(9Z))	-0.980846	0.000546803	Group	***	0.00143896
Manes.01G078200	Linusic acid	-0.980834	0.000547471	Group	***	0.00133244
Manes.11G089800	Pinolenic Acid	-0.980766	0.000551343	Group	***	0.00160694
Manes.02G177601	O-(17-carboxyheptadecanoyl)carnitine	-0.980722	0.000553872	Group	***	0.00188369
Manes.10G067800	9(S)-HODE	-0.98072	0.000553982	Group	***	0.00118974
Manes.14G021900	Deoxyhypusine	-0.98072	0.000553988	Group	***	0.000985517
Manes.14G021900	Inulobiose	-0.98071	0.000554594	Group	***	0.000759718
Manes.06G163300	Linusic acid	-0.980654	0.00055778	Group	***	0.00133244
Manes.04G002200	Pinolenic Acid	-0.980641	0.000558528	Group	***	0.00160694
Manes.05G195080	Neurine	-0.980622	0.000559613	Group	***	0.000847899
Manes.03G028300	Palmitoyl glucuronide	-0.980618	0.000559877	Group	***	0.00141518
Manes.14G021900	O-(17-carboxyheptadecanoyl)carnitine	-0.980585	0.000561768	Group	***	0.00188369
Manes.10G115100	Allose	-0.980584	0.000561822	Group	***	0.000604109
Manes.15G160800	Sorbitan palmitate	-0.980532	0.000564789	Group	***	0.00171604
Manes.01G030100	Linusic acid	-0.980498	0.000566797	Group	***	0.00133244
Manes.04G124600	O-(17-carboxyheptadecanoyl)carnitine	-0.980489	0.000567293	Group	***	0.00188369
Manes.04G002200	9(S)-HODE	-0.980464	0.000568757	Group	***	0.00118974
Manes.08G169800	MG(18:2(9Z,12Z)/0:0/0:0)	-0.980458	0.000569079	Group	***	0.000748788
Manes.09G073000	Maltotriose	-0.980453	0.000569417	Group	***	0.00229845
Manes.14G049200	Palmitoyl glucuronide	-0.980447	0.000569741	Group	***	0.00141518
Manes.15G011800	Palmitoyl glucuronide	-0.980425	0.000571041	Group	***	0.00141518
Manes.01G222600	DG(O-16:0/18:1(9Z))	-0.980422	0.000571181	Group	***	0.000773075
Manes.08G169900	Palmitoyl glucuronide	-0.980408	0.000571988	Group	***	0.00141518
Manes.10G020600	9(S)-HODE	-0.980376	0.000573872	Group	***	0.00118974
Manes.06G169100	D-Maltose	-0.980346	0.000575616	Group	***	0.00217587
Manes.01G011400	Palmitoyl glucuronide	-0.980324	0.00057688	Group	***	0.00141518
Manes.10G020600	Ribose-1-arsenate	-0.980313	0.000577535	Group	***	0.00154727
Manes.08G169900	Pinolenic Acid	-0.980306	0.000577949	Group	***	0.00160694
Manes.08G108200	Linusic acid	-0.980298	0.000578419	Group	***	0.00133244
Manes.16G116900	Deoxyhypusine	-0.980296	0.000578526	Group	***	0.000985517
Manes.11G089800	Sorbitan palmitate	-0.980286	0.00057916	Group	***	0.00171604
Manes.11G150800	DG(15:0/0:0/15:0) (d5)	-0.980271	0.000580001	Group	***	0.00123863
Manes.05G140400	Linusic acid	-0.980248	0.000581353	Group	***	0.00133244
Manes.01G106600	DG(15:0/0:0/15:0) (d5)	-0.980248	0.000581364	Group	***	0.00123863
Manes.14G034900	Deoxyhypusine	-0.980247	0.000581396	Group	***	0.000985517
Manes.03G129600	(Z)-2-Decene-4,6,8-triyn-1-ol	-0.980231	0.000582333	Group	***	0.00206808
Manes.08G015500	9(S)-HODE	-0.980228	0.000582554	Group	***	0.00118974
Manes.12G043901	Palmitoyl glucuronide	-0.98019	0.000584788	Group	***	0.00141518
Manes.18G044600	DG(O-16:0/18:1(9Z))	-0.980174	0.000585735	Group	***	0.000773075
Manes.01G055200	Maltotriose	-0.980166	0.000586163	Group	***	0.00229845
Manes.14G163000	MG(18:2(9Z,12Z)/0:0/0:0)	-0.980143	0.000587508	Group	***	0.000762997
Manes.03G160600	Palmitoyl glucuronide	-0.980137	0.000587861	Group	***	0.00141518
Manes.07G114800	DG(15:0/0:0/15:0) (d5)	-0.980127	0.000588503	Group	***	0.00123863
Manes.14G139400	(Z)-2-Decene-4,6,8-triyn-1-ol	-0.980114	0.000589265	Group	***	0.00206808
Manes.10G109900	Deoxyhypusine	-0.980067	0.000592046	Group	***	0.000985517
Manes.08G068400	N-Methylformamide	-0.98005	0.000593014	Group	***	0.000666307
Manes.02G177601	Deoxyhypusine	-0.980049	0.000593102	Group	***	0.000985517
Manes.03G129600	DG(O-16:0/18:1(9Z))	-0.980033	0.000594025	Group	***	0.000773075
Manes.02G177601	Inulobiose	-0.979996	0.000596243	Group	***	0.000798524
Manes.07G081100	Palmitoyl glucuronide	-0.979976	0.00059744	Group	***	0.00141518
Manes.01G222600	Inulobiose	-0.979951	0.000598893	Group	***	0.000798524
Manes.11G150800	3-hydroxy-adipic acid	-0.979938	0.000599704	Group	***	0.000731346
Manes.16G060225	Palmitoyl glucuronide	-0.97993	0.000600148	Group	***	0.00141518
Manes.09G171100	4-O-Methyl-a-D-glucosyl-(1->2)-b-D-xylos...	-0.979912	0.000601241	Group	***	0.00105481
Manes.05G203200	9(S)-HODE	-0.9799	0.000601925	Group	***	0.00118974
Manes.08G169800	Palmitic acid	-0.979882	0.000603025	Group	***	0.0020273
Manes.14G139400	p-CHLOROPHENYLALANINE	-0.979845	0.000605239	Group	***	0.00244198
Manes.09G171400	MG(18:2(9Z,12Z)/0:0/0:0)	-0.979816	0.000606965	Group	***	0.000778161
Manes.07G136900	3-hydroxy-2-[3-methoxy-4-(sulfooxy)pheny...	-0.979811	0.000607271	Group	***	0.000722942
Manes.11G150800	PI(22:6(4Z,7Z,10Z,13Z,16Z,19Z)/22:1(11Z)...	-0.979803	0.000607765	Group	***	0.000750327
Manes.02G134700	DG(15:0/0:0/15:0) (d5)	-0.97978	0.00060915	Group	***	0.00123863
Manes.01G078200	DG(15:0/0:0/15:0) (d5)	-0.979773	0.000609579	Group	***	0.00123863
Manes.10G122600	PIM1(16:0/18:1(9Z))	-0.979698	0.0006141	Group	***	0.00146967
Manes.08G067800	Linusic acid	-0.979676	0.000615378	Group	***	0.00133244
Manes.02G155100	9(S)-HODE	-0.979656	0.000616632	Group	***	0.00118974
Manes.11G081700	N-Methylformamide	-0.979644	0.000617355	Group	***	0.00068595
Manes.04G124600	(Z)-2-Decene-4,6,8-triyn-1-ol	-0.979639	0.000617615	Group	***	0.00206808
Manes.16G030000	16-carboxy-17,18,19,20-tetranor-leukotri...	-0.979602	0.000619889	Group	***	0.00212039
Manes.06G169100	p-CHLOROPHENYLALANINE	-0.9796	0.00061997	Group	***	0.00244198
Manes.12G009900	PI(22:6(4Z,7Z,10Z,13Z,16Z,19Z)/22:1(11Z)...	-0.97956	0.000622403	Group	***	0.000759028
Manes.01G055200	DG(15:0/0:0/15:0) (d5)	-0.979554	0.000622815	Group	***	0.00123863
Manes.08G145200	Sorbitan palmitate	-0.97953	0.000624239	Group	***	0.00171604
Manes.02G177601	(25S)-5alpha-cholestan-3beta,6alpha,7bet...	-0.979497	0.000626246	Group	***	0.00219772
Manes.09G138100	Deoxyhypusine	-0.979484	0.000627046	Group	***	0.000985517
Manes.02G133200	DG(15:0/0:0/15:0) (d5)	-0.979464	0.00062828	Group	***	0.00123863
Manes.05G132600	Deoxyhypusine	-0.979445	0.000629392	Group	***	0.000985517
Manes.15G088200	10-F2-dihomo-IsoP	-0.979429	0.000630404	Group	***	0.00308918
Manes.05G140400	N-Methylformamide	-0.979425	0.000630653	Group	***	0.000693025
Manes.09G073000	Deoxyhypusine	-0.979424	0.000630731	Group	***	0.000985517
Manes.10G067800	Palmitoyl glucuronide	-0.979411	0.000631507	Group	***	0.00141518
Manes.09G065800	Sorbitan palmitate	-0.979408	0.000631695	Group	***	0.00171604
Manes.15G088200	DG(15:0/0:0/15:0) (d5)	-0.979407	0.000631769	Group	***	0.00123863
Manes.12G009700	Ribose-1-arsenate	-0.979405	0.00063187	Group	***	0.00154727
Manes.03G028300	Pinolenic Acid	-0.979343	0.000635653	Group	***	0.00160694
Manes.14G021900	DG(15:0/0:0/15:0) (d5)	-0.979338	0.000635943	Group	***	0.00123863
Manes.14G034600	Linusic acid	-0.979331	0.000636381	Group	***	0.00133244
Manes.12G127500	O-(17-carboxyheptadecanoyl)carnitine	-0.979322	0.000636973	Group	***	0.00188369
Manes.15G088200	(Z)-2-Decene-4,6,8-triyn-1-ol	-0.979319	0.000637151	Group	***	0.00206808
Manes.03G028300	16-carboxy-17,18,19,20-tetranor-leukotri...	-0.979316	0.000637348	Group	***	0.00212039
Manes.14G021900	(25S)-5alpha-cholestan-3beta,6alpha,7bet...	-0.979316	0.000637348	Group	***	0.00219772
Manes.08G117800	DG(15:0/0:0/15:0) (d5)	-0.979309	0.000637747	Group	***	0.00123863
Manes.01G220400	Allose	-0.979293	0.000638713	Group	***	0.000679482
Manes.15G011700	Pinolenic Acid	-0.97929	0.000638916	Group	***	0.00160694
Manes.14G001000	9(S)-HODE	-0.979279	0.000639616	Group	***	0.00118974
Manes.10G019200	3-hydroxy-2-[3-methoxy-4-(sulfooxy)pheny...	-0.979257	0.000640928	Group	***	0.000745265
Manes.11G150800	O-(17-carboxyheptadecanoyl)carnitine	-0.979254	0.000641127	Group	***	0.00188369
Manes.05G087400	Pinolenic Acid	-0.9792	0.00064443	Group	***	0.00160694
Manes.01G078200	4-O-Methyl-a-D-glucosyl-(1->2)-b-D-xylos...	-0.97918	0.000645679	Group	***	0.00109194
Manes.04G002200	Ribose-1-arsenate	-0.979167	0.00064652	Group	***	0.00154727
Manes.08G169900	Sorbitan palmitate	-0.979164	0.000646657	Group	***	0.00171604
Manes.11G081700	Linusic acid	-0.979103	0.000650461	Group	***	0.00133244
Manes.15G011700	Palmitic acid	-0.9791	0.000650624	Group	***	0.0020273
Manes.14G139400	PIM1(16:0/18:1(9Z))	-0.979086	0.000651537	Group	***	0.00146967
Manes.16G119200	Ribose-1-arsenate	-0.979058	0.000653256	Group	***	0.00154727
Manes.15G011800	Pinolenic Acid	-0.979045	0.000654068	Group	***	0.00160694
Manes.15G088200	Linusic acid	-0.979043	0.000654182	Group	***	0.00133244
Manes.12G009900	Deoxyhypusine	-0.97903	0.000654997	Group	***	0.00099242
Manes.01G173800	5-Aminopentanoic acid	-0.979012	0.0006561	Group	***	0.00066949
Manes.15G011800	Ribose-1-arsenate	-0.979008	0.000656394	Group	***	0.00154727
Manes.12G043901	Pinolenic Acid	-0.978977	0.000658331	Group	***	0.00160694
Manes.08G117800	Maltotriose	-0.978937	0.000660828	Group	***	0.00229845
Manes.05G132600	(25S)-5alpha-cholestan-3beta,6alpha,7bet...	-0.978932	0.000661145	Group	***	0.00219772
Manes.14G139400	D-Maltose	-0.97892	0.000661882	Group	***	0.00217587
Manes.02G133200	4-O-Methyl-a-D-glucosyl-(1->2)-b-D-xylos...	-0.978893	0.000663548	Group	***	0.00109194
Manes.05G087400	9(S)-HODE	-0.978889	0.000663782	Group	***	0.00118974
Manes.01G078200	Neurine	-0.978877	0.000664536	Group	***	0.000940201
Manes.09G138100	3-hydroxy-adipic acid	-0.978862	0.000665531	Group	***	0.000789011
Manes.11G081700	Sucrose	-0.978851	0.000666191	Group	***	0.000740213
Manes.02G134700	Maltotriose	-0.978846	0.000666508	Group	***	0.00229845
Manes.02G155100	Palmitoyl glucuronide	-0.978829	0.000667575	Group	***	0.00141518
Manes.12G002500	PI(22:6(4Z,7Z,10Z,13Z,16Z,19Z)/22:1(11Z)...	-0.978818	0.000668259	Group	***	0.000795547
Manes.09G065800	Palmitoyl glucuronide	-0.978798	0.000669506	Group	***	0.00141518
Manes.18G016500	16-carboxy-17,18,19,20-tetranor-leukotri...	-0.978781	0.000670604	Group	***	0.00212039
Manes.12G002500	3-hydroxy-adipic acid	-0.97878	0.00067066	Group	***	0.000789011
Manes.17G080100	Maltotriose	-0.978779	0.000670703	Group	***	0.00229845
Manes.13G063873	Sorbitan palmitate	-0.978763	0.00067171	Group	***	0.00171604
Manes.14G086900	Allose	-0.978763	0.000671726	Group	***	0.00070708
Manes.10G115100	p-CHLOROPHENYLALANINE	-0.97876	0.000671927	Group	***	0.00244198
Manes.03G160600	Pinolenic Acid	-0.97875	0.000672573	Group	***	0.00160694
Manes.16G060225	9(S)-HODE	-0.97875	0.000672575	Group	***	0.00118974
Manes.03G129600	Inulobiose	-0.978718	0.000674575	Group	***	0.000853892
Manes.03G134200	Maltotriose	-0.978706	0.000675293	Group	***	0.00229845
Manes.15G160800	9(S)-HODE	-0.978695	0.000676034	Group	***	0.00118974
Manes.14G139400	Neurine	-0.97868	0.000676945	Group	***	0.000940201
Manes.05G132600	N-Methylformamide	-0.978654	0.000678612	Group	***	0.000729691
Manes.10G109900	4-O-Methyl-a-D-glucosyl-(1->2)-b-D-xylos...	-0.978606	0.000681668	Group	***	0.00109946
Manes.03G134200	DG(15:0/0:0/15:0) (d5)	-0.978538	0.000686009	Group	***	0.00123863
Manes.01G030100	DG(15:0/0:0/15:0) (d5)	-0.978537	0.000686069	Group	***	0.00123863
Manes.09G065800	Pinolenic Acid	-0.978515	0.000687418	Group	***	0.00160694
Manes.12G113600	p-CHLOROPHENYLALANINE	-0.978509	0.000687841	Group	***	0.00244198
Manes.06G169100	Maltotriose	-0.978509	0.00068785	Group	***	0.00229845
Manes.11G089800	Ribose-1-arsenate	-0.978498	0.000688515	Group	***	0.00154727
Manes.08G068400	Sucrose	-0.978497	0.000688595	Group	***	0.000751742
Manes.10G060650	Sorbitan palmitate	-0.978482	0.000689585	Group	***	0.00171604
Manes.14G001000	MG(18:2(9Z,12Z)/0:0/0:0)	-0.978481	0.000689627	Group	***	0.000842946
Manes.12G043901	Ribose-1-arsenate	-0.978478	0.000689794	Group	***	0.00154727
Manes.04G052000	MG(18:2(9Z,12Z)/0:0/0:0)	-0.978456	0.000691216	Group	***	0.000842946
Manes.01G055200	3-hydroxy-2-[3-methoxy-4-(sulfooxy)pheny...	-0.978454	0.000691345	Group	***	0.000794649
Manes.05G132600	Sucrose	-0.97845	0.000691603	Group	***	0.000751742
Manes.12G009900	DG(O-16:0/18:1(9Z))	-0.978414	0.000693894	Group	***	0.000878347
Manes.03G122050	PIM1(16:0/18:1(9Z))	-0.97841	0.000694183	Group	***	0.00146967
Manes.06G163300	O-(17-carboxyheptadecanoyl)carnitine	-0.978375	0.000696373	Group	***	0.00188369
Manes.05G132600	DG(15:0/0:0/15:0) (d5)	-0.978361	0.0006973	Group	***	0.00123863
Manes.15G011700	Palmitoyl glucuronide	-0.978356	0.00069762	Group	***	0.00141518
Manes.05G203200	Palmitic acid	-0.978322	0.000699789	Group	***	0.0020273
Manes.01G222600	4-O-Methyl-a-D-glucosyl-(1->2)-b-D-xylos...	-0.978313	0.000700414	Group	***	0.00111177
Manes.04G124600	(25S)-5alpha-cholestan-3beta,6alpha,7bet...	-0.978308	0.000700724	Group	***	0.00219772
Manes.02G177601	DG(15:0/0:0/15:0) (d5)	-0.978307	0.000700745	Group	***	0.00123863
Manes.16G119200	9(S)-HODE	-0.978284	0.000702279	Group	***	0.00118974
Manes.01G106600	PIM1(16:0/18:1(9Z))	-0.978271	0.000703084	Group	***	0.00146967
Manes.17G080100	Linusic acid	-0.978265	0.000703484	Group	***	0.00133244
Manes.01G011400	Pinolenic Acid	-0.978233	0.000705556	Group	***	0.00160694
Manes.08G169900	Palmitic acid	-0.978232	0.0007056	Group	***	0.0020273
Manes.01G222600	DG(15:0/0:0/15:0) (d5)	-0.978205	0.000707329	Group	***	0.00123863
Manes.01G220400	Deoxyhypusine	-0.978204	0.000707399	Group	***	0.00100141
Manes.11G089800	Palmitic acid	-0.978202	0.000707529	Group	***	0.0020273
Manes.15G160800	MG(18:2(9Z,12Z)/0:0/0:0)	-0.97819	0.000708357	Group	***	0.00085308
Manes.15G149500	Ribose-1-arsenate	-0.978186	0.000708584	Group	***	0.00154727
Manes.14G086900	Deoxyhypusine	-0.978183	0.000708796	Group	***	0.00100141
Manes.14G001000	Sorbitan palmitate	-0.978089	0.00071491	Group	***	0.00171604
Manes.05G140400	Sucrose	-0.978078	0.00071557	Group	***	0.00076943
Manes.06G169100	DG(15:0/0:0/15:0) (d5)	-0.978072	0.000715991	Group	***	0.00123863
Manes.13G124500	p-CHLOROPHENYLALANINE	-0.978038	0.000718198	Group	***	0.00244198
Manes.12G009700	Palmitoyl glucuronide	-0.978024	0.000719109	Group	***	0.00141518
Manes.08G169800	Pinolenic Acid	-0.978003	0.00072045	Group	***	0.00160694
Manes.08G108200	PIM1(16:0/18:1(9Z))	-0.977998	0.000720775	Group	***	0.00146967
Manes.14G069300	Palmitic acid	-0.977996	0.000720963	Group	***	0.0020273
Manes.16G060225	Pinolenic Acid	-0.977992	0.00072121	Group	***	0.00160694
Manes.10G060650	9(S)-HODE	-0.977978	0.000722122	Group	***	0.00118974
Manes.11G081700	O-(17-carboxyheptadecanoyl)carnitine	-0.977968	0.000722743	Group	***	0.00188369
Manes.03G122050	O-(17-carboxyheptadecanoyl)carnitine	-0.977961	0.000723244	Group	***	0.00188369
Manes.05G195080	p-CHLOROPHENYLALANINE	-0.97796	0.000723294	Group	***	0.00244198
Manes.02G155100	Pinolenic Acid	-0.977943	0.000724428	Group	***	0.00160694
Manes.17G080100	D-Maltose	-0.977907	0.000726755	Group	***	0.00217587
Manes.01G174200	Pinolenic Acid	-0.977899	0.000727298	Group	***	0.00160694
Manes.14G116200	Palmitoyl glucuronide	-0.977892	0.000727753	Group	***	0.00141518
Manes.02G155100	Sorbitan palmitate	-0.977882	0.000728405	Group	***	0.00171604
Manes.03G160600	Ribose-1-arsenate	-0.977869	0.000729279	Group	***	0.00154727
Manes.05G195080	Deoxyhypusine	-0.977842	0.000731034	Group	***	0.00100142
Manes.01G011400	16-carboxy-17,18,19,20-tetranor-leukotri...	-0.977838	0.000731268	Group	***	0.00212039
Manes.08G145200	9(S)-HODE	-0.977834	0.000731521	Group	***	0.00118974
Manes.10G067800	Pinolenic Acid	-0.977803	0.00073362	Group	***	0.00160694
Manes.08G068400	O-(17-carboxyheptadecanoyl)carnitine	-0.977783	0.000734893	Group	***	0.00188369
Manes.16G119200	Palmitoyl glucuronide	-0.977773	0.000735591	Group	***	0.00141518
Manes.09G171100	O-(17-carboxyheptadecanoyl)carnitine	-0.977765	0.000736073	Group	***	0.00188369
Manes.16G116900	3-hydroxy-2-[3-methoxy-4-(sulfooxy)pheny...	-0.977762	0.000736283	Group	***	0.000836685
Manes.09G138100	PI(22:6(4Z,7Z,10Z,13Z,16Z,19Z)/22:1(11Z)...	-0.977754	0.000736837	Group	***	0.000846939
Manes.16G116900	p-CHLOROPHENYLALANINE	-0.977733	0.000738182	Group	***	0.00244198
Manes.01G106600	Linusic acid	-0.977725	0.000738712	Group	***	0.00133244
Manes.06G169100	Linusic acid	-0.97771	0.000739699	Group	***	0.00133244
Manes.18G013200	Allose	-0.977707	0.00073992	Group	***	0.00077075
Manes.05G203200	Ribose-1-arsenate	-0.977678	0.00074183	Group	***	0.00154727
Manes.01G078200	O-(17-carboxyheptadecanoyl)carnitine	-0.977655	0.000743357	Group	***	0.00188369
Manes.10G122600	D-Maltose	-0.977651	0.000743644	Group	***	0.00217587
Manes.08G068400	Deoxyhypusine	-0.977624	0.000745432	Group	***	0.00100734
Manes.12G127500	(Z)-2-Decene-4,6,8-triyn-1-ol	-0.977615	0.000746043	Group	***	0.00206808
Manes.14G069300	Pinolenic Acid	-0.977611	0.000746283	Group	***	0.00160694
Manes.05G132600	Ceriporic acid C	-0.977608	0.000746488	Group	***	0.00354295
Manes.08G145200	Pinolenic Acid	-0.977599	0.000747112	Group	***	0.00160694
Manes.09G065800	9(S)-HODE	-0.977566	0.000749266	Group	***	0.00118974
Manes.12G127500	(25S)-5alpha-cholestan-3beta,6alpha,7bet...	-0.977538	0.000751127	Group	***	0.00219772
Manes.04G002200	16-carboxy-17,18,19,20-tetranor-leukotri...	-0.977531	0.000751597	Group	***	0.00212039
Manes.04G125200	N-Methylformamide	-0.977515	0.000752701	Group	***	0.000792316
Manes.15G149500	Sorbitan palmitate	-0.977513	0.000752841	Group	***	0.00171604
Manes.08G145200	Palmitoyl glucuronide	-0.977502	0.000753521	Group	***	0.00141518
Manes.06G017200	DG(O-16:0/18:1(9Z))	-0.97744	0.000757692	Group	***	0.000947115
Manes.10G109900	DG(15:0/0:0/15:0) (d5)	-0.977429	0.000758424	Group	***	0.00123863
Manes.17G080100	p-CHLOROPHENYLALANINE	-0.977423	0.00075885	Group	***	0.00244198
Manes.05G140400	O-(17-carboxyheptadecanoyl)carnitine	-0.977398	0.000760523	Group	***	0.00188369
Manes.08G169800	9(S)-HODE	-0.97735	0.000763694	Group	***	0.00119327
Manes.12G023100	16-carboxy-17,18,19,20-tetranor-leukotri...	-0.977322	0.00076558	Group	***	0.00212039
Manes.07G081100	Pinolenic Acid	-0.977313	0.000766221	Group	***	0.00160694
Manes.04G125200	Sucrose	-0.977307	0.000766601	Group	***	0.000815533
Manes.07G114800	p-CHLOROPHENYLALANINE	-0.977277	0.000768621	Group	***	0.00244198
Manes.09G138100	DG(O-16:0/18:1(9Z))	-0.977273	0.000768902	Group	***	0.000949261
Manes.14G163000	Ribose-1-arsenate	-0.977272	0.000768957	Group	***	0.00154727
Manes.07G114800	D-Maltose	-0.977258	0.000769903	Group	***	0.00217587
Manes.08G145200	Ribose-1-arsenate	-0.977237	0.000771367	Group	***	0.00154727
Manes.15G080700	Linusic acid	-0.977235	0.000771451	Group	***	0.00133244
Manes.05G132600	(Z)-2-Decene-4,6,8-triyn-1-ol	-0.977227	0.000771994	Group	***	0.00206808
Manes.08G015500	MG(18:2(9Z,12Z)/0:0/0:0)	-0.977215	0.000772833	Group	***	0.000898643
Manes.12G043901	Sorbitan palmitate	-0.977209	0.000773255	Group	***	0.00171604
Manes.01G174200	Palmitic acid	-0.977177	0.000775357	Group	***	0.0020273
Manes.02G020100	Ribose-1-arsenate	-0.977153	0.000777037	Group	***	0.00154727
Manes.01G174200	Palmitoyl glucuronide	-0.977104	0.000780353	Group	***	0.00141518
Manes.14G034900	DG(15:0/0:0/15:0) (d5)	-0.977086	0.000781585	Group	***	0.00123863
Manes.07G136900	Deoxyhypusine	-0.977058	0.000783436	Group	***	0.00101692
Manes.10G115100	Deoxyhypusine	-0.977031	0.000785273	Group	***	0.00101692
Manes.16G116900	DG(15:0/0:0/15:0) (d5)	-0.977019	0.000786095	Group	***	0.00123863
Manes.15G088200	N1-trans-Feruloylagmatine	-0.977019	0.000786104	Group	***	0.00297007
Manes.11G150800	(25S)-5alpha-cholestan-3beta,6alpha,7bet...	-0.977016	0.000786305	Group	***	0.00219772
Manes.06G163300	(25S)-5alpha-cholestan-3beta,6alpha,7bet...	-0.977	0.00078741	Group	***	0.00219772
Manes.08G117800	Linusic acid	-0.976999	0.000787456	Group	***	0.00133244
Manes.14G021900	(Z)-2-Decene-4,6,8-triyn-1-ol	-0.976998	0.000787559	Group	***	0.00206808
Manes.03G160600	Sorbitan palmitate	-0.97694	0.000791509	Group	***	0.00171604
Manes.10G122600	O-(17-carboxyheptadecanoyl)carnitine	-0.976892	0.00079478	Group	***	0.00188369
Manes.12G002500	DG(O-16:0/18:1(9Z))	-0.976873	0.000796076	Group	***	0.000962631
Manes.11G081700	trans-2-Hexenedioic acid	-0.976865	0.000796618	Group	***	0.000885864
Manes.05G203200	Pinolenic Acid	-0.976837	0.000798555	Group	***	0.00160694
Manes.02G177601	(Z)-2-Decene-4,6,8-triyn-1-ol	-0.976823	0.000799541	Group	***	0.00206808
Manes.01G220400	p-CHLOROPHENYLALANINE	-0.976811	0.00080034	Group	***	0.00244198
Manes.02G133200	Linusic acid	-0.976783	0.000802306	Group	***	0.00133244
Manes.13G124500	Deoxyhypusine	-0.97674	0.000805243	Group	***	0.00101692
Manes.08G169900	16-carboxy-17,18,19,20-tetranor-leukotri...	-0.976737	0.00080546	Group	***	0.00212039
Manes.08G068400	trans-2-Hexenedioic acid	-0.976727	0.000806136	Group	***	0.000885864
Manes.03G122050	D-Maltose	-0.976724	0.000806319	Group	***	0.00217587
Manes.06G163300	(Z)-2-Decene-4,6,8-triyn-1-ol	-0.97671	0.000807341	Group	***	0.00206808
Manes.14G034600	D-Maltose	-0.976683	0.000809195	Group	***	0.00217587
Manes.09G073000	D-Maltose	-0.976658	0.000810903	Group	***	0.00217587
Manes.16G119200	Sorbitan palmitate	-0.976581	0.000816256	Group	***	0.00171604
Manes.08G015500	Palmitic acid	-0.976565	0.000817397	Group	***	0.0020273
Manes.03G122050	(Z)-2-Decene-4,6,8-triyn-1-ol	-0.976558	0.000817875	Group	***	0.00206808
Manes.12G009700	Pinolenic Acid	-0.976552	0.00081827	Group	***	0.00160694
Manes.14G034600	Maltotriose	-0.976547	0.000818631	Group	***	0.00229845
Manes.18G016500	Ribose-1-arsenate	-0.976542	0.00081895	Group	***	0.00154727
Manes.16G119200	Pinolenic Acid	-0.976532	0.000819664	Group	***	0.00160694
Manes.05G140400	Deoxyhypusine	-0.976521	0.000820408	Group	***	0.00101692
Manes.14G049200	Pinolenic Acid	-0.976492	0.000822429	Group	***	0.00160694
Manes.04G125200	Deoxyhypusine	-0.976474	0.000823708	Group	***	0.00101692
Manes.11G081700	(25S)-5alpha-cholestan-3beta,6alpha,7bet...	-0.976471	0.000823903	Group	***	0.00219772
Manes.15G011800	Sorbitan palmitate	-0.97647	0.000823971	Group	***	0.00171604
Manes.10G109900	Linusic acid	-0.97647	0.000824012	Group	***	0.00133244
Manes.11G150800	(Z)-2-Decene-4,6,8-triyn-1-ol	-0.976462	0.000824503	Group	***	0.00206808
Manes.10G115100	Maltotriose	-0.976433	0.00082658	Group	***	0.00229845
Manes.12G009900	Inulobiose	-0.976409	0.000828236	Group	***	0.00102251
Manes.02G134700	Linusic acid	-0.976401	0.000828826	Group	***	0.00133244
Manes.07G114800	Bis(2-ethylhexyl) phthalate	-0.97639	0.000829586	Group	***	0.00270903
Manes.01G011400	Ribose-1-arsenate	-0.976374	0.000830696	Group	***	0.00154727
Manes.03G142000	MG(18:2(9Z,12Z)/0:0/0:0)	-0.97635	0.000832372	Group	***	0.00093525
Manes.06G163300	Neurine	-0.976313	0.000834938	Group	***	0.00111325
Manes.01G078200	(25S)-5alpha-cholestan-3beta,6alpha,7bet...	-0.976311	0.000835089	Group	***	0.00219772
Manes.03G122050	(25S)-5alpha-cholestan-3beta,6alpha,7bet...	-0.976296	0.000836158	Group	***	0.00219772
Manes.14G069300	Palmitoyl glucuronide	-0.976268	0.000838159	Group	***	0.00141518
Manes.10G115100	Levan	-0.976257	0.000838934	Group	***	0.00387253
Manes.03G129600	4-O-Methyl-a-D-glucosyl-(1->2)-b-D-xylos...	-0.976228	0.000840956	Group	***	0.00123835
Manes.01G030100	4-O-Methyl-a-D-glucosyl-(1->2)-b-D-xylos...	-0.976212	0.000842081	Group	***	0.00123835
Manes.08G108200	O-(17-carboxyheptadecanoyl)carnitine	-0.976173	0.00084482	Group	***	0.00188369
Manes.05G087400	Palmitoyl glucuronide	-0.976167	0.000845282	Group	***	0.00141518
Manes.04G002200	Sorbitan palmitate	-0.976115	0.000848912	Group	***	0.00171604
Manes.12G076800	Palmitoyl glucuronide	-0.976102	0.00084983	Group	***	0.00141518
Manes.05G140400	trans-2-Hexenedioic acid	-0.976087	0.000850886	Group	***	0.000924877
Manes.04G124600	Bis(2-ethylhexyl) phthalate	-0.97608	0.000851417	Group	***	0.00270903
Manes.09G065800	Palmitic acid	-0.976064	0.00085252	Group	***	0.0020273
Manes.10G060650	Pinolenic Acid	-0.976024	0.000855388	Group	***	0.00160694
Manes.08G067800	D-Maltose	-0.976013	0.000856181	Group	***	0.00217587
Manes.01G174200	9(S)-HODE	-0.97601	0.000856365	Group	***	0.00124393
Manes.12G002500	Neurine	-0.976002	0.000856914	Group	***	0.00111769
Manes.03G134200	Linusic acid	-0.975948	0.000860762	Group	***	0.00133244
Manes.10G109900	PIM1(16:0/18:1(9Z))	-0.975941	0.000861289	Group	***	0.00161891
Manes.09G171100	(Z)-2-Decene-4,6,8-triyn-1-ol	-0.975927	0.000862269	Group	***	0.00206808
Manes.12G113600	Deoxyhypusine	-0.97592	0.000862812	Group	***	0.00104067
Manes.08G117800	D-Maltose	-0.975912	0.000863379	Group	***	0.00217587
Manes.15G088200	Deoxyhypusine	-0.975906	0.000863753	Group	***	0.00104067
Manes.08G169900	Ribose-1-arsenate	-0.975901	0.00086411	Group	***	0.00154727
Manes.05G195080	3-hydroxy-2-[3-methoxy-4-(sulfooxy)pheny...	-0.975893	0.00086471	Group	***	0.000971584
Manes.03G129600	N1-trans-Feruloylagmatine	-0.975883	0.000865396	Group	***	0.00297007
Manes.03G028300	Sorbitan palmitate	-0.975873	0.000866133	Group	***	0.00171604
Manes.14G034600	p-CHLOROPHENYLALANINE	-0.975869	0.000866435	Group	***	0.00244198
Manes.01G038900	p-CHLOROPHENYLALANINE	-0.97586	0.000867093	Group	***	0.00244198
Manes.13G141400	4-O-Methyl-a-D-glucosyl-(1->2)-b-D-xylos...	-0.975847	0.000868014	Group	***	0.00124002
Manes.14G116200	9(S)-HODE	-0.975809	0.000870749	Group	***	0.00124393
Manes.04G002200	Palmitic acid	-0.975798	0.000871492	Group	***	0.0020273
Manes.10G019200	Neurine	-0.975794	0.0008718	Group	***	0.00111769
Manes.06G163300	PIM1(16:0/18:1(9Z))	-0.97576	0.00087421	Group	***	0.00161891
Manes.09G171100	(25S)-5alpha-cholestan-3beta,6alpha,7bet...	-0.975746	0.000875244	Group	***	0.00219772
Manes.07G114800	Linusic acid	-0.975742	0.000875569	Group	***	0.00133244
Manes.12G009700	16-carboxy-17,18,19,20-tetranor-leukotri...	-0.975736	0.000875978	Group	***	0.00212039
Manes.04G055632	3-hydroxy-2-[3-methoxy-4-(sulfooxy)pheny...	-0.975734	0.00087608	Group	***	0.000973422
Manes.10G060650	Palmitoyl glucuronide	-0.97571	0.000877871	Group	***	0.00141518
Manes.03G129600	Ceriporic acid C	-0.975706	0.000878131	Group	***	0.00354295
Manes.12G043901	Palmitic acid	-0.975672	0.00088058	Group	***	0.0020273
Manes.14G034900	p-CHLOROPHENYLALANINE	-0.975652	0.000881986	Group	***	0.00244198
Manes.01G030100	O-(17-carboxyheptadecanoyl)carnitine	-0.975611	0.00088499	Group	***	0.00188369
Manes.10G067800	Sorbitan palmitate	-0.975585	0.000886865	Group	***	0.00171604
Manes.12G113600	Levan	-0.975544	0.000889805	Group	***	0.00387253
Manes.12G043901	16-carboxy-17,18,19,20-tetranor-leukotri...	-0.975518	0.00089174	Group	***	0.00212039
Manes.10G115100	Thiabendazole	-0.975512	0.000892179	Group	***	0.00370816
Manes.09G073000	DG(15:0/0:0/15:0) (d5)	-0.975511	0.000892233	Group	***	0.00128247
Manes.08G068400	(25S)-5alpha-cholestan-3beta,6alpha,7bet...	-0.975504	0.00089276	Group	***	0.00219772
Manes.10G122600	p-CHLOROPHENYLALANINE	-0.975494	0.000893444	Group	***	0.00244198
Manes.14G049200	DG(18:3(9Z,12Z,15Z)/18:3(9Z,12Z,15Z)/0:0...	-0.975492	0.000893595	Group	***	0.00388463
Manes.08G068400	DG(15:0/0:0/15:0) (d5)	-0.975487	0.000893942	Group	***	0.00128247
Manes.10G122600	(25S)-5alpha-cholestan-3beta,6alpha,7bet...	-0.975463	0.000895694	Group	***	0.00219772
Manes.11G150800	DG(O-16:0/18:1(9Z))	-0.975447	0.000896859	Group	***	0.00106769
Manes.12G002500	Inulobiose	-0.975446	0.00089692	Group	***	0.00108063
Manes.03G129600	10-F2-dihomo-IsoP	-0.975437	0.000897609	Group	***	0.00308918
Manes.14G163000	Sorbitan palmitate	-0.975409	0.000899612	Group	***	0.00171604
Manes.18G016500	Palmitoyl glucuronide	-0.975406	0.000899874	Group	***	0.00141518
Manes.10G115100	DG(15:0/0:0/15:0) (d5)	-0.975398	0.000900452	Group	***	0.00128247
Manes.05G132600	trans-2-Hexenedioic acid	-0.975336	0.000904967	Group	***	0.000962731
Manes.16G030000	Palmitoyl glucuronide	-0.975326	0.000905716	Group	***	0.00141518
Manes.04G125200	Linusic acid	-0.975316	0.000906461	Group	***	0.00135293
Manes.08G067800	Maltotriose	-0.975302	0.000907437	Group	***	0.00229845
Manes.05G195080	DG(15:0/0:0/15:0) (d5)	-0.975285	0.000908705	Group	***	0.00128247
Manes.01G220400	Levan	-0.975278	0.000909175	Group	***	0.00387253
Manes.08G145200	Palmitic acid	-0.975258	0.00091066	Group	***	0.0020273
Manes.02G134700	p-CHLOROPHENYLALANINE	-0.975227	0.000912947	Group	***	0.00244198
Manes.18G013200	Deoxyhypusine	-0.975225	0.00091311	Group	***	0.00107425
Manes.14G001000	Ribose-1-arsenate	-0.975222	0.000913316	Group	***	0.00154799
Manes.13G063873	Pinolenic Acid	-0.975208	0.000914363	Group	***	0.00160694
Manes.11G081700	PI(22:6(4Z,7Z,10Z,13Z,16Z,19Z)/22:1(11Z)...	-0.975206	0.000914484	Group	***	0.00102751
Manes.15G080700	Maltotriose	-0.975194	0.000915377	Group	***	0.00229845
Manes.02G155100	Palmitic acid	-0.97517	0.000917152	Group	***	0.0020273
Manes.05G140400	(25S)-5alpha-cholestan-3beta,6alpha,7bet...	-0.975151	0.000918514	Group	***	0.00219772
Manes.02G177601	Neurine	-0.975139	0.000919396	Group	***	0.00116379
Manes.14G139400	10-F2-dihomo-IsoP	-0.975124	0.00092054	Group	***	0.00308918
Manes.10G122600	(Z)-2-Decene-4,6,8-triyn-1-ol	-0.975123	0.000920633	Group	***	0.00206808
Manes.01G055200	Bis(2-ethylhexyl) phthalate	-0.975119	0.000920918	Group	***	0.00270903
Manes.09G073000	Linusic acid	-0.975082	0.00092359	Group	***	0.00135822
Manes.13G124500	Levan	-0.975055	0.000925654	Group	***	0.00387253
Manes.01G078200	(Z)-2-Decene-4,6,8-triyn-1-ol	-0.975051	0.000925902	Group	***	0.00206808
Manes.03G160600	Palmitic acid	-0.975047	0.000926209	Group	***	0.0020273
Manes.16G060225	Sorbitan palmitate	-0.975024	0.000927897	Group	***	0.00171604
Manes.08G169800	Ribose-1-arsenate	-0.975007	0.000929165	Group	***	0.00154861
Manes.14G139400	Thiabendazole	-0.974974	0.000931599	Group	***	0.00370816
Manes.01G055200	p-CHLOROPHENYLALANINE	-0.97497	0.000931912	Group	***	0.00244198
Manes.06G169100	Thiabendazole	-0.974966	0.000932191	Group	***	0.00370816
Manes.08G067800	O-(17-carboxyheptadecanoyl)carnitine	-0.974965	0.000932295	Group	***	0.00188369
Manes.08G108200	(Z)-2-Decene-4,6,8-triyn-1-ol	-0.974961	0.000932559	Group	***	0.00206808
Manes.03G160600	16-carboxy-17,18,19,20-tetranor-leukotri...	-0.974954	0.000933133	Group	***	0.00212039
Manes.09G138100	DG(15:0/0:0/15:0) (d5)	-0.974942	0.000933957	Group	***	0.00128247
Manes.14G139400	N1-trans-Feruloylagmatine	-0.974941	0.000934037	Group	***	0.00297007
Manes.01G038900	Allose	-0.974929	0.000934988	Group	***	0.000963906
Manes.12G023100	Pinolenic Acid	-0.974916	0.000935918	Group	***	0.00160694
Manes.12G023100	Palmitoyl glucuronide	-0.974901	0.000936998	Group	***	0.00141979
Manes.13G063873	Palmitoyl glucuronide	-0.974901	0.000937063	Group	***	0.00141979
Manes.08G117800	p-CHLOROPHENYLALANINE	-0.974859	0.000940146	Group	***	0.00244198
Manes.08G015500	Pinolenic Acid	-0.974849	0.000940939	Group	***	0.00160694
Manes.03G129600	Neurine	-0.974845	0.000941172	Group	***	0.00117432
Manes.04G111000	Sorbitan palmitate	-0.974832	0.00094214	Group	***	0.00171604
Manes.04G124600	N1-trans-Feruloylagmatine	-0.974822	0.000942893	Group	***	0.00297007
Manes.01G011400	Sorbitan palmitate	-0.97481	0.00094382	Group	***	0.00171604
Manes.09G138100	Linusic acid	-0.974754	0.00094796	Group	***	0.00137385
Manes.02G134700	D-Maltose	-0.974745	0.000948669	Group	***	0.00217587
Manes.03G028300	Palmitic acid	-0.974716	0.000950821	Group	***	0.0020273
Manes.05G140400	DG(15:0/0:0/15:0) (d5)	-0.974704	0.000951704	Group	***	0.00128247
Manes.13G124500	D-Maltose	-0.974686	0.000953075	Group	***	0.00217587
Manes.14G021900	4-O-Methyl-a-D-glucosyl-(1->2)-b-D-xylos...	-0.974665	0.00095463	Group	***	0.00127284
Manes.14G021900	Neurine	-0.974652	0.000955664	Group	***	0.00117432
Manes.04G111000	Ribose-1-arsenate	-0.974648	0.000955955	Group	***	0.00156714
Manes.10G020600	Palmitoyl glucuronide	-0.974638	0.000956679	Group	***	0.00142779
Manes.18G013200	p-CHLOROPHENYLALANINE	-0.974631	0.000957245	Group	***	0.00244198
Manes.08G067800	p-CHLOROPHENYLALANINE	-0.974614	0.000958496	Group	***	0.00244198
Manes.01G106600	Bis(2-ethylhexyl) phthalate	-0.974611	0.000958714	Group	***	0.00270903
Manes.16G116900	D-Maltose	-0.974584	0.000960761	Group	***	0.00217587
Manes.12G113600	Thiabendazole	-0.974582	0.000960867	Group	***	0.00370816
Manes.16G060225	16-carboxy-17,18,19,20-tetranor-leukotri...	-0.974573	0.000961579	Group	***	0.00212039
Manes.03G122050	p-CHLOROPHENYLALANINE	-0.974569	0.000961869	Group	***	0.00244198
Manes.01G220400	DG(15:0/0:0/15:0) (d5)	-0.974556	0.00096283	Group	***	0.00128247
Manes.12G113600	D-Maltose	-0.974536	0.000964401	Group	***	0.00217587
Manes.10G019200	Sucrose	-0.974535	0.000964449	Group	***	0.00100463
Manes.14G034600	O-(17-carboxyheptadecanoyl)carnitine	-0.974528	0.000964982	Group	***	0.00188369
Manes.12G009700	Sorbitan palmitate	-0.974492	0.000967664	Group	***	0.00172797
Manes.06G017200	PIM1(16:0/18:1(9Z))	-0.974484	0.000968282	Group	***	0.00162126
Manes.04G055632	Deoxyhypusine	-0.974426	0.000972653	Group	***	0.00113099
Manes.12G009900	DG(15:0/0:0/15:0) (d5)	-0.9744	0.000974677	Group	***	0.00128247
Manes.08G068400	Ceriporic acid C	-0.974364	0.000977403	Group	***	0.00354295
Manes.16G060225	Palmitic acid	-0.974338	0.000979366	Group	***	0.0020273
Manes.08G108200	(25S)-5alpha-cholestan-3beta,6alpha,7bet...	-0.974331	0.00097992	Group	***	0.00219772
Manes.13G141400	Neurine	-0.974325	0.000980336	Group	***	0.00117432
Manes.10G115100	Neurine	-0.974321	0.000980681	Group	***	0.00117432
Manes.08G068400	PI(22:6(4Z,7Z,10Z,13Z,16Z,19Z)/22:1(11Z)...	-0.974313	0.000981242	Group	***	0.00109027
Manes.04G124600	D-Maltose	-0.974294	0.000982686	Group	***	0.00217587
Manes.12G127500	D-Maltose	-0.974292	0.00098288	Group	***	0.00217587
Manes.05G195080	Levan	-0.97428	0.000983776	Group	***	0.00387253
Manes.11G081700	3-hydroxy-adipic acid	-0.974264	0.000984979	Group	***	0.00108239
Manes.03G134200	D-Maltose	-0.974251	0.000985984	Group	***	0.00217587
Manes.06G017200	Neurine	-0.974245	0.000986429	Group	***	0.00117432
Manes.14G116200	Pinolenic Acid	-0.974237	0.000987077	Group	***	0.00160694
Manes.01G038900	Levan	-0.974229	0.000987683	Group	***	0.00387253
Manes.02G020100	Palmitoyl glucuronide	-0.97421	0.000989078	Group	***	0.00142779
Manes.10G019200	N-Methylformamide	-0.974209	0.000989177	Group	***	0.00103039
Manes.14G086900	DG(15:0/0:0/15:0) (d5)	-0.974196	0.000990157	Group	***	0.00128592
Manes.12G127500	PIM1(16:0/18:1(9Z))	-0.974186	0.00099096	Group	***	0.00162126
Manes.09G073000	p-CHLOROPHENYLALANINE	-0.974184	0.000991084	Group	***	0.00244198
Manes.01G106600	Maltotriose	-0.97416	0.000992918	Group	***	0.00229845
Manes.02G020100	16-carboxy-17,18,19,20-tetranor-leukotri...	-0.974159	0.000992984	Group	***	0.00212039
Manes.04G124600	Ceriporic acid C	-0.974153	0.00099345	Group	***	0.00354295
Manes.01G222600	Linusic acid	-0.974136	0.000994801	Group	***	0.00140113
Manes.15G011800	Palmitic acid	-0.974134	0.000994937	Group	***	0.0020273
Manes.04G125200	trans-2-Hexenedioic acid	-0.974109	0.000996801	Group	***	0.00104926
Manes.12G023100	DG(18:3(9Z,12Z,15Z)/18:3(9Z,12Z,15Z)/0:0...	-0.974086	0.000998623	Group	***	0.00388463
Manes.08G169800	Palmitoyl glucuronide	-0.974078	0.000999208	Group	***	0.00142779
Manes.05G132600	PI(22:6(4Z,7Z,10Z,13Z,16Z,19Z)/22:1(11Z)...	-0.974042	0.00100202	Group	**	0.00109066
Manes.14G034900	D-Maltose	-0.974036	0.00100241	Group	**	0.00217587
Manes.11G081700	Deoxyhypusine	-0.974004	0.00100491	Group	**	0.00115506
Manes.15G088200	Ceriporic acid C	-0.973983	0.0010065	Group	**	0.00354295
Manes.05G203200	Palmitoyl glucuronide	-0.973959	0.00100838	Group	**	0.00142779
Manes.05G195080	Thiabendazole	-0.973955	0.00100871	Group	**	0.00370816
Manes.08G068400	(Z)-2-Decene-4,6,8-triyn-1-ol	-0.973945	0.00100947	Group	**	0.00206808
Manes.11G150800	Inulobiose	-0.973943	0.00100958	Group	**	0.00118774
Manes.04G111000	Palmitoyl glucuronide	-0.97389	0.00101373	Group	**	0.00142779
Manes.16G116900	Levan	-0.973866	0.00101552	Group	**	0.00387253
Manes.10G067800	16-carboxy-17,18,19,20-tetranor-leukotri...	-0.973855	0.00101639	Group	**	0.00212039
Manes.01G011400	Palmitic acid	-0.973836	0.00101791	Group	**	0.0020273
Manes.13G063873	Palmitic acid	-0.973799	0.00102075	Group	**	0.0020273
Manes.12G023100	Palmitic acid	-0.973795	0.00102102	Group	**	0.0020273
Manes.11G150800	Ceriporic acid C	-0.973793	0.00102124	Group	**	0.00354295
Manes.01G078200	PIM1(16:0/18:1(9Z))	-0.973791	0.00102139	Group	**	0.00162126
Manes.12G009700	Palmitic acid	-0.97378	0.00102223	Group	**	0.0020273
Manes.08G068400	3-hydroxy-adipic acid	-0.973774	0.00102269	Group	**	0.00111162
Manes.11G081700	DG(15:0/0:0/15:0) (d5)	-0.973767	0.00102323	Group	**	0.00131183
Manes.08G067800	(Z)-2-Decene-4,6,8-triyn-1-ol	-0.973743	0.00102512	Group	**	0.00206808
Manes.04G125200	Neurine	-0.973742	0.00102518	Group	**	0.0012061
Manes.13G124500	Thiabendazole	-0.973707	0.00102792	Group	**	0.00370816
Manes.05G140400	Ceriporic acid C	-0.973697	0.00102869	Group	**	0.00354295
Manes.05G132600	N1-trans-Feruloylagmatine	-0.97368	0.00103002	Group	**	0.00297007
Manes.04G052000	Sorbitan palmitate	-0.97367	0.00103077	Group	**	0.00175605
Manes.14G034600	(Z)-2-Decene-4,6,8-triyn-1-ol	-0.973666	0.0010311	Group	**	0.00206808
Manes.09G138100	Inulobiose	-0.973658	0.00103174	Group	**	0.0011997
Manes.14G116200	16-carboxy-17,18,19,20-tetranor-leukotri...	-0.973619	0.00103479	Group	**	0.00212039
Manes.07G081100	Sorbitan palmitate	-0.973594	0.0010367	Group	**	0.00175605
Manes.05G140400	PI(22:6(4Z,7Z,10Z,13Z,16Z,19Z)/22:1(11Z)...	-0.973554	0.00103982	Group	**	0.00110619
Manes.15G149500	Palmitoyl glucuronide	-0.973505	0.00104365	Group	**	0.00144952
Manes.04G002200	17-Octadecynoic Acid	-0.973502	0.00104392	Group	**	0.0027133
Manes.12G009900	4-O-Methyl-a-D-glucosyl-(1->2)-b-D-xylos...	-0.973473	0.00104616	Group	**	0.00135325
Manes.17G080100	Bis(2-ethylhexyl) phthalate	-0.973447	0.00104825	Group	**	0.00270903
Manes.11G089800	16-carboxy-17,18,19,20-tetranor-leukotri...	-0.973445	0.00104838	Group	**	0.00212039
Manes.10G060650	Palmitic acid	-0.973437	0.00104901	Group	**	0.0020273
Manes.15G080700	Bis(2-ethylhexyl) phthalate	-0.973436	0.00104908	Group	**	0.00270903
Manes.15G149500	Pinolenic Acid	-0.973429	0.00104967	Group	**	0.00160694
Manes.05G132600	3-hydroxy-adipic acid	-0.973427	0.00104981	Group	**	0.00112883
Manes.01G030100	(25S)-5alpha-cholestan-3beta,6alpha,7bet...	-0.973407	0.00105141	Group	**	0.00219772
Manes.01G106600	D-Maltose	-0.973406	0.00105144	Group	**	0.00217587
Manes.04G111000	Pinolenic Acid	-0.973395	0.00105229	Group	**	0.00160694
Manes.12G002500	Linusic acid	-0.97339	0.00105269	Group	**	0.00145138
Manes.10G020600	16-carboxy-17,18,19,20-tetranor-leukotri...	-0.973387	0.00105297	Group	**	0.00212039
Manes.02G177601	4-O-Methyl-a-D-glucosyl-(1->2)-b-D-xylos...	-0.973354	0.00105553	Group	**	0.00135325
Manes.09G073000	Raltitrexed	-0.973353	0.00105564	Group	**	0.0038252
Manes.08G067800	(25S)-5alpha-cholestan-3beta,6alpha,7bet...	-0.973306	0.00105937	Group	**	0.00219772
Manes.08G169800	Polyoxyethylene dioleate	-0.973305	0.00105944	Group	**	0.00402549
Manes.05G140400	(Z)-2-Decene-4,6,8-triyn-1-ol	-0.973304	0.0010595	Group	**	0.00206808
Manes.01G030100	(Z)-2-Decene-4,6,8-triyn-1-ol	-0.973292	0.00106043	Group	**	0.00206808
Manes.16G030000	Pinolenic Acid	-0.973273	0.00106193	Group	**	0.00160694
Manes.12G076800	Pinolenic Acid	-0.973268	0.00106238	Group	**	0.00160694
Manes.18G013200	Bis(2-ethylhexyl) phthalate	-0.973259	0.00106307	Group	**	0.00270903
Manes.13G141400	Maltotriose	-0.973248	0.00106393	Group	**	0.00229845
Manes.05G195080	D-Maltose	-0.973247	0.00106399	Group	**	0.00217587
Manes.14G086900	Bis(2-ethylhexyl) phthalate	-0.973221	0.00106605	Group	**	0.00270903
Manes.04G124600	10-F2-dihomo-IsoP	-0.973158	0.00107104	Group	**	0.00308918
Manes.13G141400	p-CHLOROPHENYLALANINE	-0.973158	0.00107105	Group	**	0.00244198
Manes.11G081700	(Z)-2-Decene-4,6,8-triyn-1-ol	-0.973138	0.00107268	Group	**	0.00206808
Manes.08G108200	D-Maltose	-0.973136	0.00107279	Group	**	0.00217587
Manes.16G119200	Palmitic acid	-0.97312	0.00107407	Group	**	0.0020273
Manes.17G080100	O-(17-carboxyheptadecanoyl)carnitine	-0.973089	0.00107657	Group	**	0.00188369
Manes.10G020600	Pinolenic Acid	-0.973088	0.00107665	Group	**	0.00160694
Manes.03G142000	Sorbitan palmitate	-0.973059	0.00107893	Group	**	0.00175605
Manes.10G067800	Palmitic acid	-0.973011	0.00108276	Group	**	0.0020273
Manes.01G055200	D-Maltose	-0.973006	0.00108317	Group	**	0.00217587
Manes.05G140400	3-hydroxy-adipic acid	-0.973003	0.0010834	Group	**	0.00115255
Manes.05G087400	Polyoxyethylene dioleate	-0.972993	0.00108418	Group	**	0.00402549
Manes.05G132600	10-F2-dihomo-IsoP	-0.972969	0.00108611	Group	**	0.00308918
Manes.01G055200	Linusic acid	-0.972965	0.00108646	Group	**	0.00145138
Manes.14G034900	Linusic acid	-0.972939	0.00108853	Group	**	0.00145138
Manes.12G023100	Sorbitan palmitate	-0.972936	0.00108875	Group	**	0.00175605
Manes.13G063873	Ribose-1-arsenate	-0.972907	0.0010911	Group	**	0.00157033
Manes.06G017200	4-O-Methyl-a-D-glucosyl-(1->2)-b-D-xylos...	-0.972902	0.00109146	Group	**	0.00136433
Manes.11G150800	Neurine	-0.972894	0.00109218	Group	**	0.00125537
Manes.06G017200	Deoxyhypusine	-0.972884	0.00109298	Group	**	0.00122806
Manes.14G034600	(25S)-5alpha-cholestan-3beta,6alpha,7bet...	-0.972879	0.00109332	Group	**	0.00219772
Manes.15G160800	Palmitic acid	-0.972862	0.00109474	Group	**	0.0020273
Manes.16G116900	Thiabendazole	-0.972861	0.00109476	Group	**	0.00370816
Manes.10G109900	Maltotriose	-0.972847	0.00109595	Group	**	0.00229845
Manes.04G055632	p-CHLOROPHENYLALANINE	-0.972817	0.00109831	Group	**	0.00244198
Manes.15G160800	Pinolenic Acid	-0.972807	0.0010991	Group	**	0.00161632
Manes.06G017200	Maltotriose	-0.972807	0.00109917	Group	**	0.00229845
Manes.06G169100	Raltitrexed	-0.972791	0.00110045	Group	**	0.0038252
Manes.10G122600	Maltotriose	-0.972787	0.00110077	Group	**	0.00229845
Manes.07G136900	DG(15:0/0:0/15:0) (d5)	-0.972782	0.00110118	Group	**	0.00135629
Manes.11G115200	9(S)-HODE	-0.972754	0.00110341	Group	**	0.00143633
Manes.12G076800	9(S)-HODE	-0.972722	0.00110598	Group	**	0.00143633
Manes.18G013200	Levan	-0.972719	0.00110622	Group	**	0.00387253
Manes.15G080700	O-(17-carboxyheptadecanoyl)carnitine	-0.972709	0.00110706	Group	**	0.00188369
Manes.15G080700	(Z)-2-Decene-4,6,8-triyn-1-ol	-0.972707	0.00110717	Group	**	0.00206808
Manes.01G220400	Bis(2-ethylhexyl) phthalate	-0.972676	0.00110974	Group	**	0.00270903
Manes.13G124500	DG(15:0/0:0/15:0) (d5)	-0.972646	0.00111216	Group	**	0.00135629
Manes.10G115100	Methoxamine	-0.972605	0.00111542	Group	**	0.00883611
Manes.17G080100	(Z)-2-Decene-4,6,8-triyn-1-ol	-0.972569	0.0011184	Group	**	0.00206808
Manes.10G109900	O-(17-carboxyheptadecanoyl)carnitine	-0.97255	0.00111994	Group	**	0.00188369
Manes.06G169100	O-(17-carboxyheptadecanoyl)carnitine	-0.972482	0.0011254	Group	**	0.00188369
Manes.04G125200	DG(15:0/0:0/15:0) (d5)	-0.972468	0.00112656	Group	**	0.0013573
Manes.15G149500	Palmitic acid	-0.972413	0.00113108	Group	**	0.00204057
Manes.03G134200	p-CHLOROPHENYLALANINE	-0.972408	0.00113151	Group	**	0.00244198
Manes.16G030000	DG(18:3(9Z,12Z,15Z)/18:3(9Z,12Z,15Z)/0:0...	-0.972399	0.00113219	Group	**	0.00388463
Manes.14G139400	Levan	-0.972361	0.00113535	Group	**	0.00387253
Manes.12G127500	N1-trans-Feruloylagmatine	-0.972303	0.00114007	Group	**	0.00297007
Manes.11G089800	17-Octadecynoic Acid	-0.972243	0.001145	Group	**	0.0027133
Manes.08G108200	Maltotriose	-0.972232	0.00114587	Group	**	0.00229845
Manes.15G088200	IC202A	-0.972212	0.0011475	Group	**	0.00428323
Manes.14G021900	N1-trans-Feruloylagmatine	-0.972201	0.00114846	Group	**	0.00297007
Manes.15G080700	p-CHLOROPHENYLALANINE	-0.972191	0.00114922	Group	**	0.00244198
Manes.11G150800	N1-trans-Feruloylagmatine	-0.97214	0.00115347	Group	**	0.00297007
Manes.12G113600	DG(15:0/0:0/15:0) (d5)	-0.972138	0.0011536	Group	**	0.00137334
Manes.07G114800	Levan	-0.97213	0.00115428	Group	**	0.00387253
Manes.14G021900	10-F2-dihomo-IsoP	-0.972098	0.0011569	Group	**	0.00308918
Manes.01G220400	Thiabendazole	-0.972087	0.00115782	Group	**	0.00370816
Manes.13G124500	Raltitrexed	-0.972083	0.00115816	Group	**	0.0038252
Manes.01G106600	O-(17-carboxyheptadecanoyl)carnitine	-0.972077	0.00115866	Group	**	0.00188369
Manes.02G177601	N1-trans-Feruloylagmatine	-0.972075	0.00115883	Group	**	0.00297007
Manes.08G068400	DG(O-16:0/18:1(9Z))	-0.972075	0.00115885	Group	**	0.00133201
Manes.02G133200	O-(17-carboxyheptadecanoyl)carnitine	-0.972068	0.00115942	Group	**	0.00188369
Manes.06G169100	Levan	-0.972062	0.00115987	Group	**	0.00387253
Manes.15G080700	D-Maltose	-0.972017	0.00116362	Group	**	0.00217587
Manes.10G067800	Ribose-1-arsenate	-0.972006	0.00116456	Group	**	0.00164022
Manes.12G009900	Linusic acid	-0.971998	0.00116518	Group	**	0.00153314
Manes.08G108200	p-CHLOROPHENYLALANINE	-0.971979	0.00116678	Group	**	0.00244198
Manes.01G038900	Thiabendazole	-0.971975	0.00116711	Group	**	0.00370816
Manes.14G034600	Bis(2-ethylhexyl) phthalate	-0.97197	0.00116748	Group	**	0.00270903
Manes.03G134200	Bis(2-ethylhexyl) phthalate	-0.97194	0.00117004	Group	**	0.00270903
Manes.06G163300	10-F2-dihomo-IsoP	-0.971915	0.0011721	Group	**	0.00308918
Manes.13G124500	3-hydroxy-2-[3-methoxy-4-(sulfooxy)pheny...	-0.971906	0.00117284	Group	**	0.00128883
Manes.01G078200	D-Maltose	-0.971819	0.00118009	Group	**	0.00217587
Manes.15G011800	17-Octadecynoic Acid	-0.971797	0.00118192	Group	**	0.0027133
Manes.08G117800	O-(17-carboxyheptadecanoyl)carnitine	-0.971775	0.00118375	Group	**	0.00188369
Manes.07G081100	9(S)-HODE	-0.971768	0.00118436	Group	**	0.00149919
Manes.01G220400	D-Maltose	-0.971749	0.00118587	Group	**	0.00217587
Manes.06G163300	p-CHLOROPHENYLALANINE	-0.971746	0.00118614	Group	**	0.00244198
Manes.02G134700	O-(17-carboxyheptadecanoyl)carnitine	-0.971739	0.00118673	Group	**	0.00188369
Manes.01G038900	Deoxyhypusine	-0.971713	0.0011889	Group	**	0.001321
Manes.01G106600	(Z)-2-Decene-4,6,8-triyn-1-ol	-0.971708	0.00118937	Group	**	0.00206808
Manes.01G038900	Raltitrexed	-0.971705	0.00118956	Group	**	0.0038252
Manes.08G169900	17-Octadecynoic Acid	-0.97168	0.00119169	Group	**	0.0027133
Manes.12G127500	p-CHLOROPHENYLALANINE	-0.971669	0.00119263	Group	**	0.00244198
Manes.14G049200	Ribose-1-arsenate	-0.971653	0.00119395	Group	**	0.00164589
Manes.07G081100	Palmitic acid	-0.971649	0.0011943	Group	**	0.00204057
Manes.02G020100	Pinolenic Acid	-0.971631	0.00119576	Group	**	0.00164573
Manes.02G177601	10-F2-dihomo-IsoP	-0.971609	0.00119766	Group	**	0.00308918
Manes.02G177601	D-Maltose	-0.971586	0.00119958	Group	**	0.00217587
Manes.03G028300	17-Octadecynoic Acid	-0.971581	0.00119996	Group	**	0.0027133
Manes.10G115100	D-Maltose	-0.971577	0.00120036	Group	**	0.00217587
Manes.11G150800	4-O-Methyl-a-D-glucosyl-(1->2)-b-D-xylos...	-0.971566	0.00120127	Group	**	0.00146496
Manes.09G171100	PIM1(16:0/18:1(9Z))	-0.971536	0.00120376	Group	**	0.0017931
Manes.06G163300	N1-trans-Feruloylagmatine	-0.971535	0.00120382	Group	**	0.00297007
Manes.17G080100	Thiabendazole	-0.971534	0.00120393	Group	**	0.00370816
Manes.15G088200	Sucrose	-0.971532	0.00120412	Group	**	0.00124136
Manes.12G127500	10-F2-dihomo-IsoP	-0.971514	0.00120561	Group	**	0.00308918
Manes.11G150800	10-F2-dihomo-IsoP	-0.971513	0.00120571	Group	**	0.00308918
Manes.03G122050	Maltotriose	-0.9715	0.00120679	Group	**	0.00232076
Manes.17G080100	(25S)-5alpha-cholestan-3beta,6alpha,7bet...	-0.971481	0.00120838	Group	**	0.00219772
Manes.12G113600	3-hydroxy-2-[3-methoxy-4-(sulfooxy)pheny...	-0.971475	0.0012089	Group	**	0.00131402
Manes.12G002500	Deoxyhypusine	-0.971474	0.00120898	Group	**	0.00132855
Manes.03G122050	Bis(2-ethylhexyl) phthalate	-0.971461	0.00121008	Group	**	0.00270903
Manes.18G013200	D-Maltose	-0.971454	0.00121065	Group	**	0.00217587
Manes.02G155100	16-carboxy-17,18,19,20-tetranor-leukotri...	-0.971452	0.00121081	Group	**	0.00228686
Manes.02G133200	PIM1(16:0/18:1(9Z))	-0.971451	0.00121094	Group	**	0.0017931
Manes.06G169100	(25S)-5alpha-cholestan-3beta,6alpha,7bet...	-0.971437	0.00121211	Group	**	0.00219772
Manes.04G125200	3-hydroxy-adipic acid	-0.971413	0.00121414	Group	**	0.00127804
Manes.01G222600	Bis(2-ethylhexyl) phthalate	-0.971405	0.00121482	Group	**	0.00270903
Manes.09G138100	4-O-Methyl-a-D-glucosyl-(1->2)-b-D-xylos...	-0.971389	0.00121619	Group	**	0.00146528
Manes.18G016500	Pinolenic Acid	-0.971369	0.00121784	Group	**	0.00164573
Manes.09G171100	D-Maltose	-0.971369	0.00121788	Group	**	0.00217587
Manes.11G115200	Palmitoyl glucuronide	-0.971367	0.00121802	Group	**	0.00162402
Manes.02G133200	(Z)-2-Decene-4,6,8-triyn-1-ol	-0.971355	0.00121907	Group	**	0.00206808
Manes.08G117800	Bis(2-ethylhexyl) phthalate	-0.971347	0.00121974	Group	**	0.00270903
Manes.13G124500	Bis(2-ethylhexyl) phthalate	-0.971345	0.00121988	Group	**	0.00270903
Manes.01G038900	D-Maltose	-0.971335	0.00122078	Group	**	0.00217587
Manes.13G141400	D-Maltose	-0.971309	0.00122294	Group	**	0.00217587
Manes.06G017200	DG(15:0/0:0/15:0) (d5)	-0.971256	0.00122742	Group	**	0.00141082
Manes.18G013200	Raltitrexed	-0.971235	0.00122925	Group	**	0.0038252
Manes.01G055200	Levan	-0.971227	0.0012299	Group	**	0.00387253
Manes.02G177601	Ceriporic acid C	-0.971211	0.00123131	Group	**	0.00354295
Manes.03G028300	DG(18:3(9Z,12Z,15Z)/18:3(9Z,12Z,15Z)/0:0...	-0.97121	0.00123133	Group	**	0.00388463
Manes.07G114800	Thiabendazole	-0.971205	0.00123175	Group	**	0.00370816
Manes.03G129600	IC202A	-0.971196	0.00123255	Group	**	0.00428323
Manes.12G113600	Raltitrexed	-0.97119	0.00123304	Group	**	0.0038252
Manes.02G134700	(Z)-2-Decene-4,6,8-triyn-1-ol	-0.971187	0.00123335	Group	**	0.00206808
Manes.10G060650	Ribose-1-arsenate	-0.971183	0.00123363	Group	**	0.00166707
Manes.14G086900	p-CHLOROPHENYLALANINE	-0.971167	0.00123504	Group	**	0.00244198
Manes.06G169100	(Z)-2-Decene-4,6,8-triyn-1-ol	-0.971116	0.00123938	Group	**	0.00206808
Manes.16G116900	Linusic acid	-0.971082	0.00124231	Group	**	0.00161339
Manes.17G080100	Levan	-0.971016	0.00124794	Group	**	0.00387253
Manes.10G020600	Palmitic acid	-0.971011	0.00124832	Group	**	0.00204057
Manes.08G117800	(Z)-2-Decene-4,6,8-triyn-1-ol	-0.970991	0.00125009	Group	**	0.00206808
Manes.10G019200	trans-2-Hexenedioic acid	-0.970984	0.00125067	Group	**	0.00130278
Manes.16G116900	Bis(2-ethylhexyl) phthalate	-0.970971	0.00125183	Group	**	0.00270903
Manes.10G115100	3-hydroxy-2-[3-methoxy-4-(sulfooxy)pheny...	-0.970971	0.00125183	Group	**	0.00134606
Manes.04G125200	PI(22:6(4Z,7Z,10Z,13Z,16Z,19Z)/22:1(11Z)...	-0.970944	0.0012541	Group	**	0.0013201
Manes.07G114800	Raltitrexed	-0.970938	0.00125466	Group	**	0.0038252
Manes.08G169900	DG(18:3(9Z,12Z,15Z)/18:3(9Z,12Z,15Z)/0:0...	-0.970929	0.0012554	Group	**	0.00388463
Manes.10G020600	Sorbitan palmitate	-0.970927	0.00125558	Group	**	0.0018117
Manes.03G122050	N1-trans-Feruloylagmatine	-0.970895	0.0012583	Group	**	0.00297007
Manes.14G049200	17-Octadecynoic Acid	-0.970833	0.00126369	Group	**	0.0027133
Manes.04G125200	DG(O-16:0/18:1(9Z))	-0.970821	0.00126468	Group	**	0.00142127
Manes.05G140400	DG(O-16:0/18:1(9Z))	-0.970818	0.00126493	Group	**	0.00142127
Manes.01G222600	PIM1(16:0/18:1(9Z))	-0.970805	0.00126607	Group	**	0.00183489
Manes.12G076800	16-carboxy-17,18,19,20-tetranor-leukotri...	-0.9708	0.0012665	Group	**	0.00232885
Manes.12G043901	17-Octadecynoic Acid	-0.97078	0.00126821	Group	**	0.0027133
Manes.04G055632	Raltitrexed	-0.970733	0.00127228	Group	**	0.0038252
Manes.03G202400	N-Methylformamide	-0.970723	0.00127319	Group	**	0.00131256
Manes.10G109900	(25S)-5alpha-cholestan-3beta,6alpha,7bet...	-0.970679	0.00127698	Group	**	0.00219772
Manes.03G160600	17-Octadecynoic Acid	-0.970649	0.00127961	Group	**	0.0027133
Manes.08G015500	Palmitoyl glucuronide	-0.970645	0.00127996	Group	**	0.00163964
Manes.09G171100	N1-trans-Feruloylagmatine	-0.970618	0.00128225	Group	**	0.00297007
Manes.15G080700	(25S)-5alpha-cholestan-3beta,6alpha,7bet...	-0.970616	0.00128246	Group	**	0.00219772
Manes.02G134700	Bis(2-ethylhexyl) phthalate	-0.970603	0.0012836	Group	**	0.00270903
Manes.02G020100	Sorbitan palmitate	-0.970601	0.00128373	Group	**	0.0018117
Manes.04G055632	D-Maltose	-0.970596	0.00128418	Group	**	0.00217587
Manes.07G136900	p-CHLOROPHENYLALANINE	-0.970592	0.00128451	Group	**	0.00244198
Manes.14G021900	Ceriporic acid C	-0.970578	0.00128574	Group	**	0.00354295
Manes.15G011800	9(S)-HODE	-0.970576	0.00128595	Group	**	0.0015876
Manes.10G109900	(Z)-2-Decene-4,6,8-triyn-1-ol	-0.970566	0.00128678	Group	**	0.00206808
Manes.01G011400	17-Octadecynoic Acid	-0.970545	0.00128865	Group	**	0.0027133
Manes.07G081100	16-carboxy-17,18,19,20-tetranor-leukotri...	-0.970533	0.00128969	Group	**	0.00232885
Manes.01G106600	p-CHLOROPHENYLALANINE	-0.970525	0.00129032	Group	**	0.00244198
Manes.14G163000	Palmitic acid	-0.970525	0.00129036	Group	**	0.00204057
Manes.01G078200	p-CHLOROPHENYLALANINE	-0.97048	0.00129425	Group	**	0.00244198
Manes.18G044600	Bis(2-ethylhexyl) phthalate	-0.970472	0.00129497	Group	**	0.00270903
Manes.05G203200	Polyoxyethylene dioleate	-0.970456	0.0012964	Group	**	0.00402549
Manes.15G160800	Palmitoyl glucuronide	-0.970412	0.00130023	Group	**	0.00163964
Manes.08G067800	Bis(2-ethylhexyl) phthalate	-0.970411	0.00130032	Group	**	0.00270903
Manes.13G141400	Thiabendazole	-0.970394	0.0013018	Group	**	0.00370816
Manes.03G134200	O-(17-carboxyheptadecanoyl)carnitine	-0.970385	0.00130255	Group	**	0.00199029
Manes.11G081700	Ceriporic acid C	-0.970383	0.00130279	Group	**	0.00354295
Manes.07G114800	(Z)-2-Decene-4,6,8-triyn-1-ol	-0.970382	0.00130289	Group	**	0.00206808
Manes.18G013200	DG(15:0/0:0/15:0) (d5)	-0.970366	0.00130425	Group	**	0.00147289
Manes.07G081100	17-Octadecynoic Acid	-0.970343	0.00130622	Group	**	0.0027133
Manes.14G034900	Thiabendazole	-0.970342	0.00130631	Group	**	0.00370816
Manes.10G019200	Deoxyhypusine	-0.970314	0.00130881	Group	**	0.00140732
Manes.14G139400	IC202A	-0.970295	0.00131051	Group	**	0.00428323
Manes.04G055632	DG(15:0/0:0/15:0) (d5)	-0.97029	0.00131088	Group	**	0.00147289
Manes.16G060225	17-Octadecynoic Acid	-0.970279	0.00131185	Group	**	0.0027133
Manes.14G116200	Sorbitan palmitate	-0.970269	0.00131278	Group	**	0.0018117
Manes.14G163000	Pinolenic Acid	-0.970237	0.00131554	Group	**	0.00170849
Manes.16G030000	Ribose-1-arsenate	-0.970234	0.0013158	Group	**	0.00168693
Manes.14G034900	Levan	-0.970205	0.00131843	Group	**	0.00387253
Manes.15G011700	16-carboxy-17,18,19,20-tetranor-leukotri...	-0.970199	0.00131893	Group	**	0.00232885
Manes.14G021900	D-Maltose	-0.970172	0.00132132	Group	**	0.00217587
Manes.04G124600	p-CHLOROPHENYLALANINE	-0.970147	0.00132353	Group	**	0.00245098
Manes.06G163300	D-Maltose	-0.97014	0.00132409	Group	**	0.00217587
Manes.17G080100	Raltitrexed	-0.970139	0.00132417	Group	**	0.0038252
Manes.14G001000	Palmitic acid	-0.970111	0.00132664	Group	**	0.00204057
Manes.16G119200	16-carboxy-17,18,19,20-tetranor-leukotri...	-0.970102	0.00132744	Group	**	0.00232885
Manes.04G125200	O-(17-carboxyheptadecanoyl)carnitine	-0.970096	0.00132804	Group	**	0.00199029
Manes.03G122050	10-F2-dihomo-IsoP	-0.970095	0.00132811	Group	**	0.00308918
Manes.14G049200	Palmitic acid	-0.970094	0.00132819	Group	**	0.00204057
Manes.11G115200	Sorbitan palmitate	-0.970085	0.001329	Group	**	0.0018117
Manes.02G134700	(25S)-5alpha-cholestan-3beta,6alpha,7bet...	-0.970079	0.00132953	Group	**	0.00219772
Manes.14G163000	Palmitoyl glucuronide	-0.970062	0.00133097	Group	**	0.00164317
Manes.08G015500	Polyoxyethylene dioleate	-0.97006	0.00133116	Group	**	0.00402549
Manes.01G030100	D-Maltose	-0.97004	0.00133293	Group	**	0.00217587
Manes.07G114800	O-(17-carboxyheptadecanoyl)carnitine	-0.970034	0.00133349	Group	**	0.00199029
Manes.02G133200	Bis(2-ethylhexyl) phthalate	-0.970031	0.00133376	Group	**	0.00270903
Manes.08G117800	(25S)-5alpha-cholestan-3beta,6alpha,7bet...	-0.970029	0.0013339	Group	**	0.00219772
Manes.07G136900	D-Maltose	-0.970007	0.00133587	Group	**	0.00217587
Manes.10G067800	17-Octadecynoic Acid	-0.96998	0.00133823	Group	**	0.0027133
Manes.05G132600	DG(O-16:0/18:1(9Z))	-0.969978	0.00133847	Group	**	0.00147084
Manes.16G030000	Palmitic acid	-0.969957	0.00134031	Group	**	0.00204057
Manes.08G068400	N1-trans-Feruloylagmatine	-0.969943	0.00134152	Group	**	0.00297007
Manes.15G011700	17-Octadecynoic Acid	-0.969887	0.00134657	Group	**	0.0027133
Manes.14G001000	Pinolenic Acid	-0.96987	0.00134803	Group	**	0.00171443
Manes.12G076800	Sorbitan palmitate	-0.969847	0.00135006	Group	**	0.0018117
Manes.08G068400	Neurine	-0.969816	0.00135282	Group	**	0.00152003
Manes.14G086900	Levan	-0.969801	0.00135417	Group	**	0.00387253
Manes.11G081700	DG(O-16:0/18:1(9Z))	-0.969801	0.00135418	Group	**	0.00147194
Manes.01G106600	(25S)-5alpha-cholestan-3beta,6alpha,7bet...	-0.969781	0.00135599	Group	**	0.00219772
Manes.03G134200	(Z)-2-Decene-4,6,8-triyn-1-ol	-0.969759	0.00135793	Group	**	0.00208912
Manes.12G127500	Ceriporic acid C	-0.969756	0.0013582	Group	**	0.00354295
Manes.09G065800	17-Octadecynoic Acid	-0.969745	0.00135917	Group	**	0.0027133
Manes.03G202400	Sucrose	-0.969712	0.00136212	Group	**	0.00138992
Manes.12G127500	Bis(2-ethylhexyl) phthalate	-0.969712	0.00136219	Group	**	0.00270903
Manes.09G171100	10-F2-dihomo-IsoP	-0.969704	0.00136283	Group	**	0.00308918
Manes.14G034600	Thiabendazole	-0.969685	0.00136456	Group	**	0.00370816
Manes.14G049200	Piperaduncin B	-0.969671	0.00136582	Group	**	0.00774091
Manes.08G108200	Bis(2-ethylhexyl) phthalate	-0.96965	0.00136768	Group	**	0.00270903
Manes.04G111000	Palmitic acid	-0.969646	0.00136804	Group	**	0.00204057
Manes.01G078200	10-F2-dihomo-IsoP	-0.969645	0.0013682	Group	**	0.00308918
Manes.02G177601	IC202A	-0.969616	0.00137073	Group	**	0.00428323
Manes.01G078200	N1-trans-Feruloylagmatine	-0.969614	0.00137091	Group	**	0.00297007
Manes.12G076800	Palmitic acid	-0.969614	0.00137097	Group	**	0.00204057
Manes.04G052000	Pinolenic Acid	-0.969607	0.00137154	Group	**	0.00171443
Manes.18G013200	Thiabendazole	-0.969593	0.00137279	Group	**	0.00370816
Manes.08G117800	Raltitrexed	-0.969586	0.00137342	Group	**	0.0038252
Manes.05G132600	IC202A	-0.969558	0.00137601	Group	**	0.00428323
Manes.12G113600	Bis(2-ethylhexyl) phthalate	-0.969547	0.00137699	Group	**	0.00270903
Manes.02G133200	(25S)-5alpha-cholestan-3beta,6alpha,7bet...	-0.969475	0.00138346	Group	**	0.00219772
Manes.07G136900	Raltitrexed	-0.969474	0.00138354	Group	**	0.0038252
Manes.10G122600	Thiabendazole	-0.969471	0.00138384	Group	**	0.00370816
Manes.05G195080	Linusic acid	-0.969452	0.00138553	Group	**	0.00171053
Manes.11G081700	10-F2-dihomo-IsoP	-0.969441	0.00138654	Group	**	0.00308918
Manes.15G088200	Bethanechol	-0.969402	0.00138999	Group	**	0.00620566
Manes.04G052000	Palmitoyl glucuronide	-0.969395	0.0013907	Group	**	0.00167555
Manes.04G124600	PIM1(16:0/18:1(9Z))	-0.969349	0.00139478	Group	**	0.0019372
Manes.02G155100	17-Octadecynoic Acid	-0.969346	0.0013951	Group	**	0.0027133
Manes.13G063873	16-carboxy-17,18,19,20-tetranor-leukotri...	-0.969332	0.00139632	Group	**	0.00238133
Manes.05G140400	N1-trans-Feruloylagmatine	-0.969319	0.00139758	Group	**	0.00297007
Manes.08G108200	N1-trans-Feruloylagmatine	-0.969281	0.001401	Group	**	0.00297007
Manes.02G134700	Thiabendazole	-0.969257	0.00140321	Group	**	0.00370816
Manes.09G073000	O-(17-carboxyheptadecanoyl)carnitine	-0.969246	0.00140416	Group	**	0.0020207
Manes.12G002500	O-(17-carboxyheptadecanoyl)carnitine	-0.969244	0.00140436	Group	**	0.0020207
Manes.10G122600	N1-trans-Feruloylagmatine	-0.96923	0.00140558	Group	**	0.00297007
Manes.03G134200	Raltitrexed	-0.969212	0.00140728	Group	**	0.0038252
Manes.01G038900	Bis(2-ethylhexyl) phthalate	-0.969155	0.00141247	Group	**	0.00270903
Manes.10G122600	Bis(2-ethylhexyl) phthalate	-0.96915	0.00141286	Group	**	0.00270903
Manes.02G134700	Levan	-0.96915	0.00141292	Group	**	0.00387253
Manes.09G171100	Ceriporic acid C	-0.96911	0.00141654	Group	**	0.00354295
Manes.01G222600	O-(17-carboxyheptadecanoyl)carnitine	-0.969075	0.00141973	Group	**	0.0020207
Manes.11G081700	N1-trans-Feruloylagmatine	-0.969065	0.0014207	Group	**	0.00297007
Manes.12G009900	Bis(2-ethylhexyl) phthalate	-0.969064	0.00142071	Group	**	0.00270903
Manes.04G125200	Ceriporic acid C	-0.969044	0.00142256	Group	**	0.00354295
Manes.01G222600	(Z)-2-Decene-4,6,8-triyn-1-ol	-0.969028	0.00142407	Group	**	0.00211574
Manes.06G169100	Bis(2-ethylhexyl) phthalate	-0.968987	0.00142781	Group	**	0.00270903
Manes.03G129600	D-Maltose	-0.968926	0.0014334	Group	**	0.00217587
Manes.14G034600	Levan	-0.968922	0.00143378	Group	**	0.00387253
Manes.09G138100	O-(17-carboxyheptadecanoyl)carnitine	-0.968912	0.0014347	Group	**	0.0020207
Manes.11G081700	Inulobiose	-0.96889	0.00143673	Group	**	0.00159637
Manes.09G171400	Palmitoyl glucuronide	-0.968852	0.0014402	Group	**	0.00170111
Manes.01G055200	(Z)-2-Decene-4,6,8-triyn-1-ol	-0.968823	0.00144283	Group	**	0.00211574
Manes.09G065800	16-carboxy-17,18,19,20-tetranor-leukotri...	-0.968823	0.00144283	Group	**	0.00238133
Manes.14G001000	Palmitoyl glucuronide	-0.968789	0.00144595	Group	**	0.00170111
Manes.10G109900	D-Maltose	-0.968766	0.00144807	Group	**	0.00217587
Manes.11G115200	Pinolenic Acid	-0.968743	0.00145019	Group	**	0.00179035
Manes.01G055200	Thiabendazole	-0.968721	0.00145223	Group	**	0.00370816
Manes.07G136900	Bis(2-ethylhexyl) phthalate	-0.968721	0.00145226	Group	**	0.00270903
Manes.14G116200	Palmitic acid	-0.968702	0.00145406	Group	**	0.00209595
Manes.12G002500	DG(15:0/0:0/15:0) (d5)	-0.968674	0.00145662	Group	**	0.00161847
Manes.14G021900	IC202A	-0.968672	0.00145683	Group	**	0.00428323
Manes.08G108200	10-F2-dihomo-IsoP	-0.968668	0.00145714	Group	**	0.00308918
Manes.08G117800	Thiabendazole	-0.968655	0.00145832	Group	**	0.00370816
Manes.04G055632	Levan	-0.968645	0.00145929	Group	**	0.00387253
Manes.08G068400	10-F2-dihomo-IsoP	-0.968639	0.00145982	Group	**	0.00308918
Manes.02G133200	Maltotriose	-0.968637	0.00146004	Group	**	0.00242598
Manes.10G122600	10-F2-dihomo-IsoP	-0.968621	0.00146153	Group	**	0.00308918
Manes.01G173800	Linusic acid	-0.96862	0.0014616	Group	**	0.00174648
Manes.10G115100	Linusic acid	-0.968601	0.00146332	Group	**	0.00174648
Manes.09G138100	Bis(2-ethylhexyl) phthalate	-0.968581	0.0014652	Group	**	0.00270903
Manes.06G017200	Linusic acid	-0.968561	0.00146704	Group	**	0.00174648
Manes.04G124600	IC202A	-0.968557	0.00146743	Group	**	0.00428323
Manes.15G088200	PI(22:6(4Z,7Z,10Z,13Z,16Z,19Z)/22:1(11Z)...	-0.968534	0.00146955	Group	**	0.00153078
Manes.08G145200	17-Octadecynoic Acid	-0.968515	0.00147137	Group	**	0.0027133
Manes.15G011700	Polyoxyethylene dioleate	-0.968512	0.00147161	Group	**	0.00402549
Manes.13G141400	Deoxyhypusine	-0.968509	0.00147189	Group	**	0.00156584
Manes.14G034900	Bis(2-ethylhexyl) phthalate	-0.968487	0.00147393	Group	**	0.00270903
Manes.10G019200	DG(O-16:0/18:1(9Z))	-0.968481	0.00147451	Group	**	0.00156863
Manes.09G073000	Linustatin	-0.96846	0.00147648	Group	**	0.00490892
Manes.09G073000	Thiabendazole	-0.968435	0.00147875	Group	**	0.00370816
Manes.01G222600	Maltotriose	-0.968424	0.00147985	Group	**	0.00242598
Manes.14G139400	Ceriporic acid C	-0.968403	0.00148181	Group	**	0.00354295
Manes.12G023100	Ribose-1-arsenate	-0.968372	0.00148464	Group	**	0.00176743
Manes.05G087400	17-Octadecynoic Acid	-0.968362	0.00148562	Group	**	0.0027133
Manes.03G134200	(25S)-5alpha-cholestan-3beta,6alpha,7bet...	-0.968359	0.00148593	Group	**	0.00227214
Manes.01G174200	17-Octadecynoic Acid	-0.968316	0.00148987	Group	**	0.0027133
Manes.16G030000	Sorbitan palmitate	-0.968294	0.00149198	Group	**	0.00196313
Manes.08G067800	Thiabendazole	-0.968285	0.00149278	Group	**	0.00370816
Manes.05G140400	10-F2-dihomo-IsoP	-0.96828	0.0014933	Group	**	0.00308918
Manes.12G009700	17-Octadecynoic Acid	-0.968259	0.0014952	Group	**	0.0027133
Manes.03G202400	trans-2-Hexenedioic acid	-0.968247	0.00149636	Group	**	0.00154264
Manes.05G140400	Neurine	-0.968223	0.00149864	Group	**	0.00164685
Manes.07G114800	(25S)-5alpha-cholestan-3beta,6alpha,7bet...	-0.968212	0.00149961	Group	**	0.00227214
Manes.01G173800	N-Methylformamide	-0.968208	0.0015	Group	**	0.00153061
Manes.14G034900	O-(17-carboxyheptadecanoyl)carnitine	-0.9682	0.00150078	Group	**	0.00205586
Manes.14G139400	Bis(2-ethylhexyl) phthalate	-0.968196	0.0015012	Group	**	0.00270903
Manes.01G220400	3-hydroxy-2-[3-methoxy-4-(sulfooxy)pheny...	-0.968192	0.00150152	Group	**	0.00159737
Manes.18G044600	Deoxyhypusine	-0.968146	0.00150582	Group	**	0.00156856
Manes.16G116900	Raltitrexed	-0.968127	0.00150767	Group	**	0.0038252
Manes.02G020100	Palmitic acid	-0.968094	0.00151073	Group	**	0.00212779
Manes.09G171100	p-CHLOROPHENYLALANINE	-0.968058	0.00151414	Group	**	0.00261381
Manes.14G034900	Raltitrexed	-0.968026	0.0015172	Group	**	0.0038252
Manes.16G119200	17-Octadecynoic Acid	-0.968009	0.00151874	Group	**	0.0027133
Manes.15G011800	16-carboxy-17,18,19,20-tetranor-leukotri...	-0.967991	0.00152048	Group	**	0.00238133
Manes.04G125200	(Z)-2-Decene-4,6,8-triyn-1-ol	-0.967988	0.00152072	Group	**	0.00211574
Manes.14G069300	Polyoxyethylene dioleate	-0.967972	0.00152229	Group	**	0.00402549
Manes.08G117800	Levan	-0.96797	0.00152242	Group	**	0.00387253
Manes.09G171100	Bis(2-ethylhexyl) phthalate	-0.967949	0.00152446	Group	**	0.00270903
Manes.01G030100	Ceriporic acid C	-0.967938	0.00152553	Group	**	0.00354295
Manes.03G122050	Thiabendazole	-0.967936	0.00152568	Group	**	0.00370816
Manes.14G034600	Raltitrexed	-0.967929	0.00152634	Group	**	0.0038252
Manes.09G138100	(Z)-2-Decene-4,6,8-triyn-1-ol	-0.967908	0.00152829	Group	**	0.00211574
Manes.01G055200	O-(17-carboxyheptadecanoyl)carnitine	-0.967898	0.0015293	Group	**	0.00206662
Manes.14G069300	16-carboxy-17,18,19,20-tetranor-leukotri...	-0.967888	0.0015302	Group	**	0.00238133
Manes.01G030100	N1-trans-Feruloylagmatine	-0.967886	0.00153036	Group	**	0.00297007
Manes.10G019200	3-hydroxy-adipic acid	-0.967837	0.00153504	Group	**	0.001599
Manes.08G068400	Inulobiose	-0.96782	0.00153667	Group	**	0.00168865
Manes.01G174200	Polyoxyethylene dioleate	-0.967807	0.00153787	Group	**	0.00402549
Manes.14G034900	(Z)-2-Decene-4,6,8-triyn-1-ol	-0.967806	0.00153804	Group	**	0.00211574
Manes.04G055632	Thiabendazole	-0.967752	0.00154309	Group	**	0.00370816
Manes.09G073000	Bis(2-ethylhexyl) phthalate	-0.967741	0.00154414	Group	**	0.00270903
Manes.09G073000	(Z)-2-Decene-4,6,8-triyn-1-ol	-0.967738	0.00154449	Group	**	0.00211574
Manes.08G067800	N1-trans-Feruloylagmatine	-0.967706	0.00154748	Group	**	0.00297007
Manes.16G030000	Piperaduncin B	-0.967704	0.00154768	Group	**	0.00774091
Manes.09G073000	(25S)-5alpha-cholestan-3beta,6alpha,7bet...	-0.967665	0.00155145	Group	**	0.00231559
Manes.10G122600	Raltitrexed	-0.967603	0.00155734	Group	**	0.0038252
Manes.14G034600	N1-trans-Feruloylagmatine	-0.967563	0.00156117	Group	**	0.00297007
Manes.18G044600	Allose	-0.967539	0.00156351	Group	**	0.00159542
Manes.14G086900	3-hydroxy-2-[3-methoxy-4-(sulfooxy)pheny...	-0.967534	0.00156396	Group	**	0.00164628
Manes.15G149500	16-carboxy-17,18,19,20-tetranor-leukotri...	-0.967531	0.00156426	Group	**	0.00238133
Manes.01G011400	DG(18:3(9Z,12Z,15Z)/18:3(9Z,12Z,15Z)/0:0...	-0.967507	0.00156652	Group	**	0.00388463
Manes.12G127500	Maltotriose	-0.967488	0.00156834	Group	**	0.00244152
Manes.18G044600	Levan	-0.967466	0.00157048	Group	**	0.00387253
Manes.18G044600	p-CHLOROPHENYLALANINE	-0.967438	0.00157319	Group	**	0.00261381
Manes.15G088200	3-hydroxy-adipic acid	-0.967406	0.00157628	Group	**	0.00162503
Manes.04G002200	DG(18:3(9Z,12Z,15Z)/18:3(9Z,12Z,15Z)/0:0...	-0.967404	0.0015764	Group	**	0.00388463
Manes.14G069300	17-Octadecynoic Acid	-0.967399	0.00157692	Group	**	0.0027133
Manes.11G089800	Polyoxyethylene dioleate	-0.967382	0.00157858	Group	**	0.00402549
Manes.06G163300	Maltotriose	-0.96735	0.00158165	Group	**	0.00244152
Manes.14G163000	16-carboxy-17,18,19,20-tetranor-leukotri...	-0.967335	0.00158311	Group	**	0.00238133
Manes.13G141400	Linusic acid	-0.967311	0.00158535	Group	**	0.00185844
Manes.01G030100	PIM1(16:0/18:1(9Z))	-0.96729	0.00158737	Group	**	0.0021165
Manes.10G109900	p-CHLOROPHENYLALANINE	-0.967282	0.00158818	Group	**	0.00261381
Manes.08G067800	Raltitrexed	-0.967251	0.00159116	Group	**	0.0038252
Manes.08G145200	16-carboxy-17,18,19,20-tetranor-leukotri...	-0.967206	0.00159549	Group	**	0.00238133
Manes.07G136900	Linusic acid	-0.967178	0.00159825	Group	**	0.00185844
Manes.04G052000	Palmitic acid	-0.967166	0.00159946	Group	**	0.00222147
Manes.01G038900	DG(15:0/0:0/15:0) (d5)	-0.967156	0.00160035	Group	**	0.00175863
Manes.02G134700	Raltitrexed	-0.967109	0.00160496	Group	**	0.0038252
Manes.12G002500	(25S)-5alpha-cholestan-3beta,6alpha,7bet...	-0.96708	0.00160773	Group	**	0.00233765
Manes.01G078200	Maltotriose	-0.967076	0.00160816	Group	**	0.00244152
Manes.03G122050	Ceriporic acid C	-0.967047	0.001611	Group	**	0.00354295
Manes.08G067800	10-F2-dihomo-IsoP	-0.96704	0.0016116	Group	**	0.00308918
Manes.05G140400	Inulobiose	-0.967037	0.00161193	Group	**	0.00173326
Manes.14G116200	17-Octadecynoic Acid	-0.967034	0.0016122	Group	**	0.0027133
Manes.08G067800	Levan	-0.967027	0.00161295	Group	**	0.00387253
Manes.04G125200	(25S)-5alpha-cholestan-3beta,6alpha,7bet...	-0.967004	0.00161512	Group	**	0.00233765
Manes.12G023100	Piperaduncin B	-0.966951	0.00162035	Group	**	0.00774091
Manes.10G122600	Levan	-0.966939	0.00162151	Group	**	0.00387253
Manes.14G086900	D-Maltose	-0.96693	0.00162231	Group	**	0.00230588
Manes.12G009700	DG(18:3(9Z,12Z,15Z)/18:3(9Z,12Z,15Z)/0:0...	-0.966925	0.00162283	Group	**	0.00388463
Manes.18G044600	Raltitrexed	-0.966922	0.00162313	Group	**	0.0038252
Manes.14G034600	10-F2-dihomo-IsoP	-0.966882	0.00162702	Group	**	0.00308918
Manes.15G160800	Ribose-1-arsenate	-0.966845	0.00163067	Group	**	0.00187433
Manes.05G195080	Methoxamine	-0.966842	0.00163099	Group	**	0.00883611
Manes.15G080700	N1-trans-Feruloylagmatine	-0.966814	0.00163369	Group	**	0.00297007
Manes.04G111000	9(S)-HODE	-0.966812	0.00163392	Group	**	0.00185673
Manes.10G060650	17-Octadecynoic Acid	-0.966788	0.00163622	Group	**	0.0027133
Manes.02G133200	D-Maltose	-0.966778	0.00163717	Group	**	0.00230588
Manes.18G013200	3-hydroxy-2-[3-methoxy-4-(sulfooxy)pheny...	-0.96677	0.00163798	Group	**	0.00170623
Manes.08G169800	17-Octadecynoic Acid	-0.966728	0.00164208	Group	**	0.0027133
Manes.04G055632	Bis(2-ethylhexyl) phthalate	-0.966715	0.00164339	Group	**	0.00273899
Manes.14G034900	(25S)-5alpha-cholestan-3beta,6alpha,7bet...	-0.9667	0.00164488	Group	**	0.00233765
Manes.16G116900	(Z)-2-Decene-4,6,8-triyn-1-ol	-0.966672	0.00164766	Group	**	0.00222656
Manes.14G021900	p-CHLOROPHENYLALANINE	-0.966672	0.00164766	Group	**	0.00261381
Manes.13G141400	DG(15:0/0:0/15:0) (d5)	-0.96667	0.00164783	Group	**	0.00178532
Manes.05G132600	Inulobiose	-0.966664	0.00164841	Group	**	0.00175363
Manes.15G080700	Levan	-0.96666	0.00164879	Group	**	0.00387253
Manes.01G038900	Vidarabine	-0.966633	0.00165142	Group	**	0.0118426
Manes.04G052000	16-carboxy-17,18,19,20-tetranor-leukotri...	-0.966616	0.0016531	Group	**	0.00243103
Manes.06G163300	Ceriporic acid C	-0.966602	0.00165446	Group	**	0.00354295
Manes.15G088200	Methoxamine	-0.96658	0.00165672	Group	**	0.00883611
Manes.01G106600	Raltitrexed	-0.966539	0.00166071	Group	**	0.0038252
Manes.14G139400	Maltotriose	-0.966536	0.00166102	Group	**	0.00245446
Manes.10G019200	PI(22:6(4Z,7Z,10Z,13Z,16Z,19Z)/22:1(11Z)...	-0.96652	0.00166258	Group	**	0.001714
Manes.01G030100	10-F2-dihomo-IsoP	-0.966508	0.00166374	Group	**	0.00308918
Manes.09G171100	Maltotriose	-0.966455	0.00166903	Group	**	0.00245446
Manes.03G122050	Levan	-0.966447	0.00166986	Group	**	0.00387253
Manes.08G169900	Polyoxyethylene dioleate	-0.966435	0.00167101	Group	**	0.00402549
Manes.12G043901	DG(18:3(9Z,12Z,15Z)/18:3(9Z,12Z,15Z)/0:0...	-0.96643	0.00167153	Group	**	0.00388463
Manes.05G195080	Bis(2-ethylhexyl) phthalate	-0.966331	0.00168136	Group	**	0.00275614
Manes.12G127500	IC202A	-0.96633	0.00168142	Group	**	0.00428323
Manes.17G080100	N1-trans-Feruloylagmatine	-0.966244	0.00168993	Group	**	0.00297007
Manes.01G222600	(25S)-5alpha-cholestan-3beta,6alpha,7bet...	-0.966244	0.00169001	Group	**	0.00233765
Manes.02G177601	p-CHLOROPHENYLALANINE	-0.966242	0.0016902	Group	**	0.00261381
Manes.18G016500	DG(18:3(9Z,12Z,15Z)/18:3(9Z,12Z,15Z)/0:0...	-0.966234	0.00169093	Group	**	0.00388463
Manes.16G116900	O-(17-carboxyheptadecanoyl)carnitine	-0.966201	0.00169428	Group	**	0.00216841
Manes.18G016500	Palmitic acid	-0.966185	0.00169581	Group	**	0.00229163
Manes.12G009900	O-(17-carboxyheptadecanoyl)carnitine	-0.966159	0.00169842	Group	**	0.00216841
Manes.15G088200	N-Methylformamide	-0.966158	0.00169851	Group	**	0.00171567
Manes.06G169100	Linustatin	-0.966146	0.00169979	Group	**	0.00490892
Manes.08G068400	IC202A	-0.966131	0.00170122	Group	**	0.00428323
Manes.11G150800	IC202A	-0.966124	0.00170197	Group	**	0.00428323
Manes.03G028300	Ribose-1-arsenate	-0.966119	0.00170246	Group	**	0.00189162
Manes.12G023100	17-Octadecynoic Acid	-0.966087	0.00170564	Group	**	0.0027133
Manes.01G030100	Bis(2-ethylhexyl) phthalate	-0.966055	0.00170881	Group	**	0.00275614
Manes.06G017200	O-(17-carboxyheptadecanoyl)carnitine	-0.966013	0.00171304	Group	**	0.00216841
Manes.10G115100	(Z)-2-Decene-4,6,8-triyn-1-ol	-0.966	0.00171434	Group	**	0.00228579
Manes.01G220400	Raltitrexed	-0.965977	0.00171662	Group	**	0.0038252
Manes.11G089800	DG(18:3(9Z,12Z,15Z)/18:3(9Z,12Z,15Z)/0:0...	-0.965977	0.00171669	Group	**	0.00388463
Manes.15G080700	10-F2-dihomo-IsoP	-0.965975	0.00171682	Group	**	0.00308918
Manes.09G073000	Levan	-0.965961	0.00171829	Group	**	0.00387253
Manes.01G055200	(25S)-5alpha-cholestan-3beta,6alpha,7bet...	-0.965947	0.00171967	Group	**	0.00233765
Manes.06G017200	Methoxamine	-0.965901	0.00172426	Group	**	0.00883611
Manes.14G049200	Sorbitan palmitate	-0.965891	0.00172532	Group	**	0.00215943
Manes.05G132600	Neurine	-0.965875	0.00172686	Group	**	0.00183708
Manes.09G138100	(25S)-5alpha-cholestan-3beta,6alpha,7bet...	-0.965846	0.00172986	Group	**	0.00233765
Manes.09G065800	Polyoxyethylene dioleate	-0.965836	0.00173087	Group	**	0.00402549
Manes.02G133200	N1-trans-Feruloylagmatine	-0.96579	0.00173542	Group	**	0.00297007
Manes.01G055200	Raltitrexed	-0.965781	0.00173633	Group	**	0.0038252
Manes.01G078200	Ceriporic acid C	-0.965775	0.00173697	Group	**	0.00354295
Manes.12G076800	17-Octadecynoic Acid	-0.96576	0.00173848	Group	**	0.0027133
Manes.10G060650	16-carboxy-17,18,19,20-tetranor-leukotri...	-0.965752	0.00173927	Group	**	0.00252068
Manes.08G015500	Gingerglycolipid C	-0.965742	0.0017403	Group	**	0.00813578
Manes.03G122050	Raltitrexed	-0.9657	0.00174456	Group	**	0.0038252
Manes.12G009900	(Z)-2-Decene-4,6,8-triyn-1-ol	-0.965689	0.00174567	Group	**	0.00229239
Manes.01G106600	N1-trans-Feruloylagmatine	-0.96568	0.00174661	Group	**	0.00297007
Manes.13G124500	Linusic acid	-0.965673	0.00174731	Group	**	0.00198114
Manes.11G081700	IC202A	-0.96565	0.00174964	Group	**	0.00428323
Manes.05G203200	17-Octadecynoic Acid	-0.965636	0.001751	Group	**	0.0027133
Manes.09G171400	Pinolenic Acid	-0.965618	0.00175284	Group	**	0.00199564
Manes.07G136900	Levan	-0.965595	0.0017552	Group	**	0.00387253
Manes.03G134200	Thiabendazole	-0.965594	0.00175531	Group	**	0.00370816
Manes.06G163300	Thiabendazole	-0.965581	0.00175662	Group	**	0.00370816
Manes.03G129600	p-CHLOROPHENYLALANINE	-0.965559	0.00175883	Group	**	0.00262512
Manes.01G220400	Linusic acid	-0.96555	0.00175973	Group	**	0.00198114
Manes.16G030000	17-Octadecynoic Acid	-0.965545	0.00176026	Group	**	0.0027133
Manes.08G145200	Polyoxyethylene dioleate	-0.965535	0.00176132	Group	**	0.00402549
Manes.11G115200	Palmitic acid	-0.965518	0.00176305	Group	**	0.00232303
Manes.10G115100	O-(17-carboxyheptadecanoyl)carnitine	-0.965512	0.00176362	Group	**	0.00220226
Manes.05G195080	(Z)-2-Decene-4,6,8-triyn-1-ol	-0.965497	0.00176514	Group	**	0.00229239
Manes.03G142000	Pinolenic Acid	-0.965493	0.00176558	Group	**	0.00199564
Manes.17G080100	10-F2-dihomo-IsoP	-0.965491	0.00176579	Group	**	0.00308918
Manes.08G108200	Ceriporic acid C	-0.96549	0.00176583	Group	**	0.00354295
Manes.01G220400	Vidarabine	-0.965464	0.00176855	Group	**	0.0118426
Manes.09G171400	Sorbitan palmitate	-0.965463	0.00176856	Group	**	0.00217937
Manes.03G134200	Levan	-0.965462	0.00176875	Group	**	0.00387253
Manes.10G019200	Linusic acid	-0.965425	0.0017725	Group	**	0.00198114
Manes.05G140400	IC202A	-0.965417	0.00177327	Group	**	0.00428323
Manes.03G142000	Palmitoyl glucuronide	-0.96534	0.00178119	Group	**	0.00200134
Manes.12G113600	Linusic acid	-0.965322	0.00178303	Group	**	0.00198114
Manes.05G195080	O-(17-carboxyheptadecanoyl)carnitine	-0.965314	0.00178383	Group	**	0.00220226
Manes.04G125200	Inulobiose	-0.965305	0.00178477	Group	**	0.00187871
Manes.09G138100	Ceriporic acid C	-0.965269	0.00178845	Group	**	0.00354295
Manes.13G063873	17-Octadecynoic Acid	-0.965219	0.00179358	Group	**	0.0027133
Manes.15G011700	DG(18:3(9Z,12Z,15Z)/18:3(9Z,12Z,15Z)/0:0...	-0.965219	0.00179359	Group	**	0.00388463
Manes.05G195080	Raltitrexed	-0.965153	0.00180035	Group	**	0.0038252
Manes.15G160800	Polyoxyethylene dioleate	-0.965144	0.00180122	Group	**	0.00402549
Manes.03G142000	Palmitic acid	-0.965129	0.00180279	Group	**	0.00232303
Manes.03G160600	DG(18:3(9Z,12Z,15Z)/18:3(9Z,12Z,15Z)/0:0...	-0.965125	0.00180321	Group	**	0.00388463
Manes.13G141400	Levan	-0.965123	0.00180338	Group	**	0.00387253
Manes.15G080700	Thiabendazole	-0.965075	0.0018083	Group	**	0.00370816
Manes.05G132600	4-O-Methyl-a-D-glucosyl-(1->2)-b-D-xylos...	-0.96506	0.00180988	Group	**	0.00205668
Manes.14G086900	Thiabendazole	-0.965058	0.0018101	Group	**	0.00370816
Manes.18G016500	Sorbitan palmitate	-0.965053	0.00181064	Group	**	0.0021815
Manes.10G020600	DG(18:3(9Z,12Z,15Z)/18:3(9Z,12Z,15Z)/0:0...	-0.96505	0.0018109	Group	**	0.00388463
Manes.08G108200	Thiabendazole	-0.965037	0.00181226	Group	**	0.00370816
Manes.12G002500	(Z)-2-Decene-4,6,8-triyn-1-ol	-0.964973	0.00181882	Group	**	0.00233182
Manes.04G111000	17-Octadecynoic Acid	-0.964959	0.00182032	Group	**	0.0027133
Manes.09G171400	9(S)-HODE	-0.964875	0.00182893	Group	**	0.00196659
Manes.02G134700	N1-trans-Feruloylagmatine	-0.964869	0.00182958	Group	**	0.00297007
Manes.01G174200	16-carboxy-17,18,19,20-tetranor-leukotri...	-0.964854	0.00183116	Group	**	0.00252948
Manes.03G142000	16-carboxy-17,18,19,20-tetranor-leukotri...	-0.964851	0.00183144	Group	**	0.00252948
Manes.10G115100	(25S)-5alpha-cholestan-3beta,6alpha,7bet...	-0.96485	0.00183154	Group	**	0.0023642
Manes.12G009900	PIM1(16:0/18:1(9Z))	-0.964834	0.00183323	Group	**	0.00232343
Manes.03G122050	IC202A	-0.964819	0.0018348	Group	**	0.00428323
Manes.06G163300	IC202A	-0.964817	0.00183499	Group	**	0.00428323
Manes.14G021900	PIM1(16:0/18:1(9Z))	-0.964812	0.00183551	Group	**	0.00232343
Manes.03G142000	Ribose-1-arsenate	-0.9648	0.00183674	Group	**	0.00199645
Manes.16G116900	(25S)-5alpha-cholestan-3beta,6alpha,7bet...	-0.964775	0.00183937	Group	**	0.0023642
Manes.03G202400	PI(22:6(4Z,7Z,10Z,13Z,16Z,19Z)/22:1(11Z)...	-0.96474	0.00184297	Group	**	0.00188058
Manes.10G020600	17-Octadecynoic Acid	-0.96472	0.00184504	Group	**	0.0027133
Manes.11G115200	16-carboxy-17,18,19,20-tetranor-leukotri...	-0.964706	0.00184652	Group	**	0.00252948
Manes.01G222600	D-Maltose	-0.964683	0.00184892	Group	**	0.00249854
Manes.02G133200	Ceriporic acid C	-0.964668	0.0018505	Group	**	0.00354295
Manes.10G109900	N1-trans-Feruloylagmatine	-0.964612	0.00185632	Group	**	0.00297007
Manes.06G163300	Levan	-0.96461	0.00185648	Group	**	0.00387253
Manes.08G117800	N1-trans-Feruloylagmatine	-0.964581	0.00185958	Group	**	0.00297007
Manes.06G169100	N1-trans-Feruloylagmatine	-0.964561	0.00186164	Group	**	0.00297007
Manes.10G122600	Ceriporic acid C	-0.964558	0.0018619	Group	**	0.00354295
Manes.10G019200	DG(15:0/0:0/15:0) (d5)	-0.964521	0.00186582	Group	**	0.00198492
Manes.18G044600	Vidarabine	-0.964514	0.0018665	Group	**	0.0118426
Manes.12G127500	Thiabendazole	-0.964492	0.00186885	Group	**	0.00370816
Manes.12G009900	Maltotriose	-0.96449	0.001869	Group	**	0.00256721
Manes.15G088200	Nonoxynol-9	-0.964488	0.00186923	Group	**	0.00621688
Manes.08G108200	Levan	-0.964479	0.00187024	Group	**	0.00387253
Manes.02G133200	10-F2-dihomo-IsoP	-0.964439	0.00187443	Group	**	0.00308918
Manes.15G088200	4-O-Methyl-a-D-glucosyl-(1->2)-b-D-xylos...	-0.964418	0.00187657	Group	**	0.00209667
Manes.02G134700	10-F2-dihomo-IsoP	-0.964406	0.00187786	Group	**	0.00308918
Manes.07G136900	Thiabendazole	-0.9644	0.00187844	Group	**	0.00370816
Manes.18G016500	17-Octadecynoic Acid	-0.964379	0.0018807	Group	**	0.00272566
Manes.01G078200	IC202A	-0.964369	0.00188173	Group	**	0.00428323
Manes.08G015500	Ribose-1-arsenate	-0.964366	0.00188202	Group	**	0.00202011
Manes.10G109900	10-F2-dihomo-IsoP	-0.964308	0.00188816	Group	**	0.00308918
Manes.09G171100	IC202A	-0.964301	0.00188886	Group	**	0.00428323
Manes.06G017200	(25S)-5alpha-cholestan-3beta,6alpha,7bet...	-0.964301	0.00188887	Group	**	0.0023642
Manes.01G078200	Thiabendazole	-0.964279	0.00189116	Group	**	0.00370816
Manes.05G195080	(25S)-5alpha-cholestan-3beta,6alpha,7bet...	-0.964277	0.00189136	Group	**	0.0023642
Manes.16G060225	DG(18:3(9Z,12Z,15Z)/18:3(9Z,12Z,15Z)/0:0...	-0.964239	0.00189538	Group	**	0.00388463
Manes.01G030100	p-CHLOROPHENYLALANINE	-0.964204	0.00189913	Group	**	0.00267826
Manes.01G106600	10-F2-dihomo-IsoP	-0.96417	0.00190267	Group	**	0.00308918
Manes.06G169100	10-F2-dihomo-IsoP	-0.964165	0.00190317	Group	**	0.00308918
Manes.12G002500	4-O-Methyl-a-D-glucosyl-(1->2)-b-D-xylos...	-0.964154	0.0019044	Group	**	0.00209667
Manes.01G173800	trans-2-Hexenedioic acid	-0.964154	0.0019044	Group	**	0.00194263
Manes.14G086900	Linusic acid	-0.964151	0.00190474	Group	**	0.00205024
Manes.08G068400	4-O-Methyl-a-D-glucosyl-(1->2)-b-D-xylos...	-0.96412	0.00190797	Group	**	0.00209667
Manes.10G115100	Bis(2-ethylhexyl) phthalate	-0.964105	0.00190955	Group	**	0.00289051
Manes.10G060650	Polyoxyethylene dioleate	-0.964066	0.00191372	Group	**	0.00402549
Manes.13G141400	Methoxamine	-0.964065	0.00191378	Group	**	0.00883611
Manes.15G011800	Polyoxyethylene dioleate	-0.964041	0.00191631	Group	**	0.00402549
Manes.04G055632	Linusic acid	-0.964021	0.00191847	Group	**	0.00205024
Manes.02G155100	Polyoxyethylene dioleate	-0.964	0.0019207	Group	**	0.00402549
Manes.01G030100	Maltotriose	-0.963993	0.0019214	Group	**	0.00256721
Manes.01G173800	O-(17-carboxyheptadecanoyl)carnitine	-0.963984	0.00192238	Group	**	0.00231611
Manes.15G088200	trans-2-Hexenedioic acid	-0.963976	0.0019232	Group	**	0.00194263
Manes.01G038900	3-hydroxy-2-[3-methoxy-4-(sulfooxy)pheny...	-0.963928	0.00192834	Group	**	0.00198798
Manes.02G133200	p-CHLOROPHENYLALANINE	-0.963879	0.00193357	Group	**	0.00268551
Manes.07G114800	N1-trans-Feruloylagmatine	-0.963848	0.00193681	Group	**	0.00297582
Manes.08G117800	10-F2-dihomo-IsoP	-0.963804	0.00194151	Group	**	0.00308918
Manes.03G202400	3-hydroxy-adipic acid	-0.963781	0.00194398	Group	**	0.00198365
Manes.10G122600	IC202A	-0.963769	0.00194525	Group	**	0.00428323
Manes.13G141400	Raltitrexed	-0.963757	0.00194652	Group	**	0.0038252
Manes.06G017200	(Z)-2-Decene-4,6,8-triyn-1-ol	-0.963743	0.00194801	Group	**	0.00237562
Manes.12G043901	Polyoxyethylene dioleate	-0.963697	0.00195299	Group	**	0.00402549
Manes.04G125200	4-O-Methyl-a-D-glucosyl-(1->2)-b-D-xylos...	-0.963645	0.00195845	Group	**	0.00212875
Manes.04G125200	N1-trans-Feruloylagmatine	-0.963586	0.00196485	Group	**	0.00297582
Manes.01G106600	Levan	-0.963491	0.00197499	Group	**	0.00387253
Manes.13G141400	O-(17-carboxyheptadecanoyl)carnitine	-0.963476	0.00197668	Group	**	0.00232551
Manes.06G163300	Bis(2-ethylhexyl) phthalate	-0.963471	0.00197723	Group	**	0.00289051
Manes.04G002200	Polyoxyethylene dioleate	-0.96346	0.00197835	Group	**	0.00402549
Manes.01G222600	N1-trans-Feruloylagmatine	-0.963397	0.0019851	Group	**	0.00297582
Manes.03G134200	N1-trans-Feruloylagmatine	-0.963317	0.0019938	Group	**	0.00297582
Manes.18G044600	D-Maltose	-0.963302	0.00199537	Group	**	0.0026114
Manes.15G149500	17-Octadecynoic Acid	-0.963289	0.0019968	Group	**	0.00273786
Manes.13G063873	Polyoxyethylene dioleate	-0.963283	0.00199751	Group	**	0.00402549
Manes.03G160600	Polyoxyethylene dioleate	-0.963218	0.00200447	Group	**	0.00402549
Manes.13G141400	(25S)-5alpha-cholestan-3beta,6alpha,7bet...	-0.963214	0.0020049	Group	**	0.00243762
Manes.18G013200	Vidarabine	-0.963128	0.00201427	Group	**	0.0118426
Manes.08G015500	17-Octadecynoic Acid	-0.963123	0.00201482	Group	**	0.00273786
Manes.03G129600	Nonoxynol-9	-0.963101	0.0020172	Group	**	0.00621688
Manes.10G067800	DG(18:3(9Z,12Z,15Z)/18:3(9Z,12Z,15Z)/0:0...	-0.963081	0.00201931	Group	**	0.00388463
Manes.10G115100	Vidarabine	-0.96307	0.00202051	Group	**	0.0118426
Manes.12G009900	(25S)-5alpha-cholestan-3beta,6alpha,7bet...	-0.963045	0.00202322	Group	**	0.00243762
Manes.10G122600	Linustatin	-0.963037	0.0020242	Group	**	0.00490892
Manes.02G020100	17-Octadecynoic Acid	-0.96302	0.00202602	Group	**	0.00273786
Manes.12G127500	Levan	-0.962999	0.00202823	Group	**	0.00390044
Manes.12G113600	Vidarabine	-0.962985	0.00202985	Group	**	0.0118426
Manes.11G081700	Neurine	-0.962968	0.00203164	Group	**	0.0021163
Manes.03G129600	PIM1(16:0/18:1(9Z))	-0.962866	0.00204276	Group	**	0.00252193
Manes.11G081700	4-O-Methyl-a-D-glucosyl-(1->2)-b-D-xylos...	-0.962866	0.00204276	Group	**	0.00217691
Manes.08G067800	Ceriporic acid C	-0.962862	0.00204323	Group	**	0.00354295
Manes.01G106600	Thiabendazole	-0.962859	0.00204361	Group	**	0.00385587
Manes.10G019200	Bis(2-ethylhexyl) phthalate	-0.962847	0.00204486	Group	**	0.00289051
Manes.05G140400	4-O-Methyl-a-D-glucosyl-(1->2)-b-D-xylos...	-0.962834	0.0020463	Group	**	0.00217691
Manes.07G114800	10-F2-dihomo-IsoP	-0.962807	0.00204923	Group	**	0.00318741
Manes.15G080700	Raltitrexed	-0.962778	0.00205242	Group	**	0.0038252
Manes.15G088200	Erythroskyrin	-0.962751	0.00205536	Group	**	0.0107439
Manes.03G202400	Linusic acid	-0.962725	0.00205819	Group	**	0.00216652
Manes.09G138100	N1-trans-Feruloylagmatine	-0.962717	0.00205908	Group	**	0.00302805
Manes.03G202400	O-(17-carboxyheptadecanoyl)carnitine	-0.962706	0.00206031	Group	**	0.00239571
Manes.08G108200	Raltitrexed	-0.962684	0.00206274	Group	**	0.0038252
Manes.01G106600	Ceriporic acid C	-0.962639	0.00206769	Group	**	0.00354295
Manes.09G171400	Palmitic acid	-0.962618	0.00207	Group	**	0.00249397
Manes.01G173800	Ceriporic acid C	-0.96257	0.0020753	Group	**	0.00354295
Manes.10G019200	Inulobiose	-0.96254	0.00207861	Group	**	0.00216522
Manes.08G169800	Gingerglycolipid C	-0.96253	0.00207974	Group	**	0.00813578
Manes.03G129600	Bis(2-ethylhexyl) phthalate	-0.962503	0.00208265	Group	**	0.00289051
Manes.18G044600	DG(15:0/0:0/15:0) (d5)	-0.962471	0.00208621	Group	**	0.00217314
Manes.10G109900	Bis(2-ethylhexyl) phthalate	-0.962467	0.00208671	Group	**	0.00289051
Manes.03G129600	Bethanechol	-0.962453	0.0020882	Group	**	0.00620566
Manes.03G028300	Polyoxyethylene dioleate	-0.962425	0.0020913	Group	**	0.00402549
Manes.01G055200	N1-trans-Feruloylagmatine	-0.962405	0.00209353	Group	**	0.0030341
Manes.09G138100	D-Maltose	-0.962366	0.00209787	Group	**	0.00266672
Manes.01G222600	Ceriporic acid C	-0.962347	0.00209994	Group	**	0.00354295
Manes.08G117800	Linustatin	-0.962325	0.00210239	Group	**	0.00490892
Manes.14G069300	DG(18:3(9Z,12Z,15Z)/18:3(9Z,12Z,15Z)/0:0...	-0.962301	0.00210505	Group	**	0.00388463
Manes.13G124500	Vidarabine	-0.962276	0.00210786	Group	**	0.0118426
Manes.03G134200	Linustatin	-0.962263	0.00210927	Group	**	0.00490892
Manes.03G134200	10-F2-dihomo-IsoP	-0.962241	0.00211171	Group	**	0.00318741
Manes.05G132600	Bethanechol	-0.96224	0.0021118	Group	**	0.00620566
Manes.01G030100	IC202A	-0.962238	0.002112	Group	**	0.00428323
Manes.05G087400	16-carboxy-17,18,19,20-tetranor-leukotri...	-0.962236	0.00211222	Group	**	0.00274314
Manes.14G139400	Nonoxynol-9	-0.962186	0.00211783	Group	**	0.00621688
Manes.08G108200	IC202A	-0.962177	0.00211884	Group	**	0.00428323
Manes.01G220400	(Z)-2-Decene-4,6,8-triyn-1-ol	-0.96217	0.00211963	Group	**	0.00252337
Manes.02G177601	PIM1(16:0/18:1(9Z))	-0.962154	0.00212141	Group	**	0.00258708
Manes.15G080700	Ceriporic acid C	-0.962137	0.00212328	Group	**	0.00354295
Manes.14G034600	Ceriporic acid C	-0.96213	0.00212407	Group	**	0.00354295
Manes.16G119200	Polyoxyethylene dioleate	-0.962082	0.00212935	Group	**	0.00402549
Manes.18G044600	Thiabendazole	-0.962062	0.00213167	Group	**	0.00385907
Manes.10G019200	Eicosanoyl-EA	-0.962043	0.00213377	Group	**	0.0068662
Manes.01G173800	Sucrose	-0.962035	0.00213461	Group	**	0.00215617
Manes.01G222600	p-CHLOROPHENYLALANINE	-0.961989	0.0021398	Group	**	0.00289162
Manes.14G086900	Raltitrexed	-0.961938	0.00214552	Group	**	0.0038252
Manes.12G009900	D-Maltose	-0.961931	0.00214628	Group	**	0.00266672
Manes.04G124600	Levan	-0.961925	0.00214691	Group	**	0.00397575
Manes.16G060225	Polyoxyethylene dioleate	-0.961879	0.00215209	Group	**	0.00402549
Manes.04G124600	Thiabendazole	-0.96186	0.00215422	Group	**	0.00385907
Manes.04G125200	Bis(2-ethylhexyl) phthalate	-0.961821	0.00215867	Group	**	0.00289051
Manes.17G080100	Linustatin	-0.961817	0.00215913	Group	**	0.00490892
Manes.11G150800	D-Maltose	-0.961808	0.00216004	Group	**	0.00266672
Manes.01G222600	10-F2-dihomo-IsoP	-0.961773	0.00216399	Group	**	0.00318741
Manes.15G160800	17-Octadecynoic Acid	-0.961757	0.00216587	Group	**	0.00281282
Manes.12G127500	Raltitrexed	-0.961737	0.00216806	Group	**	0.0038252
Manes.05G132600	Nonoxynol-9	-0.96173	0.0021689	Group	**	0.00621688
Manes.02G155100	DG(18:3(9Z,12Z,15Z)/18:3(9Z,12Z,15Z)/0:0...	-0.961718	0.00217019	Group	**	0.00388463
Manes.01G055200	10-F2-dihomo-IsoP	-0.96162	0.00218124	Group	**	0.00318741
Manes.15G149500	Polyoxyethylene dioleate	-0.9616	0.00218358	Group	**	0.00402549
Manes.02G020100	DG(18:3(9Z,12Z,15Z)/18:3(9Z,12Z,15Z)/0:0...	-0.961578	0.00218597	Group	**	0.00388463
Manes.10G067800	Polyoxyethylene dioleate	-0.961551	0.00218908	Group	**	0.00402549
Manes.07G136900	(Z)-2-Decene-4,6,8-triyn-1-ol	-0.961523	0.00219228	Group	**	0.00257915
Manes.18G013200	Linusic acid	-0.961519	0.00219273	Group	**	0.0022841
Manes.03G202400	(25S)-5alpha-cholestan-3beta,6alpha,7bet...	-0.961507	0.00219402	Group	**	0.0025879
Manes.01G173800	(25S)-5alpha-cholestan-3beta,6alpha,7bet...	-0.961457	0.00219972	Group	**	0.0025879
Manes.06G017200	Erythroskyrin	-0.961451	0.0022004	Group	**	0.0107439
Manes.03G197100	MG(18:2(9Z,12Z)/0:0/0:0)[rac]	-0.961447	0.00220085	Group	**	0.00224576
Manes.02G177601	Nonoxynol-9	-0.961422	0.00220369	Group	**	0.00621688
Manes.06G017200	p-CHLOROPHENYLALANINE	-0.961389	0.00220742	Group	**	0.0029045
Manes.04G124600	Maltotriose	-0.961378	0.00220868	Group	**	0.0027958
Manes.07G136900	O-(17-carboxyheptadecanoyl)carnitine	-0.961344	0.00221251	Group	**	0.00251421
Manes.18G016500	Piperaduncin B	-0.961343	0.00221265	Group	**	0.00774091
Manes.01G078200	Bis(2-ethylhexyl) phthalate	-0.961334	0.00221367	Group	**	0.00291273
Manes.01G078200	Levan	-0.961198	0.00222919	Group	**	0.00399883
Manes.04G124600	Bethanechol	-0.961168	0.00223255	Group	**	0.00620566
Manes.08G067800	Linustatin	-0.961154	0.00223417	Group	**	0.00490892
Manes.04G124600	Nonoxynol-9	-0.961146	0.00223515	Group	**	0.00621688
Manes.10G109900	Ceriporic acid C	-0.961131	0.00223689	Group	**	0.00354295
Manes.14G034900	N1-trans-Feruloylagmatine	-0.961125	0.00223758	Group	**	0.0030988
Manes.14G139400	Raltitrexed	-0.961114	0.00223883	Group	**	0.0038252
Manes.10G109900	Raltitrexed	-0.961099	0.0022405	Group	**	0.0038252
Manes.09G171400	16-carboxy-17,18,19,20-tetranor-leukotri...	-0.961071	0.00224372	Group	**	0.00284218
Manes.08G067800	IC202A	-0.961063	0.00224464	Group	**	0.00428323
Manes.05G203200	16-carboxy-17,18,19,20-tetranor-leukotri...	-0.961057	0.00224532	Group	**	0.00284218
Manes.14G086900	(Z)-2-Decene-4,6,8-triyn-1-ol	-0.961042	0.00224705	Group	**	0.00257977
Manes.01G011400	Polyoxyethylene dioleate	-0.961029	0.00224852	Group	**	0.00402549
Manes.04G125200	10-F2-dihomo-IsoP	-0.961005	0.00225126	Group	**	0.00318741
Manes.14G001000	Polyoxyethylene dioleate	-0.96098	0.00225418	Group	**	0.00402549
Manes.12G009900	Ceriporic acid C	-0.960976	0.00225459	Group	**	0.00354295
Manes.13G063873	DG(18:3(9Z,12Z,15Z)/18:3(9Z,12Z,15Z)/0:0...	-0.960929	0.00225999	Group	**	0.00388463
Manes.14G034900	10-F2-dihomo-IsoP	-0.960913	0.00226178	Group	**	0.00318741
Manes.09G073000	N1-trans-Feruloylagmatine	-0.96091	0.00226212	Group	**	0.0030988
Manes.12G009700	Polyoxyethylene dioleate	-0.960896	0.00226376	Group	**	0.00402549
Manes.13G141400	(Z)-2-Decene-4,6,8-triyn-1-ol	-0.96089	0.0022645	Group	**	0.00257977
Manes.04G111000	Polyoxyethylene dioleate	-0.960885	0.00226507	Group	**	0.00402549
Manes.12G002500	Ceriporic acid C	-0.960879	0.00226569	Group	**	0.00354295
Manes.01G030100	Raltitrexed	-0.960818	0.00227271	Group	**	0.0038252
Manes.13G124500	(Z)-2-Decene-4,6,8-triyn-1-ol	-0.960816	0.00227298	Group	**	0.00257977
Manes.04G124600	Eicosanoyl-EA	-0.960753	0.00228027	Group	**	0.0068662
Manes.14G034600	Linustatin	-0.96064	0.00229338	Group	**	0.00490892
Manes.12G113600	(Z)-2-Decene-4,6,8-triyn-1-ol	-0.960617	0.00229599	Group	**	0.00257977
Manes.14G034600	IC202A	-0.960589	0.00229919	Group	**	0.00428323
Manes.01G173800	Deoxyhypusine	-0.960554	0.00230332	Group	**	0.00237455
Manes.10G115100	10-F2-dihomo-IsoP	-0.960552	0.00230354	Group	**	0.00318741
Manes.03G122050	Linustatin	-0.960467	0.00231336	Group	**	0.00490892
Manes.07G114800	Linustatin	-0.960463	0.00231383	Group	**	0.00490892
Manes.12G023100	Polyoxyethylene dioleate	-0.960455	0.00231477	Group	**	0.00402549
Manes.12G113600	Methoxamine	-0.960441	0.00231644	Group	**	0.00883611
Manes.01G220400	O-(17-carboxyheptadecanoyl)carnitine	-0.960357	0.00232625	Group	**	0.00261377
Manes.10G109900	Thiabendazole	-0.960322	0.00233025	Group	**	0.00387987
Manes.01G030100	Linustatin	-0.960316	0.00233093	Group	**	0.00490892
Manes.09G171100	Thiabendazole	-0.960312	0.0023314	Group	**	0.00387987
Manes.09G138100	10-F2-dihomo-IsoP	-0.960257	0.0023379	Group	**	0.00318741
Manes.07G081100	Polyoxyethylene dioleate	-0.96021	0.00234334	Group	**	0.00402549
Manes.14G021900	Nonoxynol-9	-0.960131	0.00235261	Group	**	0.00621688
Manes.09G073000	10-F2-dihomo-IsoP	-0.960112	0.0023549	Group	**	0.00318741
Manes.01G173800	DG(O-16:0/18:1(9Z))	-0.960097	0.00235657	Group	**	0.00242945
Manes.09G138100	Eicosanoyl-EA	-0.960034	0.00236399	Group	**	0.0068662
Manes.12G009900	N1-trans-Feruloylagmatine	-0.96003	0.0023645	Group	**	0.00316911
Manes.10G019200	4-O-Methyl-a-D-glucosyl-(1->2)-b-D-xylos...	-0.960019	0.00236577	Group	**	0.00246434
Manes.14G021900	Thiabendazole	-0.960011	0.00236672	Group	**	0.00387987
Manes.14G086900	Vidarabine	-0.960006	0.00236734	Group	**	0.0118426
Manes.01G173800	Neurine	-0.959997	0.00236835	Group	**	0.0024416
Manes.17G080100	Ceriporic acid C	-0.959973	0.00237113	Group	**	0.00354295
Manes.09G171100	Raltitrexed	-0.959965	0.00237207	Group	**	0.0038252
Manes.03G202400	Inulobiose	-0.959955	0.00237335	Group	**	0.00244675
Manes.16G116900	N1-trans-Feruloylagmatine	-0.959881	0.00238197	Group	**	0.00316911
Manes.11G150800	Bethanechol	-0.959856	0.00238501	Group	**	0.00620566
Manes.11G115200	17-Octadecynoic Acid	-0.959841	0.00238679	Group	**	0.00300997
Manes.01G106600	Linustatin	-0.959809	0.00239049	Group	**	0.00490892
Manes.12G002500	D-Maltose	-0.959787	0.00239306	Group	**	0.00287198
Manes.06G163300	Methoxamine	-0.959744	0.0023982	Group	**	0.00883611
Manes.06G017200	D-Maltose	-0.959733	0.00239949	Group	**	0.00287198
Manes.13G124500	O-(17-carboxyheptadecanoyl)carnitine	-0.95973	0.00239987	Group	**	0.00264274
Manes.12G113600	O-(17-carboxyheptadecanoyl)carnitine	-0.959687	0.00240489	Group	**	0.00264274
Manes.16G116900	10-F2-dihomo-IsoP	-0.95967	0.00240695	Group	**	0.00320927
Manes.09G065800	DG(18:3(9Z,12Z,15Z)/18:3(9Z,12Z,15Z)/0:0...	-0.959656	0.00240857	Group	**	0.00388463
Manes.10G115100	N1-trans-Feruloylagmatine	-0.959647	0.00240967	Group	**	0.00316911
Manes.08G068400	D-Maltose	-0.959624	0.00241246	Group	**	0.00287198
Manes.03G028300	Piperaduncin B	-0.959624	0.00241247	Group	**	0.00774091
Manes.14G001000	16-carboxy-17,18,19,20-tetranor-leukotri...	-0.959564	0.00241954	Group	**	0.00295066
Manes.16G116900	Methoxamine	-0.959561	0.00241995	Group	**	0.00883611
Manes.02G177601	Thiabendazole	-0.95953	0.00242361	Group	**	0.0038948
Manes.04G052000	17-Octadecynoic Acid	-0.959433	0.00243518	Group	**	0.00300997
Manes.04G124600	Raltitrexed	-0.959432	0.00243525	Group	**	0.0038252
Manes.14G163000	17-Octadecynoic Acid	-0.959429	0.00243567	Group	**	0.00300997
Manes.12G002500	N1-trans-Feruloylagmatine	-0.95939	0.00244022	Group	**	0.00316911
Manes.07G136900	Linustatin	-0.959308	0.00245008	Group	**	0.00490892
Manes.04G111000	16-carboxy-17,18,19,20-tetranor-leukotri...	-0.959285	0.00245278	Group	**	0.00295516
Manes.07G136900	(25S)-5alpha-cholestan-3beta,6alpha,7bet...	-0.959274	0.00245417	Group	**	0.00278883
Manes.11G150800	Bis(2-ethylhexyl) phthalate	-0.959269	0.00245472	Group	**	0.00310724
Manes.01G106600	Eicosanoyl-EA	-0.95923	0.00245946	Group	**	0.0068662
Manes.01G078200	Raltitrexed	-0.959163	0.00246738	Group	**	0.0038252
Manes.06G169100	IC202A	-0.959141	0.00247006	Group	**	0.00428323
Manes.12G002500	Maltotriose	-0.959132	0.0024711	Group	**	0.00305074
Manes.05G195080	10-F2-dihomo-IsoP	-0.959127	0.00247175	Group	**	0.00324416
Manes.15G160800	Gingerglycolipid C	-0.959075	0.00247807	Group	**	0.00813578
Manes.17G080100	IC202A	-0.959069	0.00247873	Group	**	0.00428323
Manes.09G171100	Levan	-0.959025	0.00248405	Group	**	0.00411455
Manes.10G115100	Raltitrexed	-0.959005	0.00248638	Group	**	0.0038252
Manes.09G138100	PIM1(16:0/18:1(9Z))	-0.958975	0.00249003	Group	**	0.00291204
Manes.01G173800	PI(22:6(4Z,7Z,10Z,13Z,16Z,19Z)/22:1(11Z)...	-0.958963	0.0024915	Group	**	0.00251667
Manes.08G117800	Ceriporic acid C	-0.958963	0.00249156	Group	**	0.00364144
Manes.05G132600	2-Dodecylbenzenesulfonic acid	-0.95894	0.00249432	Group	**	0.0114294
Manes.14G139400	Bethanechol	-0.958938	0.00249452	Group	**	0.00620566
Manes.16G119200	DG(18:3(9Z,12Z,15Z)/18:3(9Z,12Z,15Z)/0:0...	-0.958938	0.00249454	Group	**	0.00388463
Manes.14G163000	Polyoxyethylene dioleate	-0.958938	0.00249456	Group	**	0.0041355
Manes.15G088200	Inulobiose	-0.958922	0.00249646	Group	**	0.00254741
Manes.04G055632	Linustatin	-0.958892	0.00250009	Group	**	0.00490892
Manes.14G086900	O-(17-carboxyheptadecanoyl)carnitine	-0.958885	0.00250091	Group	**	0.00271838
Manes.05G087400	DG(18:3(9Z,12Z,15Z)/18:3(9Z,12Z,15Z)/0:0...	-0.958823	0.00250846	Group	**	0.00388463
Manes.01G220400	Methoxamine	-0.958821	0.00250865	Group	**	0.00883611
Manes.10G109900	Levan	-0.958811	0.00250987	Group	**	0.00411455
Manes.01G220400	(25S)-5alpha-cholestan-3beta,6alpha,7bet...	-0.958799	0.00251128	Group	**	0.00282166
Manes.14G163000	DG(18:3(9Z,12Z,15Z)/18:3(9Z,12Z,15Z)/0:0...	-0.958782	0.0025134	Group	**	0.00388463
Manes.05G195080	N1-trans-Feruloylagmatine	-0.958754	0.00251678	Group	**	0.00322664
Manes.15G160800	16-carboxy-17,18,19,20-tetranor-leukotri...	-0.958733	0.00251931	Group	**	0.00299918
Manes.12G002500	Linustatin	-0.958702	0.00252307	Group	**	0.00490892
Manes.14G116200	DG(18:3(9Z,12Z,15Z)/18:3(9Z,12Z,15Z)/0:0...	-0.958698	0.0025236	Group	**	0.00388463
Manes.12G009900	Eicosanoyl-EA	-0.958677	0.00252615	Group	**	0.0068662
Manes.05G195080	Vidarabine	-0.958648	0.0025296	Group	**	0.0118426
Manes.03G134200	Ceriporic acid C	-0.95864	0.00253057	Group	**	0.00364144
Manes.12G002500	10-F2-dihomo-IsoP	-0.958637	0.00253095	Group	**	0.00324416
Manes.04G055632	(Z)-2-Decene-4,6,8-triyn-1-ol	-0.958566	0.00253955	Group	**	0.00279071
Manes.14G001000	17-Octadecynoic Acid	-0.958541	0.00254266	Group	**	0.00304103
Manes.12G076800	DG(18:3(9Z,12Z,15Z)/18:3(9Z,12Z,15Z)/0:0...	-0.958522	0.00254499	Group	**	0.00388463
Manes.02G134700	Ceriporic acid C	-0.958489	0.00254901	Group	**	0.00364144
Manes.12G113600	(25S)-5alpha-cholestan-3beta,6alpha,7bet...	-0.958457	0.00255287	Group	**	0.00282457
Manes.02G133200	Raltitrexed	-0.958378	0.00256256	Group	**	0.00388266
Manes.02G134700	Linustatin	-0.958374	0.00256302	Group	**	0.00490892
Manes.01G038900	Linusic acid	-0.958339	0.00256734	Group	**	0.00264674
Manes.10G115100	Erythroskyrin	-0.95833	0.00256842	Group	**	0.0107439
Manes.06G017200	10-F2-dihomo-IsoP	-0.958325	0.00256898	Group	**	0.00324416
Manes.13G124500	(25S)-5alpha-cholestan-3beta,6alpha,7bet...	-0.958314	0.00257036	Group	**	0.00282457
Manes.01G173800	(Z)-2-Decene-4,6,8-triyn-1-ol	-0.958255	0.00257763	Group	**	0.00280178
Manes.08G068400	Nonoxynol-9	-0.958253	0.00257788	Group	**	0.00621688
Manes.05G132600	D-Maltose	-0.958249	0.00257836	Group	**	0.00295137
Manes.08G145200	DG(18:3(9Z,12Z,15Z)/18:3(9Z,12Z,15Z)/0:0...	-0.958212	0.00258285	Group	**	0.00388463
Manes.10G019200	O-(17-carboxyheptadecanoyl)carnitine	-0.958206	0.00258363	Group	**	0.00275004
Manes.04G055632	O-(17-carboxyheptadecanoyl)carnitine	-0.958194	0.00258504	Group	**	0.00275004
Manes.14G034900	Linustatin	-0.958149	0.00259059	Group	**	0.00490892
[truncated: 6,178 more rows]
