# Supplementary material for: Integrated Metabolomic and Transcriptomic Analyses Reveals Sugar Transport and Starch Accumulation in Two Specific Germplasms of Manihot esculenta Crantz
Source: Int J Mol Sci. 2023 Apr 13;24(8):7236. doi: 10.3390/ijms24087236 (PMC10138763; doi:10.3390/ijms24087236)
Supplement: Supplementary file 1 [file ijms-24-07236-s001.zip › Table S5.xlsx]

## Sheet: Sheet1
Supplementary Table S5. Gene specific primers were used for qRT-PCR analysis.
Gene Name	Gene ID	Forward Primers(5'-3')	Reverse Primer(5'-3')
Meβ-Actin	Manes.13G084300	TGATGAGTCTGGTCCATCCA	CCTCCTACGACCCAATCTCA
MeSWEET1a	Manes.02G174100	TACTCTGGTGCTAGCTATTTTTGCT	CACCAACCTAATGATAGACAGAGGT
MeSWEET2b	Manes.17G062900	GTTGAAGATGTCAGGACTACTGGTT	AATTAATGACACAGAGAGGAGATGC
MeSWEET4	Manes15G183200	TGTTGAATTTATGCCTCTCTCTCTC	ACGAGCATAAAGAATGAGCTGTACT
MeSWEET5	Manes.06G103600	GTTATCAAGACGAAGAGCGTTAAGT	ATCATTCCAGAGATAGCTCCTAAGC
MeSWEET10b	Manes.14G047700	TTATCATTCTTCCTAACCCTGACTG	GTAATTTCTTGGGGTTCCTGTAGAT
MeSWEET17c	Manes.01G120400	ACTTCTGGGTCTACTATGGAGTCCT	CCCAAACAGTATAGCTGTCTTAACC
MeAGPase	Manes.15G02540	TGCAAGAAGCAAAACGATTG	CTGCACCACTCTGCCTATGA
MeAGPL	Manes.11G085500	GTCTATGACCTTACAACCACC	GCTTCCCTTAATCGGCACCT
MeGBSSI	Manes.02G001000	CGTGAAGGGAAGGAAAATCA	TGTGGCATCGTAGTGGATGT
MeSSIII-1	Manes.16G006900	ACCTGTAGCAGGTGGAATGG	TTGCTCCCTTGCAAGTTTCT
MeSP	Manes.02G037700	TCATCCTACCCTGGCAATTC	ATCACGTCCCAAGCTTCATC
MeSP1	Manes.02G122500	ATTTGCCTTCCACCTTTTCC	TTGGGTTCACCTTTGCTTTC
MeSP2	Manes.17G049200	GCGCAAGAAAGCACCTAATC	CCTGTGCCTCCAGATAGCTC
MeSPS1	Manes.16G123800	GGTTTATGCCTCGCATGATT	AATTGGTGGATCAGGAGCAG
MeSPS3	Manes.14G117000	CAGCTACCTCGAGGCGATAC	CTCGTTGCCTGAGCCTTAAC
MeISA2	Manes.05G073400	GCGTGCACATTTTCAAGCTA	AAAGCAGGCTCCTTGCATAA
MeAMY3-2	Manes.05G097100	AGGGTAGGGGCAACAAGAGT	TGACGTAACCACCCCAAAAT
