# Supplementary material for: Integrated Metabolomic and Transcriptomic Analyses Reveals Sugar Transport and Starch Accumulation in Two Specific Germplasms of Manihot esculenta Crantz
Source: Int J Mol Sci. 2023 Apr 13;24(8):7236. doi: 10.3390/ijms24087236 (PMC10138763; doi:10.3390/ijms24087236)
Supplement: Supplementary file 1 [file ijms-24-07236-s001.zip › Table S6.xlsx]

## Sheet: Sheet1
Supplementary Table S6. Gene specific primers were used for yeast cells expressing.
Gene Name	Gene ID	Forward Primers(5'-3')	Reverse Primer(5'-3')
MeSWEET1a	Manes.02G174100	ATATACCCCAGCCTCG ATGGATGTTCTCCACTTC	CGATAAGCTTGATATC TTAAACTTGCTCGTCCGC
MeSWEET2b	Manes.17G062900	ATATACCCCAGCCTCG ATGATTTCAACTGGGTTG	CGATAAGCTTGATATC TCAGGCATATGGGGCTAG
MeSWEET4	Manes15G183200	ATATACCCCAGCCTCG ATGGTGAGCGCTGAAGTT	CGATAAGCTTGATATC TCAAGCCCTACACTCTGC
MeSWEET10b	Manes.14G047700	ATATACCCCAGCCTCG ATGGCCTTGCACTTGACATG	CGATAAGCTTGATATC TCAAACAACTACATCCAATTC
MeSWEET17c	Manes.01G120400	ATATACCCCAGCCTCG ATGGCTAGCTCAACATCT	CGATAAGCTTGATATC AGCTTTCGGTGTAGCCTGA
